# Supplementary material for: Crystal structure of {2,2′-[ethyl­enebis(nitrilo­methanylyl­idene)]diphenolato-κ4 O,N,N′,O′}oxidovanadium(IV) methanol monosolvate
Source: Acta Crystallogr Sect E Struct Rep Online. 2014 Oct 29;70(Pt 11):m380–1. doi: 10.1107/S1600536814023332 (PMC4257326; doi:10.1107/S1600536814023332)
Supplement: Supplementary file 1 [file e-70-0m380-sup1.cif]

##############################################################################
#                                                                            #
# This CIF contains the data in a paper accepted for publication in          #
# Acta Crystallographica Section E. It conforms to the requirements of       #
# Notes for Authors for Acta Crystallographica Section E, and has been       #
# peer reviewed under the auspices of the IUCr Commission on Journals.       #
#                                                                            #
# Full details of the Crystallographic Information File format               #
# are given in the paper "The Crystallographic Information File (CIF):       #
# a New Standard Archive File for Crystallography" by S. R. Hall, F. H.      #
# Allen and I. D. Brown [Acta Cryst. (1991), A47, 655-685].                  #
#                                                                            #
# The current version of the core CIF dictionary is obtainable from          #
# ftp://ftp.iucr.org/pub/cif_core.dic.                                       #
#                                                                            #
# Software is freely available for graphical display of the structure(s)     #
# in this CIF. For information consult the CIF software page                 #
# http://www.iucr.org/resources/cif/software.                                #
#                                                                            #
# This file may be used for bona fide research purposes within the           #
# scientific community so long as proper attribution is given to the journal # 
# article from which it was obtained.                                        #
#                                                                            #
##############################################################################
data_I
_audit_creation_method
;
OLEX2 1.2
(compiled 2014.02.28 svn.r2899 for OlexSys, GUI svn.r4781)
;
_chemical_name_systematic
;\
{2,2'-[Ethylenebis(nitrilomethanylylidene)]diphenolato-\
\k^4^<i>O</i>,<i>N</i>,<i>N</i>',<i>O</i>'}oxidovanadium(IV) methanol
monosolvate
;
_chemical_name_common     .
_chemical_formula_moiety     'C16 H14 N2 O3 V, C H4 O'
_chemical_formula_sum     'C17 H18 N2 O4 V'
_chemical_formula_iupac     '[V (C16 H14 N2 O2) O], C H4 O'
_chemical_formula_weight     365.27
_chemical_melting_point     ?
_shelx_space_group_comment
;
The symmetry employed for this shelxl refinement is uniquely defined
by the following loop, which should always be used as a source of
symmetry information in preference to the above space-group names.
They are only intended as comments.
;
_space_group_crystal_system     orthorhombic
_space_group_name_H-M_alt     'P n a 21'
_space_group_name_Hall     'P 2c -2n'
loop_
    _space_group_symop_operation_xyz
    'x, y, z'
    '-x, -y, z+1/2'
    'x+1/2, -y+1/2, z'
    '-x+1/2, y+1/2, z+1/2'
_cell_length_a     12.9597(4)
_cell_length_b     8.8616(2)
_cell_length_c     28.5426(7)
_cell_angle_alpha     90
_cell_angle_beta     90
_cell_angle_gamma     90
_cell_volume     3277.92(15)
_cell_formula_units_Z     8
_cell_measurement_reflns_used     3840
_cell_measurement_theta_min     5.20
_cell_measurement_theta_max     72.28
_cell_measurement_temperature     120(2)
_exptl_crystal_description     block
_exptl_crystal_colour     green
_exptl_crystal_size_max     0.311
_exptl_crystal_size_mid     0.136
_exptl_crystal_size_min     0.052
_exptl_crystal_density_diffrn     1.480
_exptl_crystal_density_meas     ?
_exptl_crystal_density_method     ?
_exptl_crystal_F_000     1512
loop_
    _exptl_crystal_face_index_h
    _exptl_crystal_face_index_k
    _exptl_crystal_face_index_l
    _exptl_crystal_face_perp_dist
    -1 6 -1 0.0447
    6 4 1 0.1202
    8 0 2 0.1538
    2 -5 1 0.0771
    -1 -6 1 0.0707
    -8 0 -2 0.1490
    0 1 -18 0.0220
    0 -1 18 0.0300
    -5 -5 -1 0.1042
    6 -4 2 0.1094
_exptl_absorpt_coefficient_mu     5.272
_exptl_absorpt_correction_type     gaussian
_exptl_absorpt_process_details
;
(CrysAlis PRO; Agilent, 2013)
;
_shelx_estimated_absorpt_T_min     ?
_shelx_estimated_absorpt_T_max     ?
_exptl_absorpt_correction_T_min     0.480
_exptl_absorpt_correction_T_max     0.959
_exptl_special_details
;
Absorption correction: CrysAlisPro version 1.171.36.32 (Agilent, 2013).
Numerical absorption correction based on Gaussian integration over
a multifaceted crystal model.
;
_diffrn_ambient_temperature     120(2)
_diffrn_radiation_type     CuK\a
_diffrn_radiation_wavelength     1.54184
_diffrn_radiation_monochromator     mirror
_diffrn_measurement_device_type
                      'Agilent GV1000 diffractometer with an Atlas CCD detector'
_diffrn_measurement_method     \w
_diffrn_detector_area_resol_mean     10.3271
_diffrn_reflns_number     7416
_diffrn_reflns_av_R_equivalents     0.0250
_diffrn_reflns_theta_min     5.226
_diffrn_reflns_theta_max     74.358
_diffrn_reflns_theta_full     68.000
_diffrn_measured_fraction_theta_max     0.950
_diffrn_measured_fraction_theta_full     0.989
_diffrn_reflns_limit_h_min     -15
_diffrn_reflns_limit_h_max     15
_diffrn_reflns_limit_k_min     -10
_diffrn_reflns_limit_k_max     6
_diffrn_reflns_limit_l_min     -33
_diffrn_reflns_limit_l_max     34
_refine_special_details
;
;
_reflns_number_total     4634
_reflns_number_gt     4350
_reflns_threshold_expression     I>2\s(I)
_refine_ls_structure_factor_coef     Fsqd
_refine_ls_matrix_type     full
_refine_ls_R_factor_all     0.0401
_refine_ls_R_factor_gt     0.0368
_refine_ls_wR_factor_gt     0.100
_refine_ls_wR_factor_ref     0.105
_refine_ls_goodness_of_fit_ref     1.04
_refine_ls_restrained_S_all     1.04
_refine_ls_number_reflns     4634
_refine_ls_number_parameters     479
_refine_ls_number_restraints     32
_refine_ls_hydrogen_treatment     constr
_refine_ls_weighting_scheme     calc
_refine_ls_weighting_details
                'w=1/[\s^2^(Fo^2^)+(0.065P)^2^+1.252P] where P=(Fo^2^+2Fc^2^)/3'
_atom_sites_solution_hydrogens     geom
_atom_sites_solution_primary     direct
_atom_sites_solution_secondary     ?
_refine_ls_shift/su_max     0.02
_refine_ls_shift/su_mean     0.002
_refine_diff_density_max     0.42
_refine_diff_density_min     -0.29
_refine_ls_extinction_method     none
_refine_ls_extinction_coef     .
_refine_ls_abs_structure_details
;
Flack (1983), 1395 Friedel pairs
;
_refine_ls_abs_structure_Flack     0.066(9)
loop_
    _atom_type_symbol
    _atom_type_description
    _atom_type_scat_dispersion_real
    _atom_type_scat_dispersion_imag
    _atom_type_scat_source
    'C' 'C' 0.0181 0.0091
                         'International Tables Vol C Tables 4.2.6.8 and 6.1.1.4'
    'H' 'H' 0.0000 0.0000
                         'International Tables Vol C Tables 4.2.6.8 and 6.1.1.4'
    'N' 'N' 0.0311 0.0180
                         'International Tables Vol C Tables 4.2.6.8 and 6.1.1.4'
    'O' 'O' 0.0492 0.0322
                         'International Tables Vol C Tables 4.2.6.8 and 6.1.1.4'
    'V' 'V' 0.0687 2.1097
                         'International Tables Vol C Tables 4.2.6.8 and 6.1.1.4'
_computing_data_collection
;
CrysAlis PRO (Agilent, 2013)
;
_computing_cell_refinement
;
CrysAlis PRO (Agilent, 2013)
;
_computing_data_reduction
;
CrysAlis PRO (Agilent, 2013)
;
_computing_structure_solution
;
SHELXS97 (Sheldrick, 2008)
;
_computing_structure_refinement
;
SHELXL2014 (Sheldrick, 2008)
;
_computing_molecular_graphics
;
OLEX2 (Dolomanov <i>et al.</i>,  2009)
;
_computing_publication_material
;
OLEX2 (Dolomanov <i>et al.</i>,  2009)
;
loop_
    _atom_site_type_symbol
    _atom_site_label
    _atom_site_fract_x
    _atom_site_fract_y
    _atom_site_fract_z
    _atom_site_U_iso_or_equiv
    _atom_site_adp_type
    _atom_site_calc_flag
    _atom_site_occupancy
    _atom_site_disorder_assembly
    _atom_site_disorder_group
    V V1 0.33525(3) 1.13029(4) 0.50170(2) 0.02409(8) Uani d 1 . .
    V V2 0.57988(3) 0.36777(4) 0.18892(2) 0.02364(8) Uani d 1 . .
    O O1 0.24854(12) 0.95916(19) 0.49027(6) 0.0305(4) Uani d 1 . .
    O O2 0.41375(12) 1.06657(19) 0.44719(6) 0.0277(4) Uani d 1 . .
    O O3 0.41104(12) 1.1086(2) 0.54575(6) 0.0298(4) Uani d 1 . .
    O O4 0.49307(12) 0.53856(17) 0.20089(6) 0.0292(4) Uani d 1 . .
    O O5 0.65555(12) 0.39010(19) 0.14477(6) 0.0292(4) Uani d 1 . .
    O O6 0.65825(12) 0.4296(2) 0.24318(6) 0.0294(4) Uani d 1 . .
    N N2 0.35312(15) 1.3476(2) 0.47830(7) 0.0275(4) Uani d 1 . .
    N N4 0.59693(16) 0.1492(2) 0.21225(7) 0.0289(5) Uani d 1 . .
    C C12 0.49325(19) 1.1394(3) 0.42862(7) 0.0283(6) Uani d 1 . .
    C C14 0.42784(18) 1.3949(3) 0.45247(8) 0.0295(5) Uani d 1 . .
    H H14 0.4327 1.4981 0.4471 0.035 Uiso calc 1 . .
    C C30 0.73712(18) 0.3563(3) 0.26195(8) 0.0306(6) Uani d 1 . .
    C C3 0.15814(17) 0.9193(3) 0.50810(8) 0.0280(5) Uani d 1 . .
    C C25 0.6714(2) 0.1024(3) 0.23826(8) 0.0322(6) Uani d 1 . .
    H H25 0.6761 -0.0010 0.2435 0.039 Uiso calc 1 . .
    N N1 0.20834(14) 1.2335(2) 0.53104(7) 0.0269(4) Uani d 1 . .
    C C26 0.8334(2) 0.1282(3) 0.28130(9) 0.0409(7) Uani d 1 . .
    H H26 0.8397 0.0237 0.2803 0.049 Uiso calc 1 . .
    N N3 0.45275(15) 0.2651(2) 0.15943(7) 0.0278(4) Uani d 1 . .
    C C4 0.09719(17) 1.0158(3) 0.53631(7) 0.0273(5) Uani d 1 . .
    C C10 0.6518(2) 1.1282(4) 0.38350(9) 0.0423(8) Uani d 1 . .
    H H10 0.7005 1.0710 0.3674 0.051 Uiso calc 1 . .
    C C8 0.5908(2) 1.3668(3) 0.40987(8) 0.0396(7) Uani d 1 . .
    H H8 0.5986 1.4710 0.4113 0.048 Uiso calc 1 . .
    C C15 0.2266(2) 1.3957(3) 0.53910(9) 0.0326(6) Uani d 1 . .
    H H15A 0.2729 1.4102 0.5654 0.039 Uiso calc 1 . .
    H H15B 0.1621 1.4470 0.5457 0.039 Uiso calc 1 . .
    C C22 0.40338(16) 0.5789(3) 0.18283(8) 0.0273(5) Uani d 1 . .
    C C17 0.36417(19) 0.7228(3) 0.19338(10) 0.0352(6) Uani d 1 . .
    H H17 0.4014 0.7860 0.2132 0.042 Uiso calc 1 . .
    C C24 0.74815(18) 0.1970(3) 0.26002(8) 0.0316(6) Uani d 1 . .
    C C13 0.12347(18) 1.1718(3) 0.54445(8) 0.0295(5) Uani d 1 . .
    H H13 0.0761 1.2316 0.5604 0.035 Uiso calc 1 . .
    C C18 0.2719(2) 0.7725(3) 0.17509(9) 0.0390(6) Uani d 1 . .
    H H18 0.2478 0.8680 0.1830 0.047 Uiso calc 1 . .
    C C1 0.0269(2) 0.7261(3) 0.51707(9) 0.0375(6) Uani d 1 . .
    H H1 0.0032 0.6295 0.5102 0.045 Uiso calc 1 . .
    C C9 0.50432(18) 1.2990(3) 0.43126(7) 0.0301(6) Uani d 1 . .
    C C7 0.6641(2) 1.2817(4) 0.38686(9) 0.0451(8) Uani d 1 . .
    H H7 0.7215 1.3281 0.3737 0.054 Uiso calc 1 . .
    C C20 0.34189(17) 0.4834(3) 0.15433(7) 0.0278(5) Uani d 1 . .
    C C28 0.8976(2) 0.3678(4) 0.30590(9) 0.0440(8) Uani d 1 . .
    H H28 0.9476 0.4251 0.3211 0.053 Uiso calc 1 . .
    C C2 0.11882(19) 0.7752(3) 0.49797(9) 0.0331(6) Uani d 1 . .
    H H2 0.1554 0.7117 0.4780 0.040 Uiso calc 1 . .
    C C23 0.36811(17) 0.3277(3) 0.14619(8) 0.0283(5) Uani d 1 . .
    H H23 0.3205 0.2683 0.1302 0.034 Uiso calc 1 . .
    C C16 0.27463(19) 1.4566(3) 0.49437(9) 0.0333(6) Uani d 1 . .
    H H16A 0.2220 1.4695 0.4705 0.040 Uiso calc 1 . .
    H H16B 0.3064 1.5539 0.5003 0.040 Uiso calc 1 . .
    C C5 0.00379(18) 0.9625(3) 0.55506(8) 0.0323(6) Uani d 1 . .
    H H5 -0.0355 1.0263 0.5738 0.039 Uiso calc 1 . .
    C C21 0.24831(18) 0.5379(3) 0.13563(8) 0.0334(6) Uani d 1 . .
    H H21 0.2088 0.4753 0.1166 0.040 Uiso calc 1 . .
    C C11 0.56715(19) 1.0573(3) 0.40398(8) 0.0344(6) Uani d 1 . .
    H H11 0.5598 0.9533 0.4011 0.041 Uiso calc 1 . .
    C C19 0.21417(19) 0.6823(3) 0.14501(9) 0.0377(6) Uani d 1 . .
    H H19 0.1538 0.7186 0.1315 0.045 Uiso calc 1 . .
    C C27 0.9082(2) 0.2117(4) 0.30372(9) 0.0508(8) Uani d 1 . .
    H H27 0.9650 0.1644 0.3172 0.061 Uiso calc 1 . .
    C C6 -0.03109(19) 0.8186(3) 0.54647(9) 0.0362(6) Uani d 1 . .
    H H6 -0.0919 0.7839 0.5600 0.043 Uiso calc 1 . .
    C C29 0.81364(18) 0.4385(4) 0.28575(8) 0.0360(6) Uani d 1 . .
    H H29 0.8076 0.5429 0.2880 0.043 Uiso calc 1 . .
    C C31 0.51874(19) 0.0415(3) 0.19582(9) 0.0328(6) Uani d 1 . .
    H H31A 0.4662 0.0279 0.2196 0.039 Uiso calc 1 . .
    H H31B 0.5505 -0.0555 0.1896 0.039 Uiso calc 1 . .
    C C32 0.4706(2) 0.1028(3) 0.15151(9) 0.0332(6) Uani d 1 . .
    H H32A 0.5165 0.0879 0.1251 0.040 Uiso calc 1 . .
    H H32B 0.4059 0.0518 0.1451 0.040 Uiso calc 1 . .
    O O8 0.3881(3) 0.7530(4) 0.41726(11) 0.0533(9) Uani d 0.678(4) A 1
    H H8A 0.3953 0.8354 0.4299 0.080 Uiso calc 0.678(4) A 1
    O O7 0.6257(3) 0.7431(3) 0.27352(11) 0.0573(9) Uani d 0.750(5) B 1
    H H7A 0.6295 0.6685 0.2566 0.086 Uiso calc 0.750(5) B 1
    C C33 0.5510(3) 0.7185(6) 0.30846(13) 0.0506(11) Uani d 0.750(5) B 1
    H H33A 0.4851 0.7011 0.2940 0.076 Uiso calc 0.750(5) B 1
    H H33B 0.5469 0.8056 0.3284 0.076 Uiso calc 0.750(5) B 1
    H H33C 0.5700 0.6320 0.3268 0.076 Uiso calc 0.750(5) B 1
    C C34 0.3009(4) 0.7570(6) 0.38743(15) 0.0614(14) Uani d 0.678(4) A 1
    H H34A 0.3138 0.6966 0.3602 0.092 Uiso calc 0.678(4) A 1
    H H34B 0.2876 0.8593 0.3781 0.092 Uiso calc 0.678(4) A 1
    H H34C 0.2419 0.7180 0.4038 0.092 Uiso calc 0.678(4) A 1
    O O7A 0.5715(10) 0.7560(9) 0.2706(2) 0.068(3) Uani d 0.250(5) B 2
    H H7AA 0.5107 0.7627 0.2629 0.103 Uiso calc 0.250(5) B 2
    C C33A 0.5784(9) 0.6910(16) 0.3163(3) 0.073(4) Uani d 0.250(5) B 2
    H H33D 0.6391 0.6293 0.3182 0.110 Uiso calc 0.250(5) B 2
    H H33E 0.5185 0.6302 0.3221 0.110 Uiso calc 0.250(5) B 2
    H H33F 0.5823 0.7700 0.3393 0.110 Uiso calc 0.250(5) B 2
    C C34A 0.3143(7) 0.7847(9) 0.37978(19) 0.041(2) Uani d 0.322(4) A 2
    H H34D 0.3315 0.7086 0.3572 0.061 Uiso calc 0.322(4) A 2
    H H34E 0.3511 0.8759 0.3726 0.061 Uiso calc 0.322(4) A 2
    H H34F 0.2414 0.8038 0.3788 0.061 Uiso calc 0.322(4) A 2
    O O8A 0.3422(6) 0.7342(7) 0.42510(16) 0.0481(19) Uani d 0.322(4) A 2
    H H8AA 0.3271 0.7990 0.4444 0.072 Uiso calc 0.322(4) A 2
loop_
    _atom_site_aniso_label
    _atom_site_aniso_U_11
    _atom_site_aniso_U_22
    _atom_site_aniso_U_33
    _atom_site_aniso_U_12
    _atom_site_aniso_U_13
    _atom_site_aniso_U_23
    V1 0.02276(15) 0.02190(17) 0.02763(14) 0.00204(14) -0.00088(14) -0.00101(14)
    V2 0.02314(15) 0.02248(17) 0.02531(14) -0.00205(14) 0.00061(14) -0.00063(14)
    O1 0.0274(7) 0.0247(8) 0.0394(8) 0.0009(6) 0.0042(7) -0.0034(7)
    O2 0.0263(7) 0.0274(8) 0.0295(7) -0.0023(7) 0.0018(6) -0.0025(6)
    O3 0.0232(7) 0.0338(9) 0.0325(7) 0.0038(7) -0.0038(6) 0.0015(7)
    O4 0.0276(7) 0.0246(8) 0.0355(7) -0.0019(6) -0.0030(7) -0.0032(7)
    O5 0.0249(7) 0.0318(8) 0.0310(7) -0.0031(7) 0.0021(6) 0.0000(7)
    O6 0.0282(7) 0.0312(8) 0.0289(6) -0.0007(7) -0.0021(6) -0.0023(7)
    N2 0.0288(8) 0.0239(9) 0.0297(8) 0.0006(8) -0.0091(8) -0.0023(8)
    N4 0.0326(9) 0.0250(9) 0.0290(8) 0.0013(8) 0.0067(8) 0.0004(8)
    C12 0.0333(11) 0.0334(12) 0.0183(8) -0.0018(10) -0.0057(9) 0.0025(8)
    C14 0.0329(11) 0.0300(11) 0.0255(9) -0.0055(10) -0.0071(9) 0.0028(9)
    C30 0.0270(10) 0.0426(13) 0.0222(8) 0.0018(10) 0.0061(9) -0.0022(9)
    C3 0.0259(9) 0.0266(10) 0.0316(9) 0.0010(9) -0.0035(9) 0.0032(9)
    C25 0.0432(12) 0.0287(11) 0.0248(9) 0.0079(10) 0.0086(10) 0.0029(9)
    N1 0.0230(8) 0.0278(9) 0.0301(8) 0.0034(7) -0.0022(7) -0.0059(8)
    C26 0.0420(13) 0.0542(16) 0.0266(10) 0.0179(12) 0.0028(11) 0.0024(11)
    N3 0.0285(9) 0.0256(9) 0.0294(8) -0.0043(8) 0.0036(8) -0.0056(8)
    C4 0.0263(10) 0.0307(11) 0.0248(8) 0.0021(9) -0.0051(8) 0.0022(9)
    C10 0.0376(13) 0.0658(19) 0.0234(9) 0.0038(13) 0.0046(10) 0.0017(11)
    C8 0.0449(14) 0.0480(15) 0.0260(10) -0.0143(12) -0.0023(10) 0.0045(10)
    C15 0.0321(11) 0.0289(11) 0.0368(11) 0.0081(10) -0.0023(10) -0.0079(9)
    C22 0.0228(9) 0.0292(11) 0.0300(9) 0.0006(9) 0.0034(9) 0.0061(9)
    C17 0.0319(10) 0.0290(11) 0.0447(12) -0.0012(10) 0.0053(11) 0.0022(11)
    C24 0.0346(11) 0.0369(12) 0.0233(8) 0.0073(11) 0.0044(9) 0.0012(10)
    C13 0.0254(10) 0.0372(12) 0.0257(9) 0.0077(10) -0.0029(9) -0.0041(9)
    C18 0.0391(12) 0.0319(12) 0.0458(12) 0.0081(11) 0.0133(11) 0.0098(11)
    C1 0.0357(12) 0.0302(11) 0.0468(12) -0.0025(11) -0.0094(11) 0.0112(11)
    C9 0.0310(10) 0.0420(13) 0.0172(8) -0.0051(11) -0.0043(9) 0.0023(9)
    C7 0.0394(13) 0.0687(19) 0.0272(10) -0.0097(13) 0.0092(10) 0.0072(12)
    C20 0.0225(9) 0.0351(12) 0.0258(9) -0.0038(9) 0.0030(8) -0.0002(9)
    C28 0.0322(12) 0.075(2) 0.0250(10) -0.0029(13) -0.0005(10) -0.0022(11)
    C2 0.0306(11) 0.0276(11) 0.0411(11) -0.0002(10) -0.0026(10) 0.0023(10)
    C23 0.0230(9) 0.0349(12) 0.0269(9) -0.0054(10) 0.0001(8) -0.0029(9)
    C16 0.0349(11) 0.0237(11) 0.0412(11) 0.0045(10) -0.0115(10) -0.0012(9)
    C5 0.0268(10) 0.0438(14) 0.0262(9) 0.0024(10) -0.0019(9) 0.0028(10)
    C21 0.0265(10) 0.0468(14) 0.0269(9) -0.0018(11) 0.0017(9) 0.0081(10)
    C11 0.0348(11) 0.0461(14) 0.0223(8) 0.0024(11) -0.0023(9) -0.0005(10)
    C19 0.0292(11) 0.0481(14) 0.0358(10) 0.0045(11) 0.0040(10) 0.0134(11)
    C27 0.0431(13) 0.079(2) 0.0301(11) 0.0202(15) -0.0037(11) 0.0057(13)
    C6 0.0263(10) 0.0466(14) 0.0356(10) -0.0044(11) -0.0024(10) 0.0126(11)
    C29 0.0291(10) 0.0553(15) 0.0238(9) -0.0055(11) 0.0001(9) -0.0019(10)
    C31 0.0377(11) 0.0225(11) 0.0383(11) -0.0061(9) 0.0077(10) -0.0031(10)
    C32 0.0340(11) 0.0263(11) 0.0394(11) -0.0039(10) 0.0084(10) -0.0086(10)
    O8 0.0693(19) 0.0407(16) 0.0501(15) 0.0048(15) -0.0044(16) -0.0062(14)
    O7 0.0792(19) 0.0308(13) 0.0618(16) -0.0094(14) 0.0178(16) -0.0105(13)
    C33 0.055(2) 0.058(2) 0.0383(16) 0.006(2) -0.0047(17) -0.0122(16)
    C34 0.086(3) 0.057(3) 0.0412(19) -0.025(2) -0.008(2) 0.0187(19)
    O7A 0.122(8) 0.028(4) 0.055(4) 0.017(5) -0.020(4) -0.016(3)
    C33A 0.043(5) 0.105(9) 0.071(5) 0.049(5) -0.002(4) 0.009(5)
    C34A 0.076(5) 0.028(4) 0.019(3) -0.025(4) 0.012(3) 0.000(3)
    O8A 0.090(5) 0.029(3) 0.025(2) 0.008(3) -0.002(3) -0.003(2)
_geom_special_details
;
All e.s.d.'s (except the e.s.d. in the dihedral angle between two l.s. planes)
are estimated using the full covariance matrix. The cell e.s.d.'s are taken
into account individually in the estimation of e.s.d.'s in distances, angles
and torsion angles; correlations between e.s.d.'s in cell parameters are only
used when they are defined by crystal symmetry. An approximate (isotropic)
treatment of cell e.s.d.'s is used for estimating e.s.d.'s involving l.s.
planes.
;
loop_
    _geom_bond_atom_site_label_1
    _geom_bond_atom_site_label_2
    _geom_bond_site_symmetry_2
    _geom_bond_distance
    _geom_bond_publ_flag
    V1 O1 . 1.9155(17) y
    V1 O2 . 1.9429(16) y
    V1 O3 . 1.6070(17) y
    V1 N1 . 2.0597(19) y
    V1 N2 . 2.051(2) y
    V2 O4 . 1.9164(16) y
    V2 O5 . 1.6089(16) y
    V2 O6 . 1.9314(16) y
    V2 N3 . 2.062(2) y
    V2 N4 . 2.060(2) y
    O6 C30 . 1.324(3) ?
    O2 C12 . 1.326(3) ?
    N4 C25 . 1.286(3) ?
    N4 C31 . 1.469(3) ?
    N2 C14 . 1.287(3) ?
    N2 C16 . 1.476(3) ?
    O1 C3 . 1.325(3) ?
    C12 C9 . 1.424(4) ?
    C12 C11 . 1.393(4) ?
    O4 C22 . 1.321(3) ?
    C14 H14 . 0.9300 ?
    C14 C9 . 1.439(3) ?
    C30 C24 . 1.420(4) ?
    C30 C29 . 1.406(4) ?
    C3 C4 . 1.415(3) ?
    C3 C2 . 1.405(4) ?
    C25 H25 . 0.9300 ?
    C25 C24 . 1.442(4) ?
    N1 C15 . 1.474(3) ?
    N1 C13 . 1.286(3) ?
    C26 H26 . 0.9300 ?
    C26 C24 . 1.401(4) ?
    C26 C27 . 1.377(4) ?
    N3 C23 . 1.286(3) ?
    N3 C32 . 1.474(3) ?
    C4 C13 . 1.443(4) ?
    C4 C5 . 1.405(3) ?
    C10 H10 . 0.9300 ?
    C10 C7 . 1.373(5) ?
    C10 C11 . 1.393(4) ?
    C8 H8 . 0.9300 ?
    C8 C9 . 1.411(4) ?
    C8 C7 . 1.379(4) ?
    C15 H15A . 0.9700 ?
    C15 H15B . 0.9700 ?
    C15 C16 . 1.520(4) ?
    C22 C17 . 1.405(4) ?
    C22 C20 . 1.419(3) ?
    C17 H17 . 0.9300 ?
    C17 C18 . 1.376(4) ?
    C13 H13 . 0.9300 ?
    C18 H18 . 0.9300 ?
    C18 C19 . 1.392(4) ?
    C1 H1 . 0.9300 ?
    C1 C2 . 1.381(4) ?
    C1 C6 . 1.393(4) ?
    C7 H7 . 0.9300 ?
    C20 C23 . 1.440(4) ?
    C20 C21 . 1.410(3) ?
    C28 H28 . 0.9300 ?
    C28 C27 . 1.392(5) ?
    C28 C29 . 1.381(4) ?
    C2 H2 . 0.9300 ?
    C23 H23 . 0.9300 ?
    C16 H16A . 0.9700 ?
    C16 H16B . 0.9700 ?
    C5 H5 . 0.9300 ?
    C5 C6 . 1.375(4) ?
    C21 H21 . 0.9300 ?
    C21 C19 . 1.380(4) ?
    C11 H11 . 0.9300 ?
    C19 H19 . 0.9300 ?
    C27 H27 . 0.9300 ?
    C6 H6 . 0.9300 ?
    C29 H29 . 0.9300 ?
    C31 H31A . 0.9700 ?
    C31 H31B . 0.9700 ?
    C31 C32 . 1.511(4) ?
    C32 H32A . 0.9700 ?
    C32 H32B . 0.9700 ?
    O8 H8A . 0.8200 ?
    O8 C34 . 1.416(6) ?
    O7 H7A . 0.8200 ?
    O7 C33 . 1.407(5) ?
    C33 H33A . 0.9600 ?
    C33 H33B . 0.9600 ?
    C33 H33C . 0.9600 ?
    C34 H34A . 0.9600 ?
    C34 H34B . 0.9600 ?
    C34 H34C . 0.9600 ?
    O7A H7AA . 0.8200 ?
    O7A C33A . 1.428(9) ?
    C33A H33D . 0.9600 ?
    C33A H33E . 0.9600 ?
    C33A H33F . 0.9600 ?
    C34A H34D . 0.9600 ?
    C34A H34E . 0.9600 ?
    C34A H34F . 0.9600 ?
    C34A O8A . 1.416(7) ?
    O8A H8AA . 0.8200 ?
loop_
    _geom_angle_atom_site_label_1
    _geom_angle_atom_site_label_2
    _geom_angle_atom_site_label_3
    _geom_angle_site_symmetry_1
    _geom_angle_site_symmetry_3
    _geom_angle
    _geom_angle_publ_flag
    O2 V1 N2 . . 87.30(8) y
    O2 V1 N1 . . 150.78(7) y
    O3 V1 O2 . . 105.76(8) y
    O3 V1 N2 . . 107.35(9) y
    O3 V1 O1 . . 113.39(8) y
    O3 V1 N1 . . 102.90(8) y
    N2 V1 N1 . . 78.80(8) y
    O1 V1 O2 . . 86.60(7) y
    O1 V1 N2 . . 138.94(8) y
    O1 V1 N1 . . 87.26(8) y
    O6 V2 N4 . . 87.20(8) y
    O6 V2 N3 . . 150.79(7) y
    O5 V2 O6 . . 105.81(8) y
    O5 V2 N4 . . 107.66(8) y
    O5 V2 O4 . . 113.60(8) y
    O5 V2 N3 . . 102.81(8) y
    N4 V2 N3 . . 78.63(8) y
    O4 V2 O6 . . 86.66(7) y
    O4 V2 N4 . . 138.40(8) y
    O4 V2 N3 . . 87.25(7) y
    C30 O6 V2 . . 126.23(15) ?
    C12 O2 V1 . . 125.84(15) ?
    C25 N4 V2 . . 124.78(18) ?
    C25 N4 C31 . . 119.5(2) ?
    C31 N4 V2 . . 115.70(15) ?
    C14 N2 V1 . . 125.24(17) ?
    C14 N2 C16 . . 118.9(2) ?
    C16 N2 V1 . . 115.82(15) ?
    C3 O1 V1 . . 131.62(15) ?
    O2 C12 C9 . . 122.7(2) ?
    O2 C12 C11 . . 118.8(2) ?
    C11 C12 C9 . . 118.4(2) ?
    C22 O4 V2 . . 131.37(15) ?
    N2 C14 H14 . . 117.7 ?
    N2 C14 C9 . . 124.5(2) ?
    C9 C14 H14 . . 117.7 ?
    O6 C30 C24 . . 123.4(2) ?
    O6 C30 C29 . . 119.0(2) ?
    C29 C30 C24 . . 117.6(2) ?
    O1 C3 C4 . . 123.5(2) ?
    O1 C3 C2 . . 118.9(2) ?
    C2 C3 C4 . . 117.6(2) ?
    N4 C25 H25 . . 117.3 ?
    N4 C25 C24 . . 125.4(2) ?
    C24 C25 H25 . . 117.3 ?
    C15 N1 V1 . . 111.60(15) ?
    C13 N1 V1 . . 127.96(17) ?
    C13 N1 C15 . . 120.3(2) ?
    C24 C26 H26 . . 119.2 ?
    C27 C26 H26 . . 119.2 ?
    C27 C26 C24 . . 121.5(3) ?
    C23 N3 V2 . . 127.69(17) ?
    C23 N3 C32 . . 120.6(2) ?
    C32 N3 V2 . . 111.60(15) ?
    C3 C4 C13 . . 122.6(2) ?
    C5 C4 C3 . . 119.7(2) ?
    C5 C4 C13 . . 117.6(2) ?
    C7 C10 H10 . . 119.7 ?
    C7 C10 C11 . . 120.5(3) ?
    C11 C10 H10 . . 119.7 ?
    C9 C8 H8 . . 119.3 ?
    C7 C8 H8 . . 119.3 ?
    C7 C8 C9 . . 121.4(3) ?
    N1 C15 H15A . . 110.5 ?
    N1 C15 H15B . . 110.5 ?
    N1 C15 C16 . . 106.33(19) ?
    H15A C15 H15B . . 108.7 ?
    C16 C15 H15A . . 110.5 ?
    C16 C15 H15B . . 110.5 ?
    O4 C22 C17 . . 118.7(2) ?
    O4 C22 C20 . . 123.8(2) ?
    C17 C22 C20 . . 117.5(2) ?
    C22 C17 H17 . . 119.2 ?
    C18 C17 C22 . . 121.5(2) ?
    C18 C17 H17 . . 119.2 ?
    C30 C24 C25 . . 121.7(2) ?
    C26 C24 C30 . . 119.7(2) ?
    C26 C24 C25 . . 118.6(2) ?
    N1 C13 C4 . . 124.1(2) ?
    N1 C13 H13 . . 117.9 ?
    C4 C13 H13 . . 117.9 ?
    C17 C18 H18 . . 119.4 ?
    C17 C18 C19 . . 121.2(3) ?
    C19 C18 H18 . . 119.4 ?
    C2 C1 H1 . . 119.4 ?
    C2 C1 C6 . . 121.2(3) ?
    C6 C1 H1 . . 119.4 ?
    C12 C9 C14 . . 122.6(2) ?
    C8 C9 C12 . . 118.7(2) ?
    C8 C9 C14 . . 118.6(2) ?
    C10 C7 C8 . . 119.7(3) ?
    C10 C7 H7 . . 120.2 ?
    C8 C7 H7 . . 120.2 ?
    C22 C20 C23 . . 122.1(2) ?
    C21 C20 C22 . . 119.7(2) ?
    C21 C20 C23 . . 118.1(2) ?
    C27 C28 H28 . . 119.6 ?
    C29 C28 H28 . . 119.6 ?
    C29 C28 C27 . . 120.7(3) ?
    C3 C2 H2 . . 119.4 ?
    C1 C2 C3 . . 121.2(2) ?
    C1 C2 H2 . . 119.4 ?
    N3 C23 C20 . . 124.6(2) ?
    N3 C23 H23 . . 117.7 ?
    C20 C23 H23 . . 117.7 ?
    N2 C16 C15 . . 108.1(2) ?
    N2 C16 H16A . . 110.1 ?
    N2 C16 H16B . . 110.1 ?
    C15 C16 H16A . . 110.1 ?
    C15 C16 H16B . . 110.1 ?
    H16A C16 H16B . . 108.4 ?
    C4 C5 H5 . . 119.1 ?
    C6 C5 C4 . . 121.8(2) ?
    C6 C5 H5 . . 119.1 ?
    C20 C21 H21 . . 119.3 ?
    C19 C21 C20 . . 121.3(2) ?
    C19 C21 H21 . . 119.3 ?
    C12 C11 C10 . . 121.2(3) ?
    C12 C11 H11 . . 119.4 ?
    C10 C11 H11 . . 119.4 ?
    C18 C19 H19 . . 120.7 ?
    C21 C19 C18 . . 118.7(2) ?
    C21 C19 H19 . . 120.7 ?
    C26 C27 C28 . . 119.0(3) ?
    C26 C27 H27 . . 120.5 ?
    C28 C27 H27 . . 120.5 ?
    C1 C6 H6 . . 120.8 ?
    C5 C6 C1 . . 118.4(2) ?
    C5 C6 H6 . . 120.8 ?
    C30 C29 H29 . . 119.3 ?
    C28 C29 C30 . . 121.4(3) ?
    C28 C29 H29 . . 119.3 ?
    N4 C31 H31A . . 110.0 ?
    N4 C31 H31B . . 110.0 ?
    N4 C31 C32 . . 108.60(19) ?
    H31A C31 H31B . . 108.4 ?
    C32 C31 H31A . . 110.0 ?
    C32 C31 H31B . . 110.0 ?
    N3 C32 C31 . . 106.66(19) ?
    N3 C32 H32A . . 110.4 ?
    N3 C32 H32B . . 110.4 ?
    C31 C32 H32A . . 110.4 ?
    C31 C32 H32B . . 110.4 ?
    H32A C32 H32B . . 108.6 ?
    C34 O8 H8A . . 109.5 ?
    C33 O7 H7A . . 109.5 ?
    O7 C33 H33A . . 109.5 ?
    O7 C33 H33B . . 109.5 ?
    O7 C33 H33C . . 109.5 ?
    H33A C33 H33B . . 109.5 ?
    H33A C33 H33C . . 109.5 ?
    H33B C33 H33C . . 109.5 ?
    O8 C34 H34A . . 109.5 ?
    O8 C34 H34B . . 109.5 ?
    O8 C34 H34C . . 109.5 ?
    H34A C34 H34B . . 109.5 ?
    H34A C34 H34C . . 109.5 ?
    H34B C34 H34C . . 109.5 ?
    C33A O7A H7AA . . 109.5 ?
    O7A C33A H33D . . 109.5 ?
    O7A C33A H33E . . 109.5 ?
    O7A C33A H33F . . 109.5 ?
    H33D C33A H33E . . 109.5 ?
    H33D C33A H33F . . 109.5 ?
    H33E C33A H33F . . 109.5 ?
    H34D C34A H34E . . 109.5 ?
    H34D C34A H34F . . 109.5 ?
    H34E C34A H34F . . 109.5 ?
    O8A C34A H34D . . 109.5 ?
    O8A C34A H34E . . 109.5 ?
    O8A C34A H34F . . 109.5 ?
    C34A O8A H8AA . . 109.5 ?
loop_
    _geom_torsion_atom_site_label_1
    _geom_torsion_atom_site_label_2
    _geom_torsion_atom_site_label_3
    _geom_torsion_atom_site_label_4
    _geom_torsion_site_symmetry_1
    _geom_torsion_site_symmetry_2
    _geom_torsion_site_symmetry_3
    _geom_torsion_site_symmetry_4
    _geom_torsion
    _geom_torsion_publ_flag
    V2 O6 C30 C24 . . . . -29.7(3) ?
    V2 O6 C30 C29 . . . . 151.31(17) ?
    V2 N4 C25 C24 . . . . 7.9(3) ?
    V2 N4 C31 C32 . . . . 22.2(2) ?
    V2 O4 C22 C17 . . . . -170.69(17) ?
    V2 O4 C22 C20 . . . . 11.4(3) ?
    V2 N3 C23 C20 . . . . -7.0(3) ?
    V2 N3 C32 C31 . . . . 46.0(2) ?
    V1 O2 C12 C9 . . . . -29.3(3) ?
    V1 O2 C12 C11 . . . . 153.17(16) ?
    V1 N2 C14 C9 . . . . 7.7(3) ?
    V1 N2 C16 C15 . . . . 22.8(2) ?
    V1 O1 C3 C4 . . . . 10.4(3) ?
    V1 O1 C3 C2 . . . . -170.93(17) ?
    V1 N1 C15 C16 . . . . 46.5(2) ?
    V1 N1 C13 C4 . . . . -7.2(3) ?
    O6 C30 C24 C25 . . . . -1.8(3) ?
    O6 C30 C24 C26 . . . . -179.2(2) ?
    O6 C30 C29 C28 . . . . -179.9(2) ?
    O2 C12 C9 C14 . . . . -2.8(3) ?
    O2 C12 C9 C8 . . . . -179.1(2) ?
    O2 C12 C11 C10 . . . . 179.6(2) ?
    N4 C25 C24 C30 . . . . 12.3(4) ?
    N4 C25 C24 C26 . . . . -170.2(2) ?
    N4 C31 C32 N3 . . . . -42.8(2) ?
    N2 C14 C9 C12 . . . . 13.4(3) ?
    N2 C14 C9 C8 . . . . -170.3(2) ?
    O1 C3 C4 C13 . . . . 6.2(3) ?
    O1 C3 C4 C5 . . . . -177.9(2) ?
    O1 C3 C2 C1 . . . . 177.6(2) ?
    O4 C22 C17 C18 . . . . 179.0(2) ?
    O4 C22 C20 C23 . . . . 5.9(3) ?
    O4 C22 C20 C21 . . . . -178.4(2) ?
    C14 N2 C16 C15 . . . . -155.1(2) ?
    C3 C4 C13 N1 . . . . -7.1(4) ?
    C3 C4 C5 C6 . . . . -0.6(3) ?
    C25 N4 C31 C32 . . . . -155.7(2) ?
    N1 C15 C16 N2 . . . . -43.4(2) ?
    C4 C3 C2 C1 . . . . -3.7(4) ?
    C4 C5 C6 C1 . . . . -2.1(4) ?
    C15 N1 C13 C4 . . . . 177.3(2) ?
    C22 C17 C18 C19 . . . . -0.6(4) ?
    C22 C20 C23 N3 . . . . -7.4(4) ?
    C22 C20 C21 C19 . . . . -1.0(3) ?
    C17 C22 C20 C23 . . . . -172.0(2) ?
    C17 C22 C20 C21 . . . . 3.7(3) ?
    C17 C18 C19 C21 . . . . 3.4(4) ?
    C24 C30 C29 C28 . . . . 1.1(3) ?
    C24 C26 C27 C28 . . . . 1.1(4) ?
    C13 N1 C15 C16 . . . . -137.4(2) ?
    C13 C4 C5 C6 . . . . 175.5(2) ?
    C9 C12 C11 C10 . . . . 1.9(3) ?
    C9 C8 C7 C10 . . . . 1.7(4) ?
    C7 C10 C11 C12 . . . . -0.5(4) ?
    C7 C8 C9 C12 . . . . -0.2(4) ?
    C7 C8 C9 C14 . . . . -176.6(2) ?
    C20 C22 C17 C18 . . . . -3.0(4) ?
    C20 C21 C19 C18 . . . . -2.6(4) ?
    C2 C3 C4 C13 . . . . -172.5(2) ?
    C2 C3 C4 C5 . . . . 3.4(3) ?
    C2 C1 C6 C5 . . . . 1.9(4) ?
    C23 N3 C32 C31 . . . . -137.4(2) ?
    C23 C20 C21 C19 . . . . 174.9(2) ?
    C16 N2 C14 C9 . . . . -174.5(2) ?
    C5 C4 C13 N1 . . . . 176.9(2) ?
    C21 C20 C23 N3 . . . . 176.9(2) ?
    C11 C12 C9 C14 . . . . 174.7(2) ?
    C11 C12 C9 C8 . . . . -1.6(3) ?
    C11 C10 C7 C8 . . . . -1.3(4) ?
    C27 C26 C24 C30 . . . . -0.8(4) ?
    C27 C26 C24 C25 . . . . -178.4(2) ?
    C27 C28 C29 C30 . . . . -0.8(4) ?
    C6 C1 C2 C3 . . . . 1.1(4) ?
    C29 C30 C24 C25 . . . . 177.2(2) ?
    C29 C30 C24 C26 . . . . -0.3(3) ?
    C29 C28 C27 C26 . . . . -0.3(4) ?
    C31 N4 C25 C24 . . . . -174.5(2) ?
    C32 N3 C23 C20 . . . . 177.0(2) ?
loop_
    _geom_hbond_atom_site_label_D
    _geom_hbond_atom_site_label_H
    _geom_hbond_atom_site_label_A
    _geom_hbond_site_symmetry_A
    _geom_hbond_distance_DH
    _geom_hbond_distance_HA
    _geom_hbond_distance_DA
    _geom_hbond_angle_DHA
    C14 H14 O8 1_565 0.93 2.48 3.368(4) 159
    C14 H14 O8A 1_565 0.93 2.48 3.299(7) 147
    C25 H25 O7 1_545 0.93 2.51 3.391(4) 158
    C25 H25 O7A 1_545 0.93 2.66 3.457(9) 144
    C13 H13 O3 3_475 0.93 2.60 3.372(3) 141
    C23 H23 O5 3_455 0.93 2.59 3.364(3) 141
    O8 H8A O2 . 0.82 2.12 2.926(4) 167
    O7 H7A O6 . 0.82 2.18 2.940(3) 153
    O7 H7A O4 . 0.82 2.64 3.246(4) 132
    O8A H8AA O1 . 0.82 2.18 2.984(6) 166
_shelx_hkl_file
;
   0   0 -25-88.0352 59.1589   5
   0   0 -24 311.649 63.5809   5
   0   0 -23 14.8760 52.6014   5
   0   0 -22 61425.0 1305.03   5
   0   0 -21 65.3296 46.7219   5
   0   0   5 53.5048 91.0181   2
   0   0   6 480395. 9150.60   2
   0   0   7 3.67692 128.071   2
   0   0   8 884167. 16628.2   2
   0   0   9 16.8345 143.113   2
   0   0  10 47091.7 1488.02   2
   0   0  11-56.1593 160.610   2
   0   0  12 1675.45 279.203   2
   0   0  13 76.3005 179.626   2
   0   0  14 62179.1 2023.49   2
   0   0  15 85.4111 180.555   2
   0   0  16 127260. 3440.90   2
   0   0  17-127.101 160.689   2
   0   0  18 33780.3 1535.85   2
   0   0  19-268.920 235.531   2
   0   0  20 194594. 4940.08   2
   0   0  21 180.701 253.138   2
   0   0  22 60911.5 2268.94   2
   0   0  23-342.141 217.304   2
   0   0  24 747.708 317.583   2
   0   0  26 64115.5 1412.14   3
   0   0  27-62.4097 71.4165   3
   0   0  28 8777.46 338.497   3
   0   0  29 38.8748 71.1024   3
   0   0  30 1422.71 115.038   3
   0   0  31 76.2866 56.4521   3
   0   0  32 6132.13 221.407   3
   0   0  33-86.2573 47.9449   3
   0   0  34 3132.21 120.073   3
   0  -1 -30 7.28529 46.6933   5
   0  -1 -29 16011.2 452.685   5
   0  -1 -28 34.8836 57.9642   5
   0  -1 -27 356.987 75.6164   5
   0  -1 -26 133.604 69.6424   5
   0  -1 -25 9799.32 355.322   5
   0  -1 -24 73.5625 64.2622   5
   0  -1 -23 10816.3 376.190   5
   0  -1 -22 50.6544 68.3719   5
   0  -1   0 3.20121 16.9632   1
   0  -1   0-8.76796 34.1284   2
   0  -1   1 325207. 6071.95   1
   0  -1   1 331801. 6131.97   2
   0  -1   2 135.889 55.0317   1
   0  -1   2 138.287 88.7304   2
   0  -1   3 187393. 3653.93   2
   0  -1   4-52.0178 94.0667   2
   0  -1   5 237.780 108.772   2
   0  -1   6 8.62855 112.908   2
   0  -1   7 19876.0 795.993   2
   0  -1   8 50.9657 164.060   2
   0  -1   9 798.681 195.246   2
   0  -1  10 91.2771 158.193   2
   0  -1  11 4730.55 438.728   2
   0  -1  12 875.374 236.994   2
   0  -1  13 15965.5 868.295   2
   0   1  13 17061.3 904.091   2
   0  -1  14 68.8155 178.916   2
   0   1  14 139.456 188.457   2
   0  -1  15 454.637 242.648   2
   0   1  15 445.447 234.152   2
   0   1  16 51.9287 166.037   2
   0  -1  16 64.5982 174.040   2
   0   1  17 20033.8 1147.43   2
   0  -1  17 19958.8 1090.93   2
   0  -1  18 153.618 179.288   2
   0   1  18-59.6436 174.540   2
   0  -1  19 8390.01 718.207   2
   0   1  19 7875.66 763.862   2
   0  -1  20-74.0742 189.759   2
   0   1  20 133.347 263.649   2
   0   1  21 24451.3 1366.30   2
   0  -1  21 23550.9 1277.05   2
   0   1  22 98.4083 183.988   2
   0  -1  22 239.957 223.091   2
   0   1  23 10971.5 886.788   2
   0  -1  23 8827.07 769.623   2
   0  -1  24 4.25845 83.5656   3
   0  -1  24-213.686 365.335   2
   0  -1  25 9534.08 378.143   3
   0  -1  26-77.6835 88.3532   3
   0   1  27 329.381 78.8988   3
   0  -1  27 410.032 99.2941   3
   0   1  28-81.6843 66.9861   3
   0  -1  28-43.2376 82.8967   3
   0   1  29 17058.9 473.093   3
   0  -1  29 16275.5 490.673   3
   0  -1  30 95.4519 74.1835   3
   0   1  30 110.853 69.5488   3
   0  -1  31 6139.34 241.121   3
   0   1  31 6135.42 223.300   3
   0  -1  32 47.1653 51.8669   3
   0   1  32 84.2340 41.9352   3
   0  -1  33 533.608 70.9533   3
   0   1  33 547.354 56.1490   3
   0  -1  34 10.0188 34.4424   3
   0  -2 -32 124.017 41.4416   5
   0  -2 -31-35.9226 45.3033   5
   0  -2 -30 154.521 56.8236   5
   0  -2 -29-45.3261 57.8557   5
   0  -2 -28 308.326 76.4654   5
   0  -2 -27-158.312 72.7907   5
   0  -2 -26 8201.59 325.270   5
   0  -2 -25 65.0720 65.2649   5
   0  -2 -24 25503.9 705.955   5
   0  -2   0 56553.5 1283.25   2
   0  -2   0 56554.5 1184.25   1
   0  -2   1 45.9570 40.6383   1
   0  -2   1 29.0319 70.2059   2
   0  -2   2 62028.7 1349.62   1
   0  -2   2 63217.0 1444.24   2
   0  -2   3 103.179 56.0227   1
   0  -2   3-71.0058 91.8659   2
   0  -2   4 22081.8 719.208   2
   0  -2   5 135.815 104.354   2
   0  -2   6 9.71724 107.789   2
   0  -2   7 3.34634 124.981   2
   0  -2   8 93722.9 2325.34   2
   0  -2   9 19.3231 125.759   2
   0  -2  10 3625.42 389.164   2
   0  -2  11 125.807 171.561   2
   0  -2  12 12303.3 740.960   2
   0  -2  13-133.075 186.599   2
   0  -2  14 7143.59 595.095   2
   0  -2  15 331.043 175.969   2
   0  -2  16 97.0840 176.692   2
   0  -2  17 45.8425 166.649   2
   0   2  17 121.405 186.816   2
   0   2  18 12247.2 975.901   2
   0  -2  18 11553.9 844.116   2
   0  -2  19-294.395 162.783   2
   0   2  19-145.821 258.429   2
   0  -2  20 24772.1 654.968   3
   0  -2  20 23581.4 1257.76   2
   0   2  20 24705.8 1418.08   2
   0  -2  21-74.5523 200.293   2
   0  -2  21 140.713 83.0113   3
   0   2  21 21.8760 196.322   2
   0  -2  22 4226.80 536.791   2
   0  -2  22 4087.09 228.970   3
   0   2  22 4037.16 586.983   2
   0   2  23-189.119 235.284   2
   0  -2  23 91.6368 94.4762   3
   0  -2  23 237.337 226.892   2
   0  -2  24 21856.1 1189.76   2
   0  -2  24 26427.5 706.414   3
   0  -2  25-53.5549 84.9257   3
   0  -2  26 8227.62 341.701   3
   0  -2  27 71.1882 97.9935   3
   0   2  28 189.791 67.2415   3
   0  -2  28 183.090 83.7787   3
   0  -2  29-37.5663 69.7448   3
   0   2  29 46.8456 54.0033   3
   0  -2  30 186.214 71.5746   3
   0  -2  31-152.126 67.8910   3
   0  -2  32 188.695 60.9104   3
   0  -2  33 79.2399 49.4585   3
   0  -2  34 119.125 41.0882   3
   0  -3 -33 323.893 45.6729   5
   0  -3 -32-53.7949 38.0035   5
   0  -3 -31 8289.86 272.703   5
   0  -3 -30-36.5930 53.6344   5
   0  -3 -29 514.354 84.6106   5
   0  -3 -28 77.0368 61.9800   5
   0  -3 -27 668.054 103.472   5
   0  -3 -26 86.6532 70.4240   5
   0  -3 -25 6384.75 307.107   5
   0  -3  -2-18.3637 46.9155   1
   0  -3  -1 494777. 9175.93   1
   0  -3   0-23.3228 50.8319   1
   0  -3   1 488429. 9291.39   2
   0  -3   1 502203. 9146.30   1
   0  -3   2-14.6781 75.5788   1
   0  -3   2-142.749 127.166   2
   0  -3   3 107342. 2468.56   2
   0  -3   3 111062. 2359.94   1
   0  -3   4 10.8337 101.862   2
   0  -3   5 15346.0 668.649   2
   0  -3   6-22.7542 114.315   2
   0  -3   7 13041.6 652.533   2
   0  -3   8 96.1237 128.283   2
   0  -3   9 20419.0 910.369   2
   0  -3  10 42.7062 151.956   2
   0  -3  11 802.237 226.163   2
   0  -3  12 284.929 184.620   2
   0  -3  13 6417.72 565.110   2
   0  -3  14 2.85040 145.721   2
   0  -3  15 879.559 262.102   2
   0  -3  16 23.0379 156.775   2
   0  -3  17 5624.93 254.484   3
   0  -3  17 5122.48 576.789   2
   0  -3  18 86.9193 65.0245   3
   0  -3  18-200.877 212.258   2
   0  -3  19 36562.2 889.687   3
   0  -3  19 35315.5 1581.24   2
   0   3  19 38290.8 1847.59   2
   0  -3  20 21.2041 210.837   2
   0  -3  20-38.7559 84.0185   3
   0   3  20 303.539 214.412   2
   0  -3  21 363.169 98.9590   3
   0   3  21 213.110 316.454   2
   0  -3  21 155.778 166.152   2
   0  -3  22 331.982 185.374   2
   0  -3  22 75.3163 85.4879   3
   0  -3  23 50519.0 1937.43   2
   0  -3  23 56526.2 1260.77   3
   0  -3  24 5.59124 87.1080   3
   0  -3  25 6957.96 304.572   3
   0  -3  26 10.3107 80.3681   3
   0  -3  27 784.646 114.325   3
   0  -3  28 76.4200 83.5402   3
   0  -3  29 64.0860 75.1032   3
   0  -3  30 52.0890 63.0098   3
   0  -3  31 8090.83 272.957   3
   0  -3  32 14.1824 47.0338   3
   0  -3  33 272.244 51.3324   3
   0  -3  34 57.4870 31.2779   3
   0  -4 -32 4101.82 154.668   5
   0  -4 -31 87.3638 43.5207   5
   0  -4 -30 4521.58 194.464   5
   0  -4 -29 70.7143 63.3037   5
   0  -4 -28 24176.1 635.142   5
   0  -4 -27 67.9602 77.1276   5
   0  -4 -26 9157.43 359.983   5
   0  -4 -25 129.238 89.4997   5
   0  -4  -4 41082.3 1042.36   1
   0  -4  -3 45.6355 55.5501   1
   0  -4  -2 6904.54 329.255   1
   0  -4  -1 27.8943 57.8300   1
   0  -4   0 68609.5 1614.64   1
   0  -4   1 88.2450 77.1506   1
   0  -4   2 7924.96 407.426   1
   0  -4   2 7441.37 486.214   2
   0  -4   3-47.7109 120.610   2
   0  -4   4 44821.6 1394.86   2
   0  -4   5-1.35506 121.593   2
   0  -4   6 22473.0 959.994   2
   0  -4   7 104.004 136.000   2
   0  -4   8 6400.81 519.882   2
   0  -4   9-30.4959 154.108   2
   0  -4  10 9641.97 673.212   2
   0  -4  11 93.4399 139.151   2
   0  -4  12 3602.00 435.852   2
   0  -4  13-12.3594 172.360   2
   0  -4  14 4962.93 539.738   2
   0  -4  15-52.7562 64.5891   3
   0  -4  15-86.9203 177.459   2
   0  -4  16 41697.1 1673.40   2
   0  -4  16 40846.7 950.037   3
   0  -4  17 262.497 189.272   2
   0  -4  17-7.41267 73.9329   3
   0  -4  18 6190.16 610.278   2
   0  -4  18 6620.76 283.316   3
   0  -4  19-322.183 248.008   2
   0  -4  19 1.45873 79.1191   3
   0   4  20 30590.6 1729.69   2
   0  -4  20 29259.0 1420.74   2
   0  -4  20 31678.0 797.346   3
   0   4  21-365.955 229.599   2
   0  -4  21-94.7163 83.9617   3
   0  -4  22 53106.2 1200.09   3
   0  -4  22 48766.2 1898.49   2
   0  -4  23 32.6311 83.2771   3
   0  -4  24 2704.94 186.756   3
   0  -4  25-17.4907 86.5784   3
   0  -4  26 7517.30 304.199   3
   0  -4  27 78.2755 78.8439   3
   0  -4  28 24054.2 617.435   3
   0  -4  29 19.8399 65.1895   3
   0  -4  30 4487.11 190.584   3
   0  -4  31 91.8852 54.0779   3
   0  -4  32 3911.93 148.353   3
   0  -5 -31 652.559 61.3912   5
   0  -5 -30 32.3047 39.1084   5
   0  -5 -29 1262.08 103.332   5
   0  -5 -28 69.1582 60.0262   5
   0  -5 -27 77.0535 67.0942   5
   0  -5 -26 12.5309 71.5623   5
   0  -5 -25 33637.7 859.228   5
   0  -5  -8 64.7982 70.6667   1
   0  -5  -7 43990.2 1188.35   1
   0  -5  -6 20.4888 68.6972   1
   0  -5  -5 312.983 99.5891   1
   0  -5  -4-40.1307 84.5862   1
   0  -5  -3 121616. 2658.01   1
   0  -5  -2-64.4661 100.597   1
   0  -5  -1 128676. 2830.31   1
   0  -5   0 129.686 69.4208   1
   0  -5   1 121973. 2758.63   1
   0  -5   5 206.227 169.680   2
   0  -5   6-28.5952 144.396   2
   0  -5   7 44731.7 1617.67   2
   0  -5   8-12.4141 167.193   2
   0  -5   9 78702.9 2379.07   2
   0  -5  10 22.2977 173.076   2
   0  -5  11 25536.3 1235.01   2
   0  -5  12-12.7360 104.476   4
   0  -5  12-22.8958 70.3174   3
   0  -5  12 256.707 211.637   2
   0  -5  13 107566. 2329.04   4
   0  -5  13 113853. 3200.14   2
   0  -5  13 109567. 2178.88   3
   0  -5  14 61.2119 91.7232   3
   0  -5  14 14.3029 177.899   2
   0  -5  14-3.32763 109.407   4
   0  -5  15 222.435 212.688   2
   0  -5  15 570.197 144.314   4
   0  -5  15 381.559 86.1514   3
   0  -5  16 0.06413 75.2598   3
   0  -5  16 114.806 187.790   2
   0  -5  16-7.95022 103.184   4
   0  -5  17 43023.4 1022.67   3
   0  -5  17 41249.8 1756.55   2
   0  -5  18 38.2914 206.492   2
   0  -5  18 73.9476 76.4443   3
   0  -5  19 9995.23 791.111   2
   0  -5  19 9595.51 361.371   3
   0  -5  20-156.100 84.6894   3
   0  -5  21 11811.0 404.734   3
   0  -5  22-106.135 96.4344   3
   0  -5  23 1051.71 127.596   3
   0  -5  24 26.3290 82.6871   3
   0  -5  25 32138.7 778.035   3
   0  -5  26-180.926 87.1109   3
   0  -5  27 127.239 67.3850   3
   0  -5  28-9.29762 56.1540   3
   0  -5  29 852.892 80.8873   3
   0  -5  30 83.0313 42.0719   3
   0  -6 -29-76.2039 36.4526   5
   0  -6 -28 3831.18 165.975   5
   0  -6 -27 118.043 51.8564   5
   0  -6 -26 98.9844 65.1169   5
   0  -6 -25-8.05947 62.1918   5
   0  -6 -24 3218.23 201.404   5
   0  -6  -2 1808.73 225.310   1
   0  -6  -1-22.8042 90.9164   1
   0  -6   1 75.9968 94.4949   4
   0  -6   2 1445.98 177.052   4
   0  -6   3-151.782 126.955   4
   0  -6   4 823.912 157.946   4
   0  -6   5 31.8392 113.957   4
   0  -6   6 1196.42 173.636   4
   0  -6   7-49.4833 104.311   4
   0  -6   8 8958.42 441.852   4
   0  -6   9-78.8082 110.849   4
   0  -6  10 1495.29 118.243   3
   0  -6  10 1263.57 178.848   4
   0  -6  10 1336.74 290.477   2
   0  -6  11 18.7923 62.2727   3
   0  -6  11 32.0608 124.633   4
   0  -6  11-37.2894 178.568   2
   0  -6  12 3936.29 189.280   3
   0  -6  12 4446.11 301.907   4
   0  -6  12 4052.44 534.216   2
   0  -6  13 269.866 212.759   2
   0  -6  13-94.8241 129.555   4
   0  -6  13 95.7674 70.2085   3
   0  -6  14 14668.7 440.057   3
   0  -6  14 14138.7 547.066   4
   0  -6  14 14670.5 986.986   2
   0  -6  15-21.7526 68.2753   3
   0  -6  15-40.7528 106.273   4
   0  -6  15 145.975 198.786   2
   0  -6  16-180.685 249.868   2
   0  -6  16 82.1707 109.426   4
   0  -6  16 151.459 80.7180   3
   0  -6  17-12.4933 74.7732   3
   0  -6  17-142.260 109.912   4
   0  -6  18 10290.8 363.924   3
   0  -6  18 11544.9 441.489   4
   0  -6  19 27.5153 75.2730   3
   0  -6  19-86.7581 87.2006   4
   0  -6  20 484.906 96.9262   3
   0  -6  21-9.93116 72.9295   3
   0  -6  22 185.505 80.8312   3
   0  -6  23 129.141 75.1910   3
   0  -6  24 2753.44 158.182   3
   0  -6  25 29.0344 61.0728   3
   0  -7 -27 184.011 40.6277   5
   0  -7 -26-3.26357 39.0310   5
   0  -7 -25 963.947 85.9017   5
   0  -7 -24-43.7495 50.7845   5
   0  -7 -23 6433.65 258.312   5
   0  -7 -22-60.6412 71.8680   5
   0  -7  -6 87.3567 85.3866   4
   0  -7  -5 17815.8 575.503   4
   0  -7  -4-163.537 107.689   4
   0  -7  -3 31119.6 867.437   4
   0  -7  -2 138.804 105.929   4
   0  -7  -1 1945.69 197.615   4
   0  -7   0 34.4820 116.117   4
   0  -7   1 1980.72 207.943   4
   0  -7   2-127.281 132.797   4
   0  -7   3 29900.0 927.136   4
   0  -7   4 56.1134 126.369   4
   0  -7   5 16908.1 664.744   4
   0  -7   6-114.501 141.945   4
   0  -7   7 1841.09 214.426   4
   0  -7   8-32.0230 128.962   4
   0  -7   9 513.767 155.192   4
   0  -7  10-24.0834 127.339   4
   0  -7  11 322.254 143.890   4
   0  -7  12-2.84163 124.355   4
   0  -7  13 2024.47 227.383   4
   0  -7  14-127.981 137.647   4
   0  -7  15-22.1358 112.771   4
   0  -7  16 101.305 100.727   4
   0  -7  17 5075.34 297.546   4
   0  -7  18 32.4485 90.5377   4
   0  -7  19 10803.1 398.486   4
   0  -8 -23 57.6282 35.0550   5
   0  -8 -22 4855.28 181.980   5
   0  -8 -21-5.73532 44.0498   5
   0  -8 -20 503.817 71.2940   5
   0  -8 -19 10.5662 51.4958   5
   0  -8  -6 19677.3 598.632   4
   0  -8  -5-79.0067 106.776   4
   0  -8  -4 7862.83 364.793   4
   0  -8  -3 195.240 109.315   4
   0  -8  -2 3347.95 259.885   4
   0  -8  -1-51.1190 113.756   4
   0  -8   0 37118.3 1049.46   4
   0  -8   1-66.2833 137.181   4
   0  -8   2 2834.62 258.201   4
   0  -8   3-12.5217 123.888   4
   0  -8   4 6374.14 385.995   4
   0  -8   5-46.8793 127.456   4
   0  -8   6 20728.7 744.793   4
   0  -8   7 88.0297 131.171   4
   0  -8   8 5660.83 352.453   4
   0  -8   9-13.7129 126.346   4
   0  -8  10 15765.3 601.047   4
   0  -8  11-67.2379 125.271   4
   0  -8  12 10030.2 461.091   4
   0  -8  13-13.9194 118.983   4
   0  -8  14 1632.17 193.368   4
   0  -8  15-6.54481 104.769   4
   0  -8  16 3060.32 225.265   4
   0  -8  17 229.652 96.4652   4
   0  -8  18 198.164 87.2819   4
   0  -8  19 166.766 72.5499   4
   0  -9  -5 5194.19 254.866   4
   0  -9  -4 3.04265 98.3480   4
   0  -9  -3 23440.8 693.982   4
   0  -9  -2 62.8065 102.843   4
   0  -9  -1 4296.10 272.215   4
   0  -9   0 151.685 109.523   4
   0  -9   1 4284.62 287.648   4
   0  -9   2-8.79160 119.696   4
   0  -9   3 24403.4 779.384   4
   0  -9   4 15.1318 130.459   4
   0  -9   5 5359.62 336.040   4
   0  -9   6-52.1333 121.916   4
   0  -9   7 22634.6 732.185   4
   0  -9   8-41.7261 128.262   4
   0  -9   9 24046.8 748.492   4
   0  -9  10-41.9504 105.356   4
   0  -9  11 1462.54 171.684   4
   0  -9  12-31.6799 99.8681   4
   0  -9  13 11142.7 420.005   4
   0  -9  14 141.813 86.7170   4
   0  -9  15 2429.10 170.445   4
   0  -9  16 110.702 71.1098   4
   0  -9  17 1173.76 106.342   4
   0  -9  18 53.9822 52.1781   4
   0 -10  -3 38.7229 63.4006   4
   0 -10  -2 174.969 71.2865   4
   0 -10  -1-53.4616 69.7863   4
   0 -10   0 8234.86 327.286   4
   0 -10   1-118.056 88.5820   4
   0 -10   2-64.0100 85.6326   4
   0 -10   3 41.9820 95.1505   4
   0 -10   4 7729.73 328.183   4
   0 -10   5-100.693 90.0267   4
   0 -10   6 1500.93 146.380   4
   0 -10   7 101.282 79.8909   4
   0 -10   8 1103.90 128.696   4
   0 -10   9 10.4792 76.1104   4
   0 -10  10 15761.1 464.464   4
   0 -10  11-63.1327 68.4668   4
   0 -10  12 1626.88 126.587   4
   0 -10  13 178.842 61.6473   4
   0 -10  14 7213.81 232.622   4
   1   0 -28 22.1003 56.2546   5
   1   0 -27 60.7074 53.3118   5
   1   0 -26 45.0171 53.7617   5
   1   0 -25-49.9248 62.1847   5
   1   0 -24 49.6193 57.9028   5
   1   0 -23 22.8672 50.1429   5
   1   0 -22 116.732 57.5484   5
   1   0 -21 121.881 50.6773   5
   1   0 -20-15.3954 50.5028   5
   1   0  -2 17.9922 18.7909   1
  -1   0   1 11.8373 11.3035   1
  -1   0   3 44.2126 41.9631   2
  -1   0   4 56.1508 66.6274   2
  -1   0   5 39.7317 73.0764   2
  -1   0   6 53.4677 87.6538   2
   1   0   6 191.896 116.325   2
   1   0   7 78.5080 140.901   2
  -1   0   7 25.7644 91.0235   2
   1   0   8 107.742 149.182   2
  -1   0   8 12.6067 108.857   2
   1   0   9-86.0167 163.246   2
  -1   0   9 25.4551 119.768   2
   1   0  10-82.6785 182.472   2
  -1   0  10-110.310 124.311   2
  -1   0  11 0.20836 138.107   2
   1   0  11 438.439 214.564   2
   1   0  12 198.974 188.669   2
  -1   0  12 36.1520 135.326   2
  -1   0  13 31.2972 160.366   2
   1   0  13 133.481 165.840   2
   1   0  14-76.6128 174.778   2
  -1   0  14 55.5981 156.064   2
   1   0  15-171.106 195.470   2
  -1   0  15 35.2323 164.428   2
  -1   0  16 79.8640 186.173   2
   1   0  16 90.1782 202.407   2
  -1   0  17 213.708 237.579   2
   1   0  17 5.21528 193.016   2
  -1   0  18 283.993 198.159   2
   1   0  18 62.1800 181.305   2
  -1   0  19 377.516 211.062   2
   1   0  19 32.6039 185.659   2
  -1   0  20 220.652 182.238   2
   1   0  20-187.379 243.093   2
   1   0  21 559.498 320.966   2
  -1   0  21-155.188 196.040   2
   1   0  22-74.8110 226.516   2
   1   0  23-15.0606 263.634   2
   1   0  24-148.844 210.972   2
  -1   0  24-95.9797 78.3933   3
   1   0  25-119.066 237.235   2
  -1   0  25-66.2352 80.9530   3
  -1   0  26-36.7804 74.7360   3
  -1   0  27 19.3508 72.2040   3
  -1   0  28-123.035 71.1320   3
   1   0  28-27.3561 87.8424   3
   1   0  29 72.7964 71.3839   3
  -1   0  29 68.2843 66.3291   3
  -1   0  30 35.3191 57.1046   3
   1   0  30-9.31439 68.4256   3
  -1   0  31-53.1403 55.0598   3
   1   0  31-71.5698 62.4004   3
  -1   0  32-59.7646 54.0443   3
   1   0  32 41.1787 57.4194   3
  -1   0  33-33.6402 38.0130   3
   1   0  33 38.7398 49.3602   3
   1   0  34-36.7638 34.7383   3
   1  -1 -31 1287.22 103.186   5
   1  -1 -30 3580.40 182.330   5
   1  -1 -29 2716.33 164.089   5
  -1  -1 -28 888.319 95.8001   5
   1  -1 -28 931.185 105.297   5
   1  -1 -27 96.1233 65.8927   5
  -1  -1 -27 80.6414 55.7202   5
  -1  -1 -26 1604.51 130.269   5
   1  -1 -26 1484.80 134.460   5
   1  -1 -25 4025.44 222.623   5
  -1  -1 -25 4044.98 206.188   5
  -1  -1 -24 6081.85 264.148   5
   1  -1 -24 5723.30 270.832   5
   1  -1 -23 7625.28 309.906   5
  -1  -1 -23 7122.87 299.116   5
   1  -1 -22 7673.99 312.632   5
   1  -1 -21 4138.66 215.308   5
   1  -1 -20 4982.47 238.589   5
  -1   1  -1 77592.4 1495.32   1
   1  -1  -1 78928.1 1533.57   2
   1  -1  -1 77766.7 1435.92   1
  -1   1   0 45602.8 864.687   1
   1  -1   0 45338.7 970.065   2
  -1  -1   1 81067.2 1577.60   1
  -1  -1   1 78610.9 1584.02   2
   1  -1   1 82533.2 1657.95   2
  -1  -1   2 86846.5 1751.71   2
  -1  -1   2 87194.1 1730.01   1
   1  -1   2 88800.7 1857.51   2
   1  -1   3 35573.0 971.418   2
  -1  -1   3 36539.9 849.400   2
  -1  -1   3 37210.5 847.938   1
   1  -1   4 8763.32 417.621   2
  -1  -1   4 8853.98 342.247   2
   1  -1   5 39438.6 1160.30   2
  -1  -1   5 40619.2 1033.60   2
  -1  -1   6 30908.5 891.687   2
   1  -1   6 28735.9 1004.03   2
   1  -1   7 26008.5 961.206   2
  -1  -1   7 26172.9 854.476   2
   1  -1   8 42385.8 1381.94   2
  -1  -1   8 44131.7 1263.56   2
  -1  -1   9 45388.9 1375.34   2
   1  -1   9 46229.8 1477.57   2
   1  -1  10 22415.9 988.927   2
  -1  -1  10 22149.8 900.974   2
   1  -1  11 5162.07 495.490   2
  -1  -1  11 5636.62 441.988   2
   1  -1  12 7180.51 583.218   2
  -1  -1  12 6929.52 517.638   2
  -1   1  13 25711.4 1095.17   2
   1  -1  13 23533.0 1135.73   2
   1   1  13 24723.3 1169.58   2
  -1  -1  13 23333.2 1025.77   2
  -1  -1  14 36835.2 1382.60   2
   1  -1  14 35718.3 1489.24   2
   1   1  14 38097.8 1562.06   2
  -1   1  14 39099.8 1457.26   2
   1  -1  15 18462.4 1042.24   2
  -1  -1  15 18411.7 941.570   2
   1   1  15 18680.4 1099.83   2
  -1   1  15 19684.8 1016.02   2
  -1  -1  16 2629.95 386.182   2
   1   1  16 1841.92 378.966   2
   1  -1  16 2366.67 390.578   2
  -1   1  16 1952.87 338.211   2
   1   1  17 6499.44 659.223   2
  -1   1  17 6192.43 603.120   2
  -1  -1  17 6316.72 569.333   2
   1  -1  17 5885.89 605.871   2
  -1   1  18 22553.9 1189.53   2
   1  -1  18 20596.1 1194.92   2
   1   1  18 20236.8 1248.75   2
  -1  -1  18 21073.1 1097.29   2
   1  -1  19 15281.2 1027.34   2
   1   1  19 16649.6 1141.56   2
  -1   1  19 17380.4 1043.73   2
  -1  -1  19 14960.5 935.225   2
  -1   1  20 4929.79 550.115   2
   1  -1  20 5653.67 648.436   2
   1   1  20 6123.95 683.430   2
  -1  -1  20 5776.88 568.182   2
  -1   1  21 3052.18 459.902   2
   1   1  21 3559.94 526.636   2
  -1  -1  21 3034.89 194.649   3
  -1  -1  21 3537.54 442.808   2
   1  -1  21 3497.87 521.868   2
   1   1  22 7606.06 794.973   2
  -1  -1  22 7957.83 318.272   3
   1  -1  22 7207.29 727.520   2
   1   1  23 7204.40 787.613   2
  -1  -1  23 7766.03 321.793   3
   1  -1  23 7076.11 723.548   2
   1   1  24 6076.28 707.902   2
   1  -1  24 5730.51 687.373   2
  -1  -1  24 6270.10 290.954   3
   1   1  25 3065.52 548.512   2
  -1   1  25 3542.20 203.797   3
  -1  -1  25 3900.36 222.990   3
   1  -1  25 3296.03 468.205   2
   1  -1  26 1534.98 159.373   3
  -1   1  26 1776.26 145.980   3
  -1  -1  26 1586.59 147.950   3
  -1  -1  27 392.911 91.1237   3
  -1   1  27 373.937 85.1575   3
   1  -1  27 473.204 107.552   3
  -1  -1  28 1000.84 120.241   3
  -1   1  28 973.970 103.500   3
   1  -1  28 933.656 124.194   3
  -1   1  29 2715.82 157.339   3
  -1  -1  29 2861.14 180.540   3
   1  -1  29 2984.24 191.591   3
   1   1  29 2803.11 173.713   3
  -1   1  30 3181.67 157.337   3
   1  -1  30 3314.90 184.153   3
  -1  -1  30 3042.10 174.589   3
   1   1  30 3428.22 179.920   3
   1  -1  31 1466.65 121.829   3
  -1  -1  31 1632.94 124.561   3
  -1   1  31 1398.74 97.8537   3
   1   1  31 1418.91 110.715   3
  -1  -1  32 157.880 53.7484   3
   1  -1  32 218.177 62.0198   3
   1   1  32 76.8787 45.7415   3
   1   1  33 794.262 68.6487   3
   1  -1  33 780.114 77.6999   3
  -1  -1  33 639.456 67.4474   3
  -1  -1  34 731.930 58.5631   3
   1  -1  34 778.801 67.1911   3
   1  -2 -33 1399.55 89.4165   5
   1  -2 -32 2954.97 144.629   5
  -1  -2 -31 3867.09 167.475   5
   1  -2 -31 4000.06 185.195   5
  -1  -2 -30 865.695 87.0615   5
   1  -2 -30 891.620 97.5171   5
   1  -2 -29 1988.89 144.993   5
  -1  -2 -29 1850.86 131.089   5
   1  -2 -28 7995.75 312.116   5
  -1  -2 -28 7593.81 293.214   5
  -1  -2 -27 13788.8 438.745   5
   1  -2 -27 14014.7 453.474   5
  -1  -2 -26 8532.91 329.139   5
   1  -2 -26 8359.71 342.698   5
   1  -2 -25 987.621 121.310   5
  -1  -2 -25 998.172 119.289   5
   1  -2 -24 1060.89 124.357   5
   1  -2 -23 13666.5 465.220   5
   1  -2 -22 27782.8 756.856   5
   1  -2  -1 77744.6 1662.10   2
   1  -2  -1 78542.3 1530.39   1
   1  -2   0 72935.9 1444.18   1
   1  -2   0 68619.2 1555.17   2
  -1  -2   1 67773.2 1423.17   1
   1  -2   1 68216.7 1523.88   2
  -1  -2   1 64888.6 1501.03   2
  -1  -2   2 49592.9 1113.51   1
   1  -2   2 47210.3 1196.90   2
  -1  -2   2 48474.3 1174.84   2
  -1  -2   3 9288.87 398.908   2
   1  -2   3 9187.97 428.961   2
  -1  -2   3 9366.16 370.195   1
   1  -2   4 2540.41 245.246   2
  -1  -2   4 2058.85 184.376   1
  -1  -2   4 2598.32 219.910   2
   1  -2   5 27522.0 904.162   2
  -1  -2   5 26699.8 824.513   2
   1  -2   6 26361.3 922.275   2
  -1  -2   6 24740.0 837.001   2
   1  -2   7 29837.3 1071.03   2
  -1  -2   7 29807.7 971.360   2
   1  -2   8 31381.5 1163.88   2
  -1  -2   8 31943.9 1068.97   2
  -1  -2   9 13169.6 646.389   2
   1  -2   9 13364.9 726.009   2
  -1  -2  10 10001.6 594.810   2
   1  -2  10 10221.4 656.293   2
   1  -2  11 16242.9 870.043   2
  -1  -2  11 16222.2 804.250   2
  -1  -2  12 21704.4 990.000   2
   1  -2  12 21740.3 1045.10   2
  -1  -2  13 5324.61 493.855   2
   1  -2  13 4993.79 496.302   2
  -1  -2  14 4916.55 464.116   2
   1  -2  14 4985.63 537.556   2
  -1  -2  15 31553.1 1296.49   2
   1  -2  15 30802.0 1392.00   2
  -1   2  16 41897.6 1653.33   2
   1  -2  16 37260.5 1595.83   2
  -1  -2  16 37821.4 1485.33   2
   1  -2  17 25232.1 1287.14   2
  -1  -2  17 25968.7 1199.96   2
   1   2  17 26910.9 1455.08   2
  -1   2  17 25888.1 1331.94   2
  -1  -2  18 6172.78 262.904   3
  -1  -2  18 5503.89 566.897   2
  -1   2  18 6390.35 639.299   2
   1  -2  18 5694.13 626.197   2
   1   2  18 6730.82 743.605   2
  -1  -2  19 5813.56 258.517   3
  -1   2  19 5755.23 644.474   2
   1   2  19 6051.84 680.740   2
  -1  -2  19 5514.93 568.885   2
   1  -2  19 5951.25 635.377   2
   1   2  20 26207.4 1542.44   2
  -1   2  20 27689.2 1449.61   2
  -1  -2  20 27435.4 710.575   3
   1  -2  20 26467.9 1384.16   2
  -1  -2  20 26320.3 1268.61   2
  -1   2  21 38926.5 1744.62   2
  -1  -2  21 38239.5 925.948   3
   1  -2  21 36826.3 1692.43   2
   1   2  21 36696.3 1871.18   2
  -1  -2  21 37122.9 1545.67   2
   1   2  22 27679.7 1602.00   2
   1  -2  22 26821.9 1416.14   2
  -1  -2  22 26786.2 726.180   3
   1  -2  23 11580.3 915.252   2
  -1  -2  23 13434.1 446.613   3
   1   2  23 13217.3 1074.50   2
   1  -2  23 12672.8 439.512   3
   1   2  24 1242.64 354.488   2
   1  -2  24 1537.77 152.305   3
   1  -2  24 1711.48 386.935   2
  -1  -2  24 1442.77 158.609   3
   1  -2  25 1787.35 157.394   3
  -1  -2  25 1744.37 159.957   3
  -1  -2  26 7277.02 311.359   3
   1  -2  26 7495.86 316.401   3
  -1  -2  27 14026.0 457.117   3
   1  -2  27 14531.9 462.575   3
  -1  -2  28 8974.19 337.787   3
   1  -2  28 9044.02 341.964   3
  -1  -2  29 1451.72 133.309   3
   1   2  29 1706.32 126.495   3
   1  -2  29 1518.43 136.024   3
   1   2  30 1011.80 93.1404   3
  -1  -2  30 934.532 106.467   3
   1  -2  30 1006.95 110.503   3
   1   2  31 3834.36 156.877   3
   1  -2  31 3774.19 180.822   3
  -1  -2  31 3695.81 180.046   3
   1  -2  32 3303.74 158.648   3
  -1  -2  32 2955.06 146.576   3
  -1  -2  33 1250.21 87.5169   3
   1  -2  33 1326.72 94.1443   3
  -1  -2  34 24.5257 31.9401   3
   1  -2  34 114.593 37.7206   3
   1  -3 -33 2153.11 107.620   5
  -1  -3 -32 1026.57 76.9985   5
   1  -3 -32 884.989 80.9173   5
   1  -3 -31 561.071 73.1420   5
  -1  -3 -31 596.647 71.9154   5
   1  -3 -30 3690.92 187.929   5
  -1  -3 -30 3653.62 176.571   5
   1  -3 -29 6790.16 274.809   5
  -1  -3 -29 6642.58 260.529   5
   1  -3 -28 7420.69 303.120   5
  -1  -3 -28 7303.90 291.531   5
  -1  -3 -27 1286.02 124.744   5
   1  -3 -27 1189.46 128.559   5
   1  -3 -26 1874.72 164.924   5
  -1  -3 -26 1835.17 156.379   5
   1  -3 -25 10047.4 388.996   5
   1  -3 -24 14922.8 508.836   5
   1  -3 -23 5439.00 289.062   5
   1  -3  -3 27757.7 675.364   1
   1  -3  -2 15928.6 458.885   1
   1  -3  -1 6392.07 260.287   1
  -1  -3  -1 5884.58 285.266   1
   1  -3   0 19131.7 545.488   1
   1  -3   0 17735.0 640.414   2
  -1  -3   0 17598.0 566.927   1
  -1  -3   1 6835.21 327.806   1
   1  -3   1 7069.23 377.056   2
   1  -3   1 7330.48 318.137   1
   1  -3   2 22370.7 772.606   2
  -1  -3   2 23337.8 770.525   2
  -1  -3   2 21985.3 675.734   1
  -1  -3   3 24235.4 840.882   2
  -1  -3   3 24761.5 756.514   1
   1  -3   3 24424.8 852.265   2
  -1  -3   4 32859.6 936.492   1
   1  -3   4 31599.6 1039.92   2
  -1  -3   4 31753.7 1002.47   2
  -1  -3   5 28454.7 969.208   2
   1  -3   5 29739.8 1003.24   2
  -1  -3   6 5710.34 400.311   2
   1  -3   6 5643.42 416.792   2
   1  -3   7 8311.71 527.058   2
  -1  -3   7 8873.17 528.443   2
   1  -3   8 42445.7 1438.46   2
  -1  -3   8 45588.3 1396.25   2
   1  -3   9 42195.9 1468.36   2
  -1  -3   9 42410.2 1385.16   2
  -1  -3  10 18470.6 854.560   2
   1  -3  10 16853.8 889.361   2
   1  -3  11 4781.49 477.159   2
  -1  -3  11 4691.36 433.053   2
  -1  -3  12 6490.40 528.740   2
   1  -3  12 6283.35 571.148   2
   1  -3  13 21738.6 1096.95   2
  -1  -3  13 23171.3 1077.37   2
   1  -3  14 33292.4 1426.05   2
  -1  -3  14 33553.1 1358.17   2
  -1  -3  15 15141.4 877.291   2
   1  -3  15 14732.7 932.599   2
  -1  -3  16 701.549 218.631   2
   1  -3  16 825.785 260.135   2
  -1  -3  17 6752.07 275.965   3
   1  -3  17 6021.28 619.513   2
  -1  -3  17 6209.61 572.193   2
   1  -3  17 6539.26 263.430   3
  -1  -3  18 17589.4 520.712   3
  -1   3  18 19750.8 1200.34   2
  -1  -3  18 16491.3 992.378   2
   1  -3  18 17956.2 509.564   3
   1  -3  18 17419.0 1072.15   2
  -1  -3  19 14869.7 926.852   2
   1  -3  19 14444.9 987.637   2
  -1  -3  19 15315.5 487.760   3
  -1   3  19 17867.5 1161.54   2
   1  -3  19 16071.9 481.671   3
   1   3  19 14770.2 1183.87   2
   1  -3  20 12423.7 925.136   2
  -1  -3  20 13296.6 437.599   3
  -1  -3  20 11825.2 808.606   2
  -1   3  20 13105.6 1014.28   2
   1   3  20 13419.8 1127.94   2
   1  -3  20 13136.4 430.656   3
   1  -3  21 10123.5 371.649   3
   1   3  21 10087.1 965.164   2
   1  -3  21 8901.41 773.885   2
  -1  -3  21 9997.63 373.706   3
  -1  -3  21 9931.15 741.904   2
  -1  -3  22 4782.64 247.352   3
   1  -3  22 4483.28 241.663   3
   1   3  22 4021.98 625.324   2
   1  -3  22 3803.37 509.908   2
   1  -3  23 4991.55 587.013   2
   1  -3  23 5128.27 261.337   3
   1   3  23 4974.09 693.664   2
  -1  -3  23 5068.66 260.378   3
   1  -3  24 14868.7 479.671   3
  -1  -3  24 14707.0 489.827   3
   1  -3  25 10081.5 375.011   3
  -1  -3  25 10112.9 375.563   3
  -1  -3  26 1765.97 163.221   3
   1  -3  26 1712.75 157.460   3
  -1  -3  27 1101.14 127.412   3
   1  -3  27 1202.07 134.836   3
  -1  -3  28 7359.64 293.517   3
   1  -3  28 6850.22 288.443   3
   1  -3  29 7996.58 297.210   3
  -1  -3  29 8062.29 299.808   3
  -1  -3  30 2859.24 161.843   3
   1  -3  30 3122.36 169.077   3
   1  -3  31 488.829 77.4385   3
  -1  -3  31 358.213 69.7142   3
   1  -3  32 1342.17 95.7993   3
  -1  -3  32 1291.00 92.8932   3
   1  -3  33 1839.15 100.433   3
  -1  -3  33 1619.42 91.9534   3
   1  -3  34 3671.00 124.391   3
  -1  -4 -32 30.9594 31.7724   5
   1  -4 -32 106.822 41.1976   5
  -1  -4 -31 432.920 56.3201   5
   1  -4 -31 367.043 61.7454   5
  -1  -4 -30 1419.87 106.714   5
   1  -4 -30 1607.09 114.507   5
   1  -4 -29 863.103 98.5507   5
  -1  -4 -29 802.281 92.4398   5
   1  -4 -28 237.247 78.8887   5
  -1  -4 -28 147.636 64.0675   5
  -1  -4 -27 3607.80 204.578   5
   1  -4 -27 3535.32 209.270   5
   1  -4 -26 4594.06 249.987   5
  -1  -4 -26 4636.34 246.103   5
   1  -4 -25 3781.19 230.803   5
   1  -4 -24 1001.74 141.227   5
   1  -4  -5 18798.5 569.939   1
   1  -4  -4 3082.16 200.901   1
  -1  -4  -3 33966.7 967.183   1
   1  -4  -3 38209.7 945.652   1
  -1  -4  -2 59069.5 1445.48   1
   1  -4  -2 62383.2 1402.18   1
  -1  -4  -1 30016.0 883.759   1
   1  -4  -1 32491.3 872.076   1
   1  -4   0 315.285 90.1149   1
  -1  -4   0 317.751 106.124   1
  -1  -4   1 32708.5 962.573   1
   1  -4   1 34072.1 1102.15   2
  -1  -4   2 60717.1 1531.02   1
   1  -4   2 59989.1 1655.62   2
  -1  -4   3 35092.8 1049.99   1
   1  -4   3 34293.0 1153.61   2
  -1  -4   4 3557.45 302.247   1
   1  -4   4 3230.01 325.757   2
  -1  -4   4 3195.20 328.537   2
  -1  -4   5 17607.5 803.778   2
   1  -4   5 17867.6 816.675   2
  -1  -4   6 29121.2 1097.42   2
   1  -4   6 29431.4 1136.83   2
   1  -4   7 7726.68 562.053   2
  -1  -4   7 7399.28 537.432   2
   1  -4   8 1986.36 310.184   2
  -1  -4   8 1963.68 295.006   2
  -1  -4   9 9356.03 641.490   2
   1  -4   9 9260.55 656.361   2
   1  -4  10 10329.3 705.167   2
  -1  -4  10 10732.7 699.475   2
   1  -4  11 5643.60 531.079   2
  -1  -4  11 5515.56 514.744   2
  -1  -4  12 1290.86 259.583   2
   1  -4  12 1479.40 338.075   2
   1  -4  13 1028.37 248.676   2
  -1  -4  13 955.021 231.610   2
  -1  -4  14 2165.88 362.951   2
   1  -4  14 1948.45 362.654   2
  -1  -4  15 2519.55 167.338   3
   1  -4  15 2354.03 152.245   3
   1  -4  15 2411.58 395.736   2
  -1  -4  15 2446.84 397.745   2
   1  -4  16 647.860 266.665   2
  -1  -4  16 584.360 238.913   2
  -1  -4  16 372.482 94.9101   3
   1  -4  16 493.155 94.5575   3
   1  -4  17 922.883 110.707   3
   1  -4  17 611.898 250.574   2
  -1  -4  17 892.298 271.212   2
  -1  -4  17 907.498 119.454   3
  -1  -4  18 1868.23 156.114   3
   1  -4  18 1670.65 374.089   2
  -1  -4  18 2087.80 363.129   2
   1  -4  18 1870.75 150.440   3
   1  -4  19 2340.73 421.979   2
  -1  -4  19 2674.76 184.265   3
   1  -4  19 2786.55 181.256   3
  -1  -4  19 2274.32 389.013   2
   1   4  20 1264.28 411.503   2
  -1  -4  20 939.411 127.035   3
   1  -4  20 923.181 288.362   2
  -1  -4  20 828.741 269.332   2
   1  -4  20 933.265 127.136   3
   1  -4  21 1440.53 308.786   2
   1   4  21 1684.74 390.604   2
   1  -4  21 1758.58 151.986   3
  -1  -4  21 1871.67 163.260   3
  -1  -4  22 1011.80 136.142   3
   1  -4  22 821.653 114.663   3
  -1  -4  23 263.162 110.260   3
   1  -4  23 151.359 91.1976   3
   1  -4  24 867.218 115.433   3
  -1  -4  24 861.029 132.727   3
  -1  -4  25 3697.99 214.449   3
   1  -4  25 3633.23 211.398   3
   1  -4  26 4913.78 239.196   3
  -1  -4  26 4737.39 241.518   3
  -1  -4  27 3303.25 190.255   3
   1  -4  27 3325.14 186.304   3
  -1  -4  28 393.122 92.2177   3
   1  -4  28 397.152 87.2558   3
  -1  -4  29 965.761 101.300   3
   1  -4  29 923.261 97.4492   3
   1  -4  30 1520.61 110.234   3
  -1  -4  30 1494.16 110.755   3
  -1  -4  31 364.288 60.5899   3
   1  -4  31 477.662 67.1356   3
  -1  -4  32-69.3479 42.0012   3
   1  -4  32 22.9117 37.4990   3
   1  -4  33 39.7643 27.5740   3
   1  -5 -31 303.131 48.1574   5
  -1  -5 -31 214.672 39.4624   5
   1  -5 -30 2845.08 138.244   5
  -1  -5 -30 2838.55 133.172   5
  -1  -5 -29 2214.21 130.826   5
   1  -5 -29 2317.01 136.790   5
   1  -5 -28 203.577 71.7557   5
  -1  -5 -28 115.553 59.0323   5
  -1  -5 -27 2876.19 173.736   5
   1  -5 -27 3101.32 180.306   5
   1  -5 -26 8142.44 321.093   5
  -1  -5 -26 8221.31 328.146   5
   1  -5 -25 4811.55 252.562   5
   1  -5 -24 3630.23 223.512   5
   1  -5 -23 2599.58 206.054   5
  -1  -5  -6 155.513 74.6365   1
  -1  -5  -5 7900.72 426.717   1
   1  -5  -5 8262.69 382.516   1
  -1  -5  -4 17365.9 682.193   1
   1  -5  -4 18585.4 644.849   1
   1  -5  -3 30649.1 892.592   1
  -1  -5  -3 27721.1 914.587   1
   1  -5  -2 21136.2 717.974   1
  -1  -5  -2 20431.4 767.172   1
   1  -5  -1 24943.8 813.519   1
  -1  -5  -1 22795.1 818.815   1
  -1  -5   0 43778.3 1294.29   1
  -1  -5   1 19159.4 765.072   1
  -1  -5   2 21342.7 838.956   1
  -1  -5   3 28422.1 1013.91   1
   1  -5   4 19647.2 920.564   2
   1  -5   5 8120.12 592.740   2
   1  -5   6 249.679 164.218   2
   1  -5   7 5204.90 502.799   2
  -1  -5   7 5568.79 508.588   2
   1  -5   8 17353.1 948.575   2
  -1  -5   8 16084.2 893.476   2
   1  -5   9 8689.62 676.002   2
  -1  -5   9 9047.21 694.415   2
   1  -5  10 12302.1 831.763   2
  -1  -5  10 12130.5 812.659   2
   1  -5  11 17744.6 1040.51   2
  -1  -5  11 19460.2 642.562   4
  -1  -5  11 19764.7 1065.55   2
  -1  -5  12 10630.5 451.936   4
   1  -5  12 11234.8 827.650   2
  -1  -5  12 11345.1 361.190   3
   1  -5  12 10609.5 442.037   4
  -1  -5  12 11302.1 807.481   2
   1  -5  13 13492.0 929.697   2
  -1  -5  13 13045.2 410.019   3
   1  -5  13 12959.5 388.683   3
  -1  -5  13 12803.2 510.499   4
   1  -5  13 13060.7 496.303   4
  -1  -5  13 11948.5 852.555   2
  -1  -5  14 6713.24 644.455   2
  -1  -5  14 7087.58 288.414   3
  -1  -5  14 7272.80 365.173   4
   1  -5  14 6865.21 344.311   4
   1  -5  14 7025.62 686.644   2
   1  -5  14 6548.60 264.837   3
   1  -5  15 1096.97 160.019   4
  -1  -5  15 1302.07 186.749   4
  -1  -5  15 554.988 173.223   2
   1  -5  15 923.827 110.747   3
   1  -5  15 1292.75 353.126   2
  -1  -5  15 1014.52 126.201   3
  -1  -5  16 6659.29 643.721   2
  -1  -5  16 7505.55 367.172   4
  -1  -5  16 6757.75 291.930   3
   1  -5  16 6887.47 671.463   2
   1  -5  16 7551.85 349.266   4
   1  -5  16 6650.23 275.943   3
   1  -5  17 15837.0 479.158   3
  -1  -5  17 14507.6 965.769   2
   1  -5  17 15861.7 1050.91   2
  -1  -5  17 15753.4 497.236   3
  -1  -5  18 24682.9 668.171   3
   1  -5  18 23314.9 1300.86   2
   1  -5  18 23941.9 643.512   3
  -1  -5  18 25420.2 723.227   4
  -1  -5  18 22354.7 1195.15   2
  -1  -5  19 24393.3 661.502   3
  -1  -5  19 22877.3 1187.30   2
   1  -5  19 21965.8 1258.16   2
   1  -5  19 24084.7 641.451   3
  -1  -5  20 3720.23 219.639   3
   1  -5  20 3557.63 204.886   3
   1  -5  21 578.965 99.7791   3
  -1  -5  21 529.826 113.125   3
  -1  -5  22 2446.09 180.012   3
   1  -5  22 2584.53 179.403   3
  -1  -5  23 2891.48 191.723   3
   1  -5  23 2897.73 183.653   3
   1  -5  24 3312.83 191.954   3
  -1  -5  24 3294.26 203.238   3
  -1  -5  25 5535.08 246.684   3
   1  -5  25 5379.33 237.536   3
   1  -5  26 6627.05 259.451   3
  -1  -5  26 7025.12 271.646   3
  -1  -5  27 3101.12 169.205   3
   1  -5  27 3284.52 167.165   3
  -1  -5  28 463.395 80.2107   3
   1  -5  28 543.844 73.1450   3
   1  -5  29 2487.37 126.465   3
  -1  -5  29 2431.88 130.502   3
   1  -5  30 2230.30 108.698   3
  -1  -6 -29 124.552 41.5839   5
   1  -6 -29 274.622 48.7507   5
  -1  -6 -28 3386.07 154.553   5
   1  -6 -28 3572.04 157.420   5
  -1  -6 -27 9898.73 314.014   5
   1  -6 -27 10206.7 317.434   5
   1  -6 -26 10822.1 349.881   5
  -1  -6 -26 10623.5 348.881   5
   1  -6 -25 2424.16 162.617   5
  -1  -6 -25 2533.65 169.525   5
   1  -6 -24 757.652 107.209   5
   1  -6 -23 10791.0 395.813   5
   1  -6 -22 11912.0 434.107   5
  -1  -6  -7 27538.0 964.446   1
  -1  -6  -6 50344.7 1469.34   1
  -1  -6  -5 30993.5 1056.77   1
  -1  -6  -4 15898.7 703.905   1
  -1  -6  -3 6142.27 431.301   1
  -1  -6  -2 8799.27 520.150   1
  -1  -6  -1 25113.0 971.019   1
   1  -6  -1 26128.6 752.121   4
   1  -6   0 29222.6 844.453   4
  -1  -6   0 31490.7 1109.79   1
   1  -6   1 26295.2 782.945   4
  -1  -6   1 26441.8 1026.46   1
  -1  -6   1 26061.2 781.497   4
   1  -6   2 8081.25 391.129   4
  -1  -6   2 7739.62 387.848   4
   1  -6   3 5644.49 330.823   4
  -1  -6   3 5466.59 331.005   4
   1  -6   4 15839.9 597.151   4
  -1  -6   4 16091.0 606.225   4
  -1  -6   5 36178.0 1010.90   4
   1  -6   5 34120.4 1006.50   4
   1  -6   6 38668.8 1080.20   4
  -1  -6   6 38557.8 1073.36   4
   1  -6   7 27658.9 865.839   4
  -1  -6   7 29049.5 879.365   4
   1  -6   8 8164.71 405.867   4
  -1  -6   8 8359.10 417.332   4
   1  -6   8 8166.24 685.349   2
   1  -6   9 12662.5 862.730   2
  -1  -6   9 12879.9 547.692   4
   1  -6   9 12787.5 536.685   4
   1  -6  10 33870.2 1512.90   2
   1  -6  10 35124.9 1001.08   4
  -1  -6  10 35699.2 1013.22   4
  -1  -6  11 57141.5 1425.82   4
   1  -6  11 55648.8 2075.87   2
   1  -6  11 56764.7 1420.16   4
  -1  -6  12 38283.7 894.201   3
   1  -6  12 38319.9 1692.40   2
   1  -6  12 38978.3 1060.06   4
  -1  -6  12 38087.1 1067.85   4
   1  -6  13 14373.2 415.072   3
  -1  -6  13 14882.0 448.775   3
   1  -6  13 14355.7 982.130   2
   1  -6  13 14943.8 564.388   4
  -1  -6  13 14115.3 566.246   4
  -1  -6  14 12089.0 893.406   2
  -1  -6  14 11503.7 389.473   3
  -1  -6  14 11420.1 493.523   4
   1  -6  14 11503.0 366.426   3
   1  -6  14 11855.1 490.941   4
   1  -6  14 10958.5 873.408   2
  -1  -6  15 31220.6 781.287   3
  -1  -6  15 31325.9 909.761   4
   1  -6  15 33060.4 899.708   4
  -1  -6  15 31656.2 1490.03   2
   1  -6  15 30164.5 1474.07   2
   1  -6  15 30009.6 747.853   3
  -1  -6  16 22343.1 616.169   3
   1  -6  16 24779.6 720.787   4
  -1  -6  16 21052.4 1193.64   2
   1  -6  16 20611.2 1194.70   2
   1  -6  16 21284.6 583.092   3
  -1  -6  16 23821.2 727.842   4
   1  -6  17 6386.45 267.368   3
  -1  -6  17 6725.78 290.608   3
  -1  -6  17 7749.03 369.174   4
   1  -6  17 7805.08 356.860   4
   1  -6  18 2018.57 184.476   4
  -1  -6  18 1807.61 150.231   3
   1  -6  18 1749.05 140.405   3
  -1  -6  19 14864.4 461.201   3
   1  -6  19 14346.0 434.244   3
  -1  -6  19 14518.9 509.015   4
   1  -6  20 18906.1 523.290   3
  -1  -6  20 19066.6 543.687   3
  -1  -6  21 4213.01 221.724   3
   1  -6  21 4676.56 217.549   3
   1  -6  22 7798.06 281.993   3
  -1  -6  22 7985.99 301.811   3
  -1  -6  23 12884.6 394.800   3
   1  -6  23 12421.4 374.277   3
  -1  -6  24 889.085 105.868   3
   1  -6  24 878.856 91.2694   3
   1  -6  25 4052.67 175.192   3
   1  -6  26 7891.09 249.141   3
   1  -7 -27 1296.26 78.1580   5
  -1  -7 -27 1194.94 76.3013   5
  -1  -7 -26 3527.11 149.000   5
   1  -7 -26 3449.66 145.927   5
   1  -7 -25 7018.33 238.836   5
  -1  -7 -25 7060.06 244.558   5
   1  -7 -24 8147.05 278.983   5
  -1  -7 -24 8558.07 293.089   5
   1  -7 -23 3434.15 177.745   5
   1  -7 -22 2031.86 142.965   5
   1  -7 -21 3615.02 202.480   5
   1  -7 -20 2511.95 180.564   5
   1  -7  -7 4679.00 251.218   4
   1  -7  -6 827.620 133.899   4
  -1  -7  -5 988.813 136.764   4
   1  -7  -5 1091.13 152.594   4
  -1  -7  -4 9413.63 393.917   4
   1  -7  -4 8768.21 393.926   4
  -1  -7  -3 8197.72 375.816   4
   1  -7  -3 7561.66 376.291   4
   1  -7  -2 4776.79 297.403   4
  -1  -7  -2 4799.64 294.998   4
   1  -7  -1 734.278 157.410   4
  -1  -7  -1 676.581 150.533   4
   1  -7   0 171.337 142.921   4
  -1  -7   0-52.1570 107.904   4
   1  -7   1 548.869 145.351   4
  -1  -7   1 447.141 146.053   4
  -1  -7   2 3255.30 272.748   4
   1  -7   2 3089.37 264.276   4
  -1  -7   3 7953.74 426.919   4
   1  -7   3 8148.82 430.967   4
  -1  -7   4 6879.39 404.986   4
   1  -7   4 7085.83 396.812   4
  -1  -7   5 1453.85 207.618   4
   1  -7   5 1687.45 220.036   4
   1  -7   6 974.415 191.643   4
  -1  -7   6 930.683 195.145   4
   1  -7   7 3999.87 308.536   4
  -1  -7   7 4112.95 311.224   4
  -1  -7   8 7422.45 418.276   4
   1  -7   8 7404.07 416.557   4
   1  -7   9 9918.40 475.647   4
  -1  -7   9 9548.67 475.995   4
  -1  -7  10 4495.02 317.638   4
   1  -7  10 5079.46 341.663   4
  -1  -7  11 769.031 180.417   4
   1  -7  11 560.318 150.257   4
   1  -7  12 7865.13 410.927   4
  -1  -7  12 7760.45 410.218   4
   1  -7  13 20580.0 693.100   4
  -1  -7  13 18934.5 687.265   4
  -1  -7  14 16388.8 620.193   4
   1  -7  14 18067.3 623.993   4
  -1  -7  15 2288.85 220.053   4
   1  -7  15 2150.85 210.417   4
   1  -7  16 4352.82 278.059   4
  -1  -7  16 3803.51 268.407   4
  -1  -7  17 5195.35 301.565   4
   1  -7  17 5970.41 303.488   4
   1  -7  18 7771.78 340.895   4
  -1  -7  18 7761.01 348.542   4
  -1  -7  19 6947.02 314.084   4
   1  -7  19 7425.35 305.705   4
  -1  -7  20 2869.12 190.243   4
  -1  -8 -24 1497.36 80.3898   5
   1  -8 -23 3760.31 139.814   5
  -1  -8 -23 3846.26 147.903   5
   1  -8 -22 3005.83 132.413   5
  -1  -8 -22 2950.37 139.831   5
   1  -8 -21 707.701 72.3325   5
  -1  -8 -21 574.165 75.9205   5
   1  -8 -20 166.942 49.4429   5
   1  -8 -19 1178.46 101.001   5
   1  -8 -18 2227.87 139.847   5
   1  -8 -17 3641.95 187.436   5
   1  -8 -16 1923.53 140.388   5
   1  -8  -6 320.136 109.522   4
   1  -8  -5 2477.36 195.560   4
  -1  -8  -5 2127.59 190.382   4
  -1  -8  -4 753.713 129.625   4
   1  -8  -4 909.510 152.071   4
   1  -8  -3-30.5644 112.554   4
  -1  -8  -3 441.085 138.897   4
  -1  -8  -2 461.585 136.201   4
   1  -8  -2 356.333 126.573   4
   1  -8  -1 403.629 148.553   4
  -1  -8  -1 121.384 117.307   4
  -1  -8   0 56.1351 110.432   4
   1  -8   0 178.276 126.333   4
  -1  -8   1 196.822 131.738   4
   1  -8   1 243.969 142.753   4
   1  -8   2 409.068 135.969   4
  -1  -8   2 513.383 151.268   4
   1  -8   3 294.702 137.716   4
  -1  -8   3 182.863 132.218   4
   1  -8   4 1217.01 182.414   4
  -1  -8   4 1176.40 199.889   4
   1  -8   5 1462.90 218.410   4
  -1  -8   5 1294.01 198.697   4
  -1  -8   6 1000.11 190.691   4
   1  -8   6 959.868 189.356   4
   1  -8   7 446.660 161.767   4
  -1  -8   7 503.345 174.997   4
  -1  -8   8 789.574 166.410   4
   1  -8   8 1159.31 188.954   4
   1  -8   9 980.909 188.844   4
  -1  -8   9 737.515 167.796   4
  -1  -8  10 480.621 156.359   4
   1  -8  10 261.054 141.056   4
   1  -8  11 601.364 155.435   4
  -1  -8  11 797.168 174.386   4
  -1  -8  12 2532.62 237.903   4
   1  -8  12 2550.01 233.998   4
   1  -8  13 1872.76 204.271   4
  -1  -8  13 2126.16 218.929   4
  -1  -8  14 814.744 160.422   4
   1  -8  14 615.759 143.815   4
  -1  -8  15 190.165 102.923   4
   1  -8  15 268.804 109.375   4
   1  -8  16 1972.02 177.208   4
  -1  -8  16 2126.93 195.842   4
  -1  -8  17 3730.83 232.320   4
   1  -8  17 3784.49 221.488   4
   1  -8  18 2630.07 171.093   4
  -1  -8  18 2553.93 181.195   4
  -1  -8  19 1041.70 117.289   4
   1  -9  -6 727.080 107.597   4
   1  -9  -5 3967.49 225.887   4
   1  -9  -4 6430.89 308.011   4
  -1  -9  -4 6461.06 296.137   4
   1  -9  -3 5682.42 298.576   4
  -1  -9  -3 5811.05 297.008   4
   1  -9  -2 1759.27 185.752   4
  -1  -9  -2 1779.77 176.782   4
   1  -9  -1 619.455 132.828   4
  -1  -9  -1 583.705 129.110   4
  -1  -9   0 751.673 139.770   4
   1  -9   0 670.089 121.001   4
  -1  -9   1 508.853 126.674   4
   1  -9   1 492.182 145.156   4
  -1  -9   2 2679.15 237.286   4
   1  -9   2 2869.36 243.451   4
  -1  -9   3 5193.65 322.375   4
   1  -9   3 4931.75 314.576   4
   1  -9   4 7446.25 388.552   4
  -1  -9   4 7379.94 383.457   4
  -1  -9   5 5354.79 330.234   4
   1  -9   5 4906.38 317.092   4
  -1  -9   6 809.509 153.214   4
   1  -9   6 1052.77 155.368   4
   1  -9   7 1176.54 172.041   4
  -1  -9   7 960.319 173.719   4
   1  -9   8 4343.25 285.064   4
  -1  -9   8 4250.38 289.008   4
   1  -9   9 4227.79 276.630   4
  -1  -9   9 3968.99 274.159   4
  -1  -9  10 1371.81 170.072   4
   1  -9  10 1504.72 182.402   4
   1  -9  11 2804.79 217.106   4
  -1  -9  11 2365.40 205.360   4
  -1  -9  12 1898.79 185.548   4
   1  -9  12 1928.25 180.356   4
   1  -9  13 872.453 129.900   4
  -1  -9  13 963.995 139.472   4
  -1  -9  14 129.093 97.3080   4
   1  -9  14 19.1540 85.7672   4
   1  -9  15 188.655 77.8462   4
  -1  -9  15 160.187 85.9140   4
  -1  -9  16 935.400 105.655   4
   1  -9  16 741.806 98.8528   4
  -1  -9  17 979.260 103.802   4
   1  -9  17 1027.12 97.5469   4
  -1  -9  18 472.222 69.9592   4
  -1 -10  -3 869.538 93.7231   4
  -1 -10  -2 2592.60 163.796   4
   1 -10  -1 1952.96 149.507   4
  -1 -10  -1 2047.85 146.595   4
   1 -10   0 2540.26 175.377   4
  -1 -10   0 2693.74 175.546   4
  -1 -10   1 2168.13 166.172   4
   1 -10   1 2275.66 173.301   4
  -1 -10   2 2114.01 166.895   4
   1 -10   2 2732.74 186.746   4
  -1 -10   3 461.619 102.985   4
   1 -10   3 379.214 97.0867   4
  -1 -10   4 1713.42 158.917   4
   1 -10   4 1499.85 153.421   4
   1 -10   5 3920.45 226.994   4
  -1 -10   5 3852.92 221.555   4
  -1 -10   6 4853.21 251.206   4
   1 -10   6 5176.48 257.161   4
  -1 -10   7 2109.78 169.201   4
   1 -10   7 2195.84 169.217   4
  -1 -10   8 744.652 107.905   4
   1 -10   8 909.949 119.385   4
  -1 -10   9 1115.24 118.064   4
   1 -10   9 1306.14 130.836   4
   1 -10  10 6404.52 261.764   4
  -1 -10  10 6919.66 276.095   4
  -1 -10  11 4252.96 207.454   4
   1 -10  11 4607.37 207.970   4
  -1 -10  12 2726.71 153.970   4
   1 -10  12 2685.35 148.394   4
  -1 -10  13-36.5596 53.1415   4
   1 -10  13-19.2027 53.4001   4
  -1 -10  14 1128.66 89.3999   4
   2   0 -30 2859.07 166.571   5
   2   0 -29 374.027 80.4328   5
   2   0 -28 24517.4 647.848   5
   2   0 -27 2085.35 154.032   5
   2   0 -26 5085.24 245.656   5
   2   0 -25 1850.38 150.804   5
   2   0 -24 11588.9 397.529   5
   2   0 -23 8859.42 334.137   5
   2   0 -22 8443.56 319.554   5
   2   0 -21 30539.7 757.688   5
   2   0 -20 10506.1 354.352   5
   2   0  -1 52710.4 1051.03   2
  -2   0   2 14122.6 346.859   1
  -2   0   3 73546.8 1468.02   1
  -2   0   4 131830. 2463.24   2
  -2   0   5 208288. 3925.83   2
   2   0   5 203920. 4315.55   2
  -2   0   6 92118.4 1925.78   2
   2   0   6 89943.1 2256.83   2
  -2   0   7 327085. 6215.04   2
   2   0   7 318387. 6641.80   2
   2   0   8 997164. 18894.4   2
  -2   0   8 999999. 18457.5   2
  -2   0   9 11586.3 533.776   2
   2   0   9 12084.9 712.318   2
   2   0  10 38182.7 1449.45   2
  -2   0  10 40758.5 1202.55   2
  -2   0  11 2363.15 278.212   2
   2   0  11 2208.82 336.237   2
  -2   0  12 72029.2 1925.74   2
   2   0  12 69918.0 2268.71   2
   2   0  13 12597.5 860.303   2
  -2   0  13 13166.5 689.567   2
  -2   0  14 11508.1 677.192   2
   2   0  14 12388.3 872.614   2
   2   0  15 136370. 3767.77   2
  -2   0  15 138923. 3365.38   2
  -2   0  16 382.619 162.541   2
   2   0  16 31.0640 180.707   2
   2   0  17 25887.2 1394.71   2
  -2   0  17 25044.9 1117.06   2
   2   0  18 10673.7 886.827   2
  -2   0  18 11891.0 740.811   2
   2   0  19 1528.56 357.698   2
  -2   0  20 11208.7 375.470   3
   2   0  20 11528.6 988.175   2
   2   0  21 27903.4 1567.86   2
  -2   0  21 27837.5 714.755   3
  -2   0  22 8643.93 331.598   3
   2   0  22 9090.41 885.255   2
   2   0  23 8654.86 842.338   2
  -2   0  23 8733.48 334.951   3
  -2   0  24 11630.6 395.981   3
   2   0  24 9541.59 902.489   2
   2   0  25 1404.91 333.609   2
  -2   0  25 1815.77 149.595   3
  -2   0  26 4652.85 236.938   3
  -2   0  27 1540.76 136.546   3
  -2   0  28 24999.6 636.324   3
   2   0  29 198.606 83.1861   3
  -2   0  29 77.9296 59.4280   3
   2   0  30 2791.08 169.690   3
  -2   0  30 2573.66 147.051   3
   2   0  31 85.4159 58.9972   3
  -2   0  31 151.804 51.8295   3
   2   0  32 2039.15 127.988   3
  -2   0  32 1967.45 105.582   3
   2   0  33 863.675 78.1235   3
   2   0  34 9686.17 261.373   3
   2  -1 -32 493.586 70.5229   5
   2  -1 -31 87.5916 53.9115   5
   2  -1 -30 8858.27 317.333   5
   2  -1 -29 345.779 76.6621   5
   2  -1 -28 394.705 88.4654   5
   2  -1 -27 1479.64 141.836   5
   2  -1 -26 2778.61 185.711   5
   2  -1 -25 2237.39 171.380   5
   2   1 -25 2296.67 156.726   5
  -2  -1 -25 2254.41 149.050   5
   2   1 -24 2892.84 178.119   5
  -2  -1 -24 2728.24 172.558   5
   2  -1 -24 3137.06 202.871   5
   2   1 -23 388.240 75.6714   5
   2  -1 -23 399.118 87.5678   5
   2  -1 -22 8545.54 336.243   5
   2   1 -22 8835.23 322.287   5
   2  -1 -21 7392.95 302.885   5
   2   1 -21 7227.76 283.312   5
   2  -1 -20 32171.9 797.403   5
   2   1 -20 31649.7 762.124   5
   2  -1 -19 474.672 90.0794   5
   2  -1  -3 191490. 3508.16   1
   2  -1  -2 66743.0 1320.08   2
   2  -1  -1 109436. 2118.35   2
   2  -1   0 0.14977 53.2678   2
   2  -1   1 110455. 2251.33   2
   2  -1   2 71916.6 1595.52   2
  -2  -1   2 69092.2 1441.32   1
  -2  -1   3 180389. 3495.61   2
   2  -1   3 192445. 3775.97   2
  -2  -1   3 188284. 3556.02   1
   2  -1   4 369303. 7239.11   2
  -2  -1   4 371005. 6965.13   1
  -2  -1   4 373975. 6904.57   2
  -2  -1   5 198870. 3838.55   2
   2  -1   5 203915. 4250.30   2
  -2  -1   6 700014. 12951.8   2
   2  -1   6 705027. 13376.0   2
  -2  -1   7 216463. 4293.74   2
   2  -1   7 219144. 4688.43   2
   2  -1   8 74740.9 2120.54   2
  -2  -1   8 78805.0 1825.41   2
  -2  -1   9 9250.68 499.607   2
   2  -1   9 9688.44 653.609   2
  -2  -1  10 1411.76 210.307   2
   2  -1  10 1267.52 292.891   2
  -2  -1  11 716.186 171.359   2
  -2   1  11 719.422 179.902   2
   2  -1  12 31845.9 1376.23   2
  -2  -1  12 33963.0 1172.75   2
  -2   1  12 35609.8 1219.05   2
  -2  -1  13 130.615 134.151   2
   2  -1  13-95.7541 214.915   2
  -2   1  13 250.312 153.556   2
   2   1  13 431.343 262.950   2
  -2  -1  14 117989. 2920.89   2
   2  -1  14 111997. 3223.29   2
  -2   1  14 120110. 2997.52   2
   2   1  14 118416. 3370.36   2
  -2  -1  15 5642.19 487.792   2
   2  -1  15 6389.37 640.050   2
  -2   1  15 6890.83 546.231   2
   2   1  15 6240.25 662.359   2
   2  -1  16 243.639 184.765   2
  -2  -1  16 915.501 243.779   2
  -2   1  16 535.206 177.813   2
   2   1  16 790.593 288.113   2
  -2  -1  17 2624.46 363.123   2
   2  -1  17 2341.83 437.097   2
   2   1  17 2295.84 440.392   2
  -2   1  17 2504.61 377.384   2
  -2   1  18 37378.7 1494.34   2
  -2  -1  18 36742.6 1423.48   2
   2  -1  18 36887.1 1692.53   2
   2   1  18 37410.3 1792.67   2
  -2  -1  19 214.409 142.097   2
   2  -1  19 281.164 243.536   2
   2   1  19 302.225 304.474   2
  -2  -1  19 160.108 66.2916   3
   2  -1  20 31629.0 1597.74   2
  -2  -1  20 31638.4 790.470   3
   2   1  20 32475.1 1713.55   2
  -2  -1  21 6971.83 304.261   3
   2   1  21 7755.41 829.869   2
   2  -1  21 7019.72 748.804   2
  -2  -1  22 8870.85 340.897   3
  -2   1  22 8235.45 310.234   3
   2  -1  22 7122.98 774.866   2
   2   1  22 8985.12 897.755   2
   2   1  23 56.6040 210.902   2
  -2  -1  23 327.968 103.138   3
  -2   1  23 370.201 73.2273   3
   2  -1  23 432.879 273.701   2
   2  -1  24 2395.65 399.509   2
  -2  -1  24 2741.50 189.249   3
   2   1  24 2962.35 528.602   2
  -2   1  24 2703.03 168.648   3
  -2   1  25 2124.63 152.081   3
  -2  -1  25 2146.76 167.855   3
  -2   1  26 2871.18 168.182   3
  -2  -1  26 2607.53 179.442   3
  -2   1  27 1131.35 113.282   3
  -2  -1  27 1178.40 130.140   3
   2  -1  28 318.543 90.3277   3
  -2  -1  28 328.763 87.9448   3
  -2  -1  29 333.644 74.0395   3
   2  -1  29 306.231 94.4580   3
   2  -1  30 8591.02 315.966   3
   2   1  30 8668.35 302.551   3
  -2  -1  30 8177.05 294.947   3
   2   1  31 39.1132 54.5985   3
  -2  -1  31 42.2907 56.8991   3
   2  -1  31 126.610 67.0635   3
   2  -1  32 557.693 81.2423   3
  -2  -1  32 476.794 65.7234   3
   2   1  32 438.773 65.6472   3
   2  -1  33 4700.93 179.233   3
  -2  -1  33 4309.06 156.586   3
   2   1  33 4836.94 169.854   3
   2   1  34 527.588 50.6106   3
   2  -1  34 512.008 57.1000   3
   2  -2 -33 151.826 43.2401   5
   2  -2 -32 1325.01 104.504   5
   2  -2 -31 427.260 73.3410   5
   2  -2 -30 55.4608 54.4062   5
  -2  -2 -30-12.9173 46.8062   5
   2  -2 -29 1330.60 123.810   5
  -2  -2 -29 1156.81 102.074   5
   2  -2 -28 158.521 81.0656   5
  -2  -2 -28 72.0224 53.1974   5
  -2  -2 -27 208.009 66.9676   5
   2  -2 -27 206.909 77.6101   5
   2  -2 -26 1094.04 127.502   5
  -2  -2 -26 815.929 106.933   5
   2  -2 -25-46.4368 76.2028   5
   2  -2 -24 100.327 69.8484   5
   2  -2 -23 2081.40 174.475   5
   2  -2 -22 151.362 89.9286   5
   2  -2 -21 1145.51 127.102   5
   2  -2 -20 673.807 112.031   5
   2  -2  -3 5996.58 158.135   1
   2  -2  -1 1539.78 139.360   2
   2  -2   0 109.076 76.7589   2
  -2  -2   1 1429.43 131.747   1
   2  -2   1 1584.66 166.218   2
   2  -2   2 15250.7 556.127   2
  -2  -2   2 15193.1 481.611   1
   2  -2   3 6372.43 362.202   2
  -2  -2   3 5793.54 284.513   1
  -2  -2   3 5890.45 301.769   2
   2  -2   4 38245.8 1129.88   2
  -2  -2   4 38602.8 1002.33   1
  -2  -2   4 37621.3 997.839   2
  -2  -2   5 29721.8 874.712   1
  -2  -2   5 32002.1 886.163   2
   2  -2   5 31913.5 1033.88   2
  -2  -2   6 117719. 2495.60   2
   2  -2   6 110308. 2709.39   2
   2  -2   7 5282.49 436.306   2
  -2  -2   7 5554.47 347.976   2
   2  -2   8 18977.7 902.639   2
  -2  -2   8 18888.0 721.548   2
  -2  -2   9 5793.85 396.526   2
   2  -2   9 6306.43 523.204   2
   2  -2  10 6264.14 532.667   2
  -2  -2  10 6454.99 436.075   2
   2  -2  11 20635.7 1024.97   2
  -2  -2  11 20225.1 871.907   2
   2  -2  12 28342.2 1256.11   2
  -2  -2  12 28218.7 1098.68   2
  -2  -2  13 9969.55 660.421   2
   2  -2  13 10747.0 764.988   2
  -2  -2  14 32971.1 1257.62   2
   2  -2  14 33058.7 1458.06   2
  -2   2  15 1754.94 317.011   2
   2  -2  15 1119.08 275.031   2
  -2  -2  15 997.406 222.637   2
  -2  -2  16 18946.4 947.691   2
   2  -2  16 18031.2 1089.58   2
  -2   2  16 19494.4 1033.84   2
   2  -2  17 20386.4 1189.44   2
  -2  -2  17 19088.2 975.983   2
  -2   2  17 21450.8 1115.87   2
   2   2  17 21925.3 1343.66   2
  -2  -2  18 892.585 114.568   3
   2   2  18 1178.78 361.552   2
  -2  -2  18 855.745 241.046   2
  -2   2  18 1157.73 269.056   2
   2  -2  18 1025.73 349.249   2
  -2  -2  19 7290.81 592.612   2
   2   2  19 6809.80 792.086   2
  -2  -2  19 7262.67 297.533   3
   2  -2  19 6842.98 696.181   2
   2  -2  20 437.330 212.097   2
   2   2  20 358.374 233.465   2
  -2  -2  20 565.138 106.338   3
   2   2  21 1041.68 319.134   2
  -2  -2  21 1117.18 132.206   3
   2  -2  21 905.075 277.609   2
   2  -2  22-37.0404 209.983   2
  -2  -2  22 42.0925 88.0739   3
   2   2  22 31.1721 283.276   2
   2  -2  23 1607.01 354.166   2
   2   2  23 1912.56 463.702   2
  -2  -2  23 2197.35 176.656   3
   2  -2  24-5.04387 193.001   2
   2   2  24-158.792 370.536   2
  -2  -2  24 140.053 96.4513   3
  -2  -2  25 128.172 83.0572   3
   2  -2  25-146.722 101.723   3
  -2  -2  26 1094.45 137.342   3
   2  -2  26 1056.16 131.405   3
  -2  -2  27 261.689 96.3014   3
   2  -2  27 101.789 88.2241   3
  -2  -2  28 80.3049 78.3814   3
   2  -2  28-6.63764 89.2325   3
  -2  -2  29 1178.10 122.176   3
   2  -2  29 1496.15 129.670   3
   2  -2  30 23.6142 68.9609   3
   2   2  30 46.2535 55.6020   3
  -2  -2  30-30.6772 59.6483   3
  -2  -2  31 363.674 74.2323   3
   2   2  31 362.757 64.2864   3
   2  -2  31 335.960 77.7593   3
   2  -2  32 1150.11 98.8020   3
   2   2  32 1147.83 80.3393   3
  -2  -2  32 1039.36 89.2912   3
  -2  -2  33 254.285 46.0973   3
   2  -2  33 224.898 53.6236   3
   2  -2  34 3523.69 131.438   3
   2  -3 -33 822.703 67.9580   5
   2  -3 -32 4125.43 175.763   5
   2  -3 -31 2225.82 138.025   5
  -2  -3 -31 1906.00 107.580   5
   2  -3 -30 341.828 75.4304   5
  -2  -3 -30 339.595 63.3476   5
   2  -3 -29-1.86525 56.7103   5
  -2  -3 -29-25.7699 54.6242   5
   2  -3 -28 1217.72 122.427   5
  -2  -3 -28 1202.56 116.401   5
   2  -3 -27 7483.32 317.191   5
  -2  -3 -27 7431.81 302.633   5
   2  -3 -26 1558.19 150.405   5
   2  -3 -25 149.853 87.9478   5
   2  -3 -24 14792.9 502.136   5
   2  -3 -23 9838.03 397.952   5
   2  -3 -22 938.726 136.907   5
   2  -3 -21 192.390 88.9423   5
   2  -3  -4 19803.1 483.560   1
   2  -3  -3 9417.16 288.015   1
   2  -3  -2 272865. 5094.10   1
   2  -3  -1 7862.14 389.764   2
  -2  -3   0 61.9572 64.2750   1
   2  -3   0 5.64037 78.2206   2
   2  -3   1 8793.69 433.473   2
  -2  -3   1 7714.01 368.652   1
  -2  -3   2 262796. 5160.89   1
   2  -3   2 265586. 5299.52   2
   2  -3   3 8384.62 464.803   2
  -2  -3   3 8256.48 399.841   1
  -2  -3   4 20237.6 705.364   1
   2  -3   4 19493.9 775.920   2
  -2  -3   4 20342.6 740.989   2
  -2  -3   5 1257.87 168.779   1
   2  -3   5 1280.75 211.257   2
  -2  -3   5 1492.52 198.056   2
  -2  -3   6 3655.43 320.957   2
   2  -3   6 4042.09 370.780   2
   2  -3   7 238.134 158.646   2
  -2  -3   7 95.8046 130.257   2
   2  -3   8 1648.49 267.033   2
  -2  -3   8 1714.19 251.853   2
  -2  -3   9 14873.6 747.310   2
   2  -3   9 15227.8 820.553   2
   2  -3  10 4528.52 467.299   2
  -2  -3  10 4581.28 422.283   2
  -2  -3  11 114.918 151.307   2
   2  -3  11 423.091 203.500   2
   2  -3  12 4525.90 495.747   2
  -2  -3  12 4120.26 429.120   2
  -2  -3  13 2982.45 383.267   2
   2  -3  13 3112.37 425.488   2
  -2  -3  14 21792.7 1034.58   2
   2  -3  14 21853.6 1156.61   2
  -2  -3  15 23609.9 1126.57   2
   2  -3  15 25524.8 1291.40   2
   2  -3  16 195.757 214.432   2
  -2  -3  16 324.453 82.9086   3
  -2  -3  16 205.285 154.059   2
   2  -3  17 2045.19 424.324   2
  -2  -3  17 2193.15 164.838   3
  -2  -3  17 1876.13 322.499   2
  -2  -3  18 30344.2 1294.85   2
  -2  -3  18 31162.8 787.388   3
   2  -3  18 30451.3 1516.15   2
   2  -3  19 2673.88 466.293   2
  -2  -3  19 2791.35 197.215   3
   2   3  19 2746.10 514.995   2
   2  -3  20 4002.58 534.940   2
  -2  -3  20 4767.98 249.710   3
   2  -3  20 4478.37 235.873   3
   2   3  20 4936.64 746.407   2
   2   3  21-15.1709 244.285   2
  -2  -3  21-15.6111 81.0431   3
   2  -3  21-269.426 260.242   2
   2  -3  21 68.6570 71.3744   3
   2  -3  22 720.836 289.248   2
   2  -3  22 575.724 109.962   3
   2   3  22 568.575 306.045   2
  -2  -3  22 621.187 119.285   3
   2  -3  23 8981.34 795.956   2
  -2  -3  23 9712.37 377.739   3
   2  -3  23 9618.04 363.013   3
   2   3  23 9536.68 990.696   2
  -2  -3  24 15451.7 492.081   3
   2  -3  24 14340.8 477.327   3
   2  -3  25 37.6620 81.8113   3
  -2  -3  25-66.7771 95.2408   3
  -2  -3  26 1587.75 147.719   3
   2  -3  26 1690.12 147.270   3
  -2  -3  27 7089.91 303.050   3
   2  -3  27 7426.33 296.031   3
   2  -3  28 1379.74 132.450   3
  -2  -3  28 1235.36 132.083   3
  -2  -3  29-46.0943 74.6248   3
   2  -3  29-20.7507 73.4335   3
   2  -3  30 272.253 74.2860   3
  -2  -3  30 169.906 67.8397   3
  -2  -3  31 1771.31 117.812   3
   2  -3  31 1997.63 123.532   3
  -2  -3  32 3888.22 158.141   3
   2  -3  32 4139.70 162.550   3
   2  -3  33 847.661 67.5416   3
   2  -3  34 224.746 38.1001   3
   2  -4 -32 621.237 63.6020   5
  -2  -4 -31 6420.76 208.449   5
   2  -4 -31 6843.24 235.652   5
  -2  -4 -30 5951.63 215.249   5
   2  -4 -30 5822.07 233.900   5
   2  -4 -29 911.100 101.147   5
  -2  -4 -29 884.488 88.8461   5
   2  -4 -28 273.895 76.4692   5
  -2  -4 -28 138.902 60.0946   5
   2  -4 -27 14283.4 457.814   5
  -2  -4 -27 13825.7 446.280   5
   2  -4 -26 4460.13 245.323   5
   2  -4 -25 3488.52 223.875   5
   2  -4 -24 3669.09 234.623   5
   2  -4 -23 492.479 111.699   5
   2  -4 -22 198.436 91.9355   5
   2  -4  -6 587.465 76.3586   1
   2  -4  -5 306909. 5762.96   1
   2  -4  -4 58064.8 1283.56   1
   2  -4  -3 4434.29 226.877   1
  -2  -4  -2 1093.15 146.196   1
  -2  -4  -1 194439. 3963.71   1
  -2  -4   0 73.7188 84.3403   1
  -2  -4   1 196765. 4046.11   1
   2  -4   1 195318. 4157.41   2
  -2  -4   2 902.938 154.794   1
   2  -4   2 838.901 173.186   2
  -2  -4   3 4778.37 339.622   1
   2  -4   3 5012.01 387.818   2
   2  -4   4 52909.0 1580.18   2
  -2  -4   4 53062.8 1460.27   1
   2  -4   5 296017. 6147.80   2
  -2  -4   5 292691. 5943.52   1
   2  -4   6 59.5396 160.092   2
  -2  -4   6 16.7228 146.993   2
   2  -4   7 18599.1 907.672   2
  -2  -4   7 19705.3 871.748   2
   2  -4   8 18479.0 926.657   2
  -2  -4   8 18650.9 888.001   2
   2  -4   9 15216.2 863.854   2
  -2  -4   9 14641.4 788.747   2
  -2  -4  10 982.719 218.079   2
   2  -4  10 931.690 243.400   2
  -2  -4  11 3330.03 387.880   2
   2  -4  11 3247.92 409.311   2
   2  -4  12 4322.54 500.762   2
  -2  -4  12 3594.09 428.205   2
   2  -4  13 2251.35 373.560   2
  -2  -4  13 2675.21 384.036   2
  -2  -4  14 12270.1 805.802   2
  -2  -4  14 12311.7 405.841   3
   2  -4  14 11210.2 834.951   2
   2  -4  15 12160.9 872.293   2
  -2  -4  15 10833.6 795.026   2
   2  -4  15 12113.6 375.291   3
  -2  -4  15 12063.6 412.489   3
   2  -4  16 1728.37 138.098   3
  -2  -4  16 1750.61 149.493   3
  -2  -4  16 1416.90 310.579   2
  -2  -4  16 1467.81 170.133   4
   2  -4  16 1387.57 320.573   2
   2  -4  17 14249.2 983.325   2
  -2  -4  17 15608.9 488.940   3
   2  -4  17 14888.3 450.358   3
  -2  -4  17 14721.7 917.010   2
  -2  -4  18 4407.38 495.980   2
   2  -4  18 4961.25 591.390   2
   2  -4  18 4403.54 222.620   3
  -2  -4  18 4534.53 245.789   3
   2  -4  19 10701.2 366.663   3
  -2  -4  19 10104.8 391.778   3
  -2  -4  20 12922.2 443.919   3
   2  -4  20 12459.3 412.340   3
   2  -4  20 12086.7 896.056   2
   2   4  20 12739.2 1171.04   2
   2  -4  21 26968.9 1392.98   2
   2  -4  21 28931.0 742.131   3
  -2  -4  21 29634.7 780.570   3
   2   4  21 29375.3 1819.31   2
   2  -4  22 152.851 86.3875   3
  -2  -4  22 246.933 107.451   3
  -2  -4  23 270.013 98.0278   3
   2  -4  23 228.866 92.1857   3
   2  -4  24 3211.94 196.246   3
  -2  -4  24 3100.88 209.390   3
  -2  -4  25 3115.44 206.599   3
   2  -4  25 2801.86 185.695   3
   2  -4  26 4189.68 213.798   3
  -2  -4  26 4458.57 233.602   3
  -2  -4  27 14964.8 450.696   3
   2  -4  27 14575.9 432.754   3
   2  -4  28 48.8899 64.1180   3
  -2  -4  28-102.045 78.4080   3
   2  -4  29 818.343 92.8175   3
  -2  -4  29 900.987 103.733   3
   2  -4  30 6056.69 215.095   3
  -2  -4  30 6106.35 222.107   3
  -2  -4  31 6287.37 212.342   3
   2  -4  31 6645.86 210.739   3
   2  -4  32 465.751 54.6416   3
   2  -5 -31 105.022 32.6265   5
  -2  -5 -30 5472.81 189.403   5
   2  -5 -30 5722.28 205.387   5
  -2  -5 -29 2070.51 121.311   5
   2  -5 -29 2028.29 128.905   5
  -2  -5 -28 5569.00 224.752   5
   2  -5 -28 5650.48 232.860   5
   2  -5 -27 1053.22 107.418   5
  -2  -5 -27 917.184 105.349   5
   2  -5 -26 1285.70 132.290   5
   2  -5 -25 2117.59 165.778   5
   2  -5 -24 3936.94 236.906   5
   2  -5 -23 65.7566 88.8629   5
   2  -5 -22 308.560 105.881   5
   2  -5 -21 11243.8 446.008   5
  -2  -5  -6 777.450 148.787   1
  -2  -5  -5 15888.5 663.508   1
  -2  -5  -4 8613.97 468.363   1
  -2  -5  -3 7734.65 440.332   1
  -2  -5  -2 43544.2 1276.23   1
  -2  -5  -1 3647.76 315.350   1
  -2  -5   0-32.8857 82.8386   1
  -2  -5   1 3627.63 327.115   1
  -2  -5   2 41005.6 1287.62   1
  -2  -5   3 8119.63 506.959   1
   2  -5   3 8118.82 563.556   2
  -2  -5   4 8715.75 543.499   1
   2  -5   4 9175.67 618.924   2
   2  -5   5 15765.6 841.972   2
   2  -5   6 726.794 220.623   2
   2  -5   7 334.837 158.713   2
   2  -5   8 25655.1 1185.78   2
   2  -5   9 37196.1 1511.19   2
  -2  -5  10 6530.89 590.171   2
   2  -5  10 6869.55 614.641   2
  -2  -5  10 7189.81 367.393   4
   2  -5  11 8361.55 727.556   2
   2  -5  11 8830.90 403.372   4
  -2  -5  11 8335.92 682.048   2
  -2  -5  11 9037.86 314.519   3
  -2  -5  11 10277.6 441.836   4
   2  -5  12 24172.4 1270.72   2
  -2  -5  12 24924.4 766.012   4
  -2  -5  12 24864.4 636.997   3
   2  -5  12 23016.3 731.269   4
  -2  -5  12 22090.2 1164.40   2
  -2  -5  13 2465.31 168.963   3
   2  -5  13 2526.14 220.502   4
   2  -5  13 2633.41 151.736   3
  -2  -5  13 2717.55 412.804   2
   2  -5  13 2197.24 385.889   2
  -2  -5  13 2459.54 244.027   4
  -2  -5  14 3204.89 200.167   3
   2  -5  14 2567.45 155.919   3
  -2  -5  14 2789.39 431.800   2
   2  -5  14 3677.35 252.176   4
  -2  -5  14 3424.48 270.296   4
   2  -5  14 3011.10 488.971   2
   2  -5  15 3951.37 197.585   3
  -2  -5  15 4481.64 240.042   3
   2  -5  15 4510.54 274.457   4
  -2  -5  15 4162.70 288.411   4
   2  -5  15 4327.88 537.977   2
  -2  -5  15 4249.85 501.507   2
  -2  -5  16 4173.91 237.214   3
   2  -5  16 4057.11 201.451   3
  -2  -5  16 4166.71 279.454   4
   2  -5  16 3694.54 497.565   2
  -2  -5  16 4493.68 506.057   2
  -2  -5  17 6934.82 311.369   3
   2  -5  17 7844.67 716.632   2
   2  -5  17 7045.38 277.316   3
  -2  -5  17 6873.40 356.932   4
  -2  -5  17 7610.92 665.378   2
   2  -5  18 376.705 87.9511   3
  -2  -5  18 459.233 122.503   4
  -2  -5  18 261.361 95.0722   3
   2  -5  19 2282.68 157.428   3
  -2  -5  19 2242.85 203.192   4
   2  -5  19 2453.07 456.307   2
  -2  -5  19 2476.12 190.481   3
  -2  -5  20 230.093 97.2758   3
   2  -5  20 299.037 88.1461   3
   2  -5  21 10207.4 355.841   3
  -2  -5  21 10744.9 394.903   3
   2  -5  22-98.8965 76.8227   3
  -2  -5  22 132.575 90.8316   3
  -2  -5  23 203.914 92.2429   3
   2  -5  23 146.093 75.3403   3
   2  -5  24 4334.94 211.041   3
  -2  -5  24 4583.63 232.435   3
   2  -5  25 2077.02 142.360   3
  -2  -5  25 2061.95 158.729   3
  -2  -5  26 1192.21 119.612   3
   2  -5  26 981.625 101.386   3
   2  -5  27 1203.39 106.189   3
  -2  -5  27 1054.34 110.675   3
   2  -5  28 5511.05 200.066   3
   2  -5  29 1788.23 103.185   3
   2  -5  30 5291.24 169.885   3
   2  -6 -29 215.952 40.9569   5
  -2  -6 -29 253.005 43.7862   5
   2  -6 -28 1998.64 116.118   5
  -2  -6 -28 1968.65 111.076   5
   2  -6 -27 543.810 74.5214   5
  -2  -6 -27 549.135 75.1897   5
  -2  -6 -26 813.326 94.1650   5
   2  -6 -26 953.803 98.8507   5
   2  -6 -25 1807.53 136.875   5
   2  -6 -24 349.044 86.8959   5
   2  -6 -23 55.5540 67.9043   5
   2  -6 -22 306.184 92.3603   5
   2  -6 -21 685.035 121.256   5
   2  -6 -20 4746.72 269.611   5
  -2  -6 -11 18869.8 810.068   1
  -2  -6 -10 2787.04 298.658   1
  -2  -6  -9 31061.1 1095.20   1
  -2  -6  -8 2794.68 291.613   1
  -2  -6  -7 6847.94 453.728   1
   2  -6  -7 5799.91 267.671   4
  -2  -6  -6 14146.3 677.947   1
   2  -6  -6 13399.3 452.064   4
   2  -6  -5 28368.9 767.045   4
  -2  -6  -5 29282.4 1059.52   1
  -2  -6  -4 2489.38 272.076   1
   2  -6  -4 2405.65 192.632   4
   2  -6  -3 1563.57 161.439   4
  -2  -6  -3 1220.80 209.232   1
   2  -6  -2 471.837 123.147   4
  -2  -6  -2 199.905 93.2929   4
  -2  -6  -2 392.445 145.860   1
  -2  -6  -1 95.7772 92.2212   4
   2  -6  -1 285.344 110.595   4
  -2  -6  -1 322.008 134.530   1
   2  -6   0 247.455 126.110   4
  -2  -6   0 141.609 100.691   4
  -2  -6   0 76.9195 88.0041   1
  -2  -6   1 411.671 140.409   4
   2  -6   1 260.722 130.913   4
  -2  -6   1 245.778 109.480   1
   2  -6   2 163.146 112.586   4
  -2  -6   2 256.359 103.836   4
  -2  -6   2 110.541 109.976   1
   2  -6   3 1302.37 184.532   4
  -2  -6   3 1185.73 181.002   4
  -2  -6   4 1996.90 204.978   4
   2  -6   4 2251.38 238.334   4
   2  -6   5 25733.0 837.642   4
  -2  -6   5 27301.6 844.061   4
   2  -6   6 12169.5 536.035   4
  -2  -6   6 12970.5 538.011   4
   2  -6   7 5035.01 327.895   4
  -2  -6   7 5543.80 347.282   4
   2  -6   8 2316.24 231.917   4
  -2  -6   8 2563.86 247.215   4
   2  -6   8 2747.63 407.630   2
   2  -6   9 32342.7 943.363   4
  -2  -6   9 31004.9 958.687   4
   2  -6   9 32701.0 1464.80   2
   2  -6  10 3226.05 261.456   4
   2  -6  10 2885.74 436.736   2
  -2  -6  10 2882.57 264.720   4
   2  -6  11 20241.4 682.504   4
  -2  -6  11 19419.7 692.799   4
   2  -6  11 18197.3 1109.08   2
  -2  -6  12 2567.71 251.666   4
   2  -6  12 3162.13 481.632   2
   2  -6  12 2866.26 242.598   4
   2  -6  13 70.7696 116.487   4
  -2  -6  13 141.571 120.823   4
   2  -6  13 89.2647 210.522   2
   2  -6  14 957.500 164.812   4
   2  -6  14 1124.96 288.203   2
  -2  -6  14 519.635 149.604   4
  -2  -6  15 3090.92 209.212   3
   2  -6  15 3426.57 247.361   4
  -2  -6  15 2955.57 255.846   4
   2  -6  15 3123.37 469.271   2
  -2  -6  16 2968.87 200.613   3
   2  -6  16 3131.12 238.429   4
   2  -6  16 3047.78 479.249   2
  -2  -6  16 3033.35 242.120   4
   2  -6  16 2752.41 159.861   3
   2  -6  17 1862.42 134.726   3
  -2  -6  17 1443.76 173.848   4
  -2  -6  17 1979.32 169.134   3
   2  -6  17 2038.99 190.673   4
  -2  -6  18 59.2226 79.6317   3
  -2  -6  18 242.422 116.494   4
   2  -6  18 219.337 74.3752   3
  -2  -6  19 1191.10 155.613   4
  -2  -6  19 877.408 122.319   3
   2  -6  19 866.108 101.952   3
  -2  -6  20 4787.30 239.585   3
   2  -6  20 4704.20 211.014   3
  -2  -6  20 4540.04 254.398   4
   2  -6  21 704.620 98.4085   3
   2  -6  22 428.320 81.6589   3
   2  -6  23 73.2428 63.6842   3
   2  -6  24 257.244 63.0589   3
   2  -6  25 1405.12 99.9363   3
   2  -6  26 981.207 80.4699   3
  -2  -7 -27 1074.49 69.3319   5
   2  -7 -26 3406.76 140.344   5
  -2  -7 -26 3297.59 143.518   5
   2  -7 -25 1149.23 86.2545   5
  -2  -7 -25 1236.14 96.6286   5
   2  -7 -24 7113.55 248.681   5
   2  -7 -23 2202.18 137.026   5
   2  -7 -22 5348.44 230.357   5
   2  -7 -21 833.442 103.252   5
   2  -7 -20 6408.68 274.390   5
   2  -7 -19 265.624 84.8748   5
   2  -7 -18 13123.2 450.372   5
   2  -7 -17 256.641 81.1509   5
   2  -7  -7 4749.44 260.952   4
   2  -7  -6-89.6116 108.333   4
   2  -7  -5 8825.56 380.529   4
  -2  -7  -5 8516.89 363.331   4
   2  -7  -4 34613.3 922.120   4
  -2  -7  -4 32818.4 901.574   4
  -2  -7  -3 485.805 120.450   4
   2  -7  -3 627.027 144.722   4
   2  -7  -2 11868.6 482.267   4
  -2  -7  -2 11305.5 471.459   4
   2  -7  -1 3557.47 265.573   4
  -2  -7  -1 3162.46 347.687   1
  -2  -7  -1 3555.91 263.463   4
   2  -7   0 179.958 134.127   4
  -2  -7   0 241.871 124.788   4
   2  -7   1 3607.49 279.536   4
  -2  -7   1 3300.48 264.003   4
   2  -7   2 10868.6 498.390   4
  -2  -7   2 11010.0 509.597   4
  -2  -7   3 556.261 167.524   4
   2  -7   3 767.283 170.814   4
   2  -7   4 33508.2 1021.67   4
  -2  -7   4 32833.5 1003.52   4
   2  -7   5 8428.96 454.351   4
  -2  -7   5 8117.25 442.799   4
  -2  -7   6 32.2292 140.013   4
   2  -7   6 356.389 167.370   4
   2  -7   7 4896.87 341.626   4
  -2  -7   7 4561.55 324.616   4
   2  -7   8 1789.07 219.480   4
  -2  -7   8 1536.77 230.959   4
   2  -7   9 899.998 181.343   4
  -2  -7   9 394.454 150.199   4
   2  -7  10 157.182 127.693   4
  -2  -7  10 377.620 156.904   4
  -2  -7  11 8709.60 457.068   4
   2  -7  11 9308.23 451.032   4
   2  -7  12 1160.50 183.082   4
  -2  -7  12 987.983 171.824   4
   2  -7  13 3282.07 264.776   4
  -2  -7  13 3270.03 266.292   4
  -2  -7  14 535.263 150.781   4
   2  -7  14 635.768 152.130   4
  -2  -7  15-140.730 133.495   4
   2  -7  15-35.2855 109.577   4
  -2  -7  16 138.123 128.940   4
   2  -7  16 312.069 117.743   4
   2  -7  17 407.359 119.991   4
  -2  -7  17 681.936 140.378   4
   2  -7  18 13692.3 455.963   4
  -2  -7  18 13237.3 486.369   4
  -2  -7  19 613.426 115.973   4
  -2  -7  20 6479.50 283.731   4
  -2  -8 -23 7926.77 236.433   5
  -2  -8 -22 494.881 62.2928   5
   2  -8 -20 537.725 66.7681   5
   2  -8 -19 107.099 45.9149   5
   2  -8 -18 2807.52 145.837   5
   2  -8 -17 4109.61 186.425   5
   2  -8 -16 23.7577 52.1070   5
   2  -8  -7 6807.96 297.579   4
   2  -8  -6 374.982 100.867   4
  -2  -8  -5 14422.1 492.971   4
   2  -8  -5 13678.0 498.704   4
   2  -8  -4 1646.71 178.443   4
  -2  -8  -4 1903.98 183.513   4
   2  -8  -3 1003.92 153.263   4
  -2  -8  -3 1123.29 150.749   4
   2  -8  -2 5599.90 327.945   4
  -2  -8  -2 5078.24 303.165   4
   2  -8  -1 16212.2 607.905   4
  -2  -8  -1 16410.9 599.319   4
   2  -8   0 60.2090 122.838   4
  -2  -8   0 277.432 134.702   4
  -2  -8   1 16775.9 635.658   4
   2  -8   1 17516.7 654.381   4
   2  -8   2 4830.86 334.599   4
  -2  -8   2 5371.79 341.071   4
   2  -8   3 755.358 166.092   4
  -2  -8   3 843.686 177.270   4
  -2  -8   4 2027.25 229.257   4
   2  -8   4 1903.08 231.201   4
   2  -8   5 14253.0 603.423   4
  -2  -8   5 13416.1 582.371   4
   2  -8   6 452.162 168.052   4
  -2  -8   6 380.490 164.857   4
  -2  -8   7 7426.16 409.324   4
   2  -8   7 7474.76 415.831   4
   2  -8   8 848.410 172.513   4
  -2  -8   8 968.984 181.709   4
  -2  -8   9 3294.05 289.695   4
   2  -8   9 3514.01 287.293   4
  -2  -8  10 1042.68 184.110   4
   2  -8  10 908.190 163.203   4
   2  -8  11 22785.5 747.472   4
  -2  -8  11 22472.4 760.501   4
   2  -8  12 37.3139 127.030   4
  -2  -8  12-62.1465 128.937   4
   2  -8  13 431.937 126.592   4
  -2  -8  13 317.002 130.347   4
   2  -8  14 1217.92 168.133   4
  -2  -8  14 1083.51 153.757   4
  -2  -8  15 14547.6 519.538   4
   2  -8  15 14178.4 498.206   4
  -2  -8  16 4.98873 94.2903   4
   2  -8  16-29.0991 96.7767   4
   2  -8  17 4772.19 235.407   4
  -2  -8  17 4403.74 252.046   4
   2  -8  18 2816.10 162.971   4
  -2  -8  18 2993.73 189.269   4
  -2  -8  19 67.8347 70.4208   4
   2  -9  -4 10167.9 394.527   4
  -2  -9  -4 11057.2 392.497   4
  -2  -9  -3 97.6869 89.5291   4
   2  -9  -3 390.693 115.742   4
  -2  -9  -2 3258.51 231.230   4
   2  -9  -2 3452.17 234.293   4
  -2  -9  -1 4591.52 275.545   4
   2  -9  -1 4994.47 292.577   4
  -2  -9   0-87.0036 99.9141   4
   2  -9   0-33.9171 112.882   4
   2  -9   1 4931.13 305.063   4
  -2  -9   1 5107.35 301.496   4
   2  -9   2 3399.75 258.303   4
  -2  -9   2 3584.90 257.389   4
   2  -9   3 507.763 143.004   4
  -2  -9   3 212.846 117.641   4
   2  -9   4 11007.6 478.992   4
  -2  -9   4 10675.6 467.771   4
   2  -9   5 5562.26 326.493   4
  -2  -9   5 5504.60 327.506   4
   2  -9   6 4977.30 313.127   4
  -2  -9   6 5117.01 307.836   4
  -2  -9   7 1055.85 165.181   4
   2  -9   7 1030.86 169.331   4
   2  -9   8 16449.2 585.303   4
  -2  -9   8 16732.6 585.473   4
   2  -9   9 1288.43 170.287   4
  -2  -9   9 1237.05 169.851   4
   2  -9  10 456.601 121.340   4
  -2  -9  10 526.511 127.396   4
   2  -9  11 2724.78 202.484   4
  -2  -9  11 2386.43 204.108   4
  -2  -9  12 8759.36 383.228   4
   2  -9  12 9620.70 378.118   4
  -2  -9  13 1310.09 151.786   4
   2  -9  13 1239.48 147.640   4
   2  -9  14 3718.17 216.294   4
  -2  -9  14 4375.10 235.747   4
   2  -9  15 1653.55 135.735   4
  -2  -9  15 1601.33 145.477   4
  -2  -9  16 866.089 106.889   4
   2  -9  16 995.040 95.6895   4
  -2  -9  17 6458.89 238.098   4
  -2  -9  18 5519.40 197.358   4
  -2 -10  -2 4526.77 202.144   4
  -2 -10  -1 2136.68 147.946   4
  -2 -10   0 121.359 79.3505   4
   2 -10   1 1961.84 155.091   4
  -2 -10   1 2078.12 157.675   4
   2 -10   2 4685.76 238.568   4
  -2 -10   2 4185.41 226.254   4
  -2 -10   3 1292.07 138.401   4
   2 -10   3 1388.36 139.802   4
  -2 -10   4 1147.45 132.251   4
   2 -10   4 1285.98 136.826   4
  -2 -10   5 3706.30 214.413   4
   2 -10   5 3429.74 210.132   4
  -2 -10   6 3589.36 208.731   4
   2 -10   6 3205.84 198.317   4
  -2 -10   7 127.100 76.6074   4
   2 -10   7 76.5331 77.8301   4
   2 -10   8 2523.95 168.482   4
  -2 -10   8 2708.29 175.576   4
  -2 -10   9 1765.31 143.029   4
   2 -10   9 1722.75 139.528   4
  -2 -10  10 10.0637 69.8455   4
   2 -10  10 115.304 69.1696   4
   2 -10  11 3506.36 170.288   4
  -2 -10  11 3678.44 183.365   4
  -2 -10  12 1243.50 106.066   4
  -2 -10  13 61.5976 54.6342   4
  -2 -10  14 863.296 77.9448   4
   3   0 -31 97.3789 58.9661   5
   3   0 -30 94.8743 60.9988   5
   3   0 -29 96.6824 71.0701   5
   3   0 -28 124.743 68.5291   5
   3   0 -27 82.5654 68.1953   5
   3   0 -26-11.6827 72.0161   5
   3   0 -25 8.93099 67.8472   5
   3   0 -24 18.7006 69.7488   5
   3   0 -23-119.569 64.4350   5
   3   0 -22-73.6639 67.4507   5
   3   0 -21-55.9011 59.9830   5
   3   0 -20 18.2299 56.3837   5
   3   0 -19 79.8333 52.7288   5
   3   0  -1-35.7000 49.8289   2
   3   0   0 292.995 151.390   2
   3   0   1 23.0641 90.6784   2
  -3   0   2-3.58513 33.7120   1
   3   0   2-5.92795 103.872   2
  -3   0   3 27.1463 34.1794   1
   3   0   3-13.7874 113.353   2
   3   0   4 60.0680 138.283   2
   3   0   5-77.7641 131.796   2
   3   0   6 96.6082 177.189   2
  -3   0   7-10.8400 34.4557   2
   3   0   7 94.6289 142.968   2
   3   0   8-86.9032 152.961   2
  -3   0   8 26.1827 52.0467   2
  -3   0   9-68.1030 78.4863   2
   3   0   9 15.5282 182.999   2
   3   0  10-76.9640 181.959   2
  -3   0  10 34.8811 86.2903   2
  -3   0  11 248.126 138.523   2
   3   0  11 128.376 233.249   2
   3   0  12 189.841 237.275   2
  -3   0  12 44.2931 114.174   2
  -3   0  13 186.362 143.315   2
   3   0  13 118.263 206.864   2
   3   0  14 127.545 203.992   2
  -3   0  14 80.6037 125.247   2
   3   0  15-197.432 227.323   2
   3   0  16-209.882 266.243   2
   3   0  17 226.027 263.375   2
   3   0  18-88.9766 218.304   2
   3   0  19 141.036 202.032   2
   3   0  20-90.6235 235.558   2
  -3   0  20 63.3416 63.6701   3
   3   0  21-27.9667 248.580   2
  -3   0  21-132.454 75.8050   3
   3   0  22-103.235 299.306   2
  -3   0  22 88.8714 79.0320   3
   3   0  23-449.357 280.594   2
  -3   0  23 26.7486 65.8965   3
   3   0  24-663.255 364.436   2
  -3   0  24 27.3264 69.5672   3
  -3   0  25-26.8896 67.5574   3
  -3   0  26 36.7375 64.0048   3
  -3   0  27 158.026 68.5634   3
  -3   0  28-84.8604 65.8825   3
  -3   0  29 86.6263 53.5553   3
   3   0  30-85.9375 71.9963   3
   3   0  31-31.6562 62.0982   3
   3   0  32-6.58986 51.7730   3
   3   0  33 15.6551 43.7110   3
   3   0  34 23.2272 34.8104   3
   3  -1 -33 147.229 42.1563   5
   3  -1 -32 649.925 82.2512   5
   3  -1 -31 2959.81 166.527   5
   3  -1 -30 2623.90 166.755   5
   3  -1 -29 1418.99 133.097   5
   3   1 -28 1470.25 137.982   5
   3  -1 -28 1664.67 145.408   5
   3   1 -27-4.45978 60.1299   5
   3  -1 -27 130.647 81.0356   5
   3   1 -26 976.911 121.012   5
   3  -1 -26 1098.87 126.258   5
   3   1 -25 8035.92 334.257   5
   3  -1 -25 7953.11 337.727   5
   3   1 -24 10703.7 394.485   5
   3  -1 -24 10690.6 400.547   5
   3  -1 -23 10444.4 393.815   5
   3   1 -23 10251.8 383.465   5
   3   1 -22 4901.84 244.652   5
   3  -1 -22 4908.69 253.133   5
   3  -1 -21 1444.43 139.247   5
   3   1 -21 1408.66 131.428   5
   3  -1 -20 3025.25 195.305   5
   3   1 -20 3046.57 184.860   5
   3   1 -19 10048.4 350.510   5
   3  -1 -19 10066.5 363.775   5
   3  -1 -18 19261.5 551.630   5
   3  -1  -2 23538.6 533.407   2
   3  -1  -1 6897.31 243.089   2
   3  -1   0 1024.09 107.111   2
  -3   1   1 9367.60 212.910   1
   3  -1   1 12069.5 423.461   2
   3  -1   2 19617.5 654.785   2
  -3  -1   2 19070.4 534.317   1
   3  -1   3 43556.0 1219.79   2
  -3  -1   3 43990.2 1023.01   1
   3  -1   4 51620.8 1484.22   2
  -3  -1   4 56035.8 1259.37   1
   3  -1   5 46829.7 1403.61   2
  -3  -1   5 45489.1 1119.83   1
   3  -1   6 31269.4 1151.85   2
  -3  -1   6 32274.9 761.460   2
  -3  -1   7 18135.7 533.426   2
   3  -1   7 17745.4 850.050   2
  -3  -1   8 16761.4 537.066   2
   3  -1   8 16471.1 854.416   2
  -3  -1   9 36541.2 969.517   2
  -3   1   9 38394.1 1033.49   2
  -3  -1  10 26993.2 849.527   2
   3  -1  10 25706.9 1184.76   2
  -3   1  10 28990.8 896.933   2
  -3   1  11 14712.6 629.188   2
  -3  -1  11 14660.6 620.698   2
   3  -1  11 14161.9 867.957   2
  -3  -1  12 13038.8 616.304   2
  -3   1  12 13734.5 634.841   2
   3  -1  12 13125.5 857.247   2
   3   1  12 13863.9 906.427   2
  -3  -1  13 3167.01 315.785   2
   3  -1  13 2216.94 381.673   2
  -3   1  13 3074.64 301.370   2
   3   1  13 2602.85 434.443   2
  -3  -1  14 1523.56 239.364   2
   3  -1  14 1786.85 388.693   2
  -3   1  14 1501.84 316.497   2
   3   1  14 1533.46 349.464   2
  -3  -1  15 5988.62 441.020   2
   3   1  15 6523.62 690.386   2
   3  -1  15 6250.07 648.746   2
   3  -1  16 18655.0 1150.55   2
   3   1  16 17081.8 1161.37   2
   3  -1  17 25580.1 1407.02   2
   3   1  17 26448.5 1508.34   2
   3  -1  18 19272.0 1224.51   2
   3   1  18 18660.7 1286.45   2
   3  -1  19 8249.52 819.681   2
  -3  -1  19 8270.40 319.879   3
   3  -1  20 3336.32 550.229   2
  -3  -1  20 3336.48 195.385   3
   3   1  20 4330.55 645.523   2
   3  -1  21 1476.75 414.641   2
   3   1  21 1849.04 426.734   2
  -3  -1  21 1502.89 137.139   3
  -3  -1  22 3461.07 204.262   3
   3  -1  22 3191.31 548.134   2
   3   1  22 4266.19 631.121   2
   3  -1  23 11039.4 967.870   2
  -3  -1  23 10767.6 386.440   3
   3   1  23 10384.3 999.472   2
   3  -1  24 9425.12 887.423   2
  -3  -1  24 10775.8 384.754   3
   3   1  24 10361.1 985.533   2
  -3  -1  25 6547.91 288.421   3
  -3  -1  26 1636.51 145.331   3
  -3  -1  27 294.895 89.9409   3
  -3  -1  28 426.866 97.2913   3
  -3  -1  29 2598.25 155.349   3
   3  -1  29 2422.01 173.733   3
  -3  -1  30 2106.60 134.481   3
   3  -1  30 2568.93 166.168   3
   3   1  31 2606.49 147.608   3
  -3  -1  31 2305.52 130.366   3
   3  -1  31 2830.37 160.768   3
  -3  -1  32 1102.07 80.1775   3
   3   1  32 1410.43 104.498   3
   3  -1  32 1272.47 104.959   3
   3   1  33 500.842 68.5990   3
   3  -1  33 430.358 61.4230   3
   3  -1  34 1863.25 96.0501   3
   3   1  34 1832.78 85.0225   3
   3  -2 -33 3441.09 153.569   5
   3  -2 -32 2811.52 150.084   5
   3  -2 -31 1399.58 119.046   5
   3  -2 -30 3854.37 201.001   5
   3  -2 -29 6992.07 293.821   5
   3  -2 -28 9720.57 364.298   5
  -3  -2 -28 9240.09 305.305   5
   3  -2 -27 9318.55 360.823   5
  -3  -2 -27 9030.82 314.505   5
  -3  -2 -26 10525.0 363.855   5
   3  -2 -26 10327.8 399.745   5
   3  -2 -25 9536.74 383.143   5
   3  -2 -24 3816.90 234.091   5
   3  -2 -23 3828.86 236.144   5
   3   2 -22 19342.6 583.624   5
   3  -2 -22 19910.7 603.482   5
   3  -2 -21 25750.4 721.084   5
   3   2 -21 25493.5 697.947   5
   3   2 -20 32975.9 840.066   5
   3  -2 -20 35394.0 880.134   5
   3   2 -19 23533.0 642.979   5
   3  -2 -19 24470.0 675.242   5
   3  -2 -18 7156.11 311.625   5
   3  -2 -17 11792.9 408.155   5
   3  -2  -6 93748.6 1788.49   1
   3  -2  -2 51113.9 1147.81   2
   3  -2  -1 92713.2 1890.74   2
  -3   2  -1 88062.7 1698.75   1
   3  -2   0 158646. 3186.77   2
   3  -2   1 104683. 2209.42   2
  -3  -2   1 101057. 2135.61   1
   3  -2   2 38459.3 1068.67   2
  -3  -2   2 37877.1 975.459   1
   3  -2   3 2514.21 234.219   2
  -3  -2   3 2571.88 203.471   1
   3  -2   4 21865.7 824.877   2
  -3  -2   4 22305.0 695.188   1
   3  -2   5 42551.5 1317.09   2
  -3  -2   5 41577.3 1119.98   1
  -3  -2   6 112066. 2447.08   1
   3  -2   6 111961. 2706.76   2
  -3  -2   6 109816. 2357.34   2
   3  -2   7 157802. 3696.01   2
  -3  -2   7 161904. 3296.63   2
  -3  -2   8 113389. 2454.80   2
   3  -2   8 107943. 2854.29   2
  -3  -2   9 61489.6 1568.67   2
   3  -2   9 62163.2 1952.89   2
  -3  -2  10 10876.1 546.138   2
   3  -2  10 11099.3 746.739   2
  -3  -2  11 14950.4 673.148   2
   3  -2  11 14977.1 896.059   2
  -3  -2  12 33578.1 1137.14   2
   3  -2  12 32444.2 1417.33   2
  -3  -2  13 50805.1 1517.37   2
   3  -2  13 48419.7 1835.33   2
  -3  -2  14 60899.5 1790.40   2
   3  -2  14 56859.1 2111.10   2
  -3  -2  15 90504.1 2392.70   2
   3  -2  15 91537.1 2844.23   2
   3  -2  16 46545.2 1927.04   2
   3   2  16 50431.0 2168.96   2
   3  -2  17 15045.4 1037.53   2
  -3  -2  17 15367.0 469.668   3
   3   2  17 16355.1 1220.09   2
   3  -2  18 7457.55 750.567   2
  -3  -2  18 7774.64 316.490   3
   3   2  18 8378.54 860.213   2
  -3  -2  19 20850.3 587.574   3
   3   2  19 19705.4 1385.91   2
   3  -2  19 19233.1 1224.73   2
   3  -2  20 34535.1 1699.73   2
   3   2  20 33280.6 1877.83   2
  -3  -2  20 35808.3 880.019   3
  -3  -2  21 27567.5 736.764   3
   3   2  21 28210.8 1718.59   2
   3  -2  21 25805.6 1489.17   2
   3  -2  22 15556.8 1132.56   2
  -3  -2  22 16388.7 513.642   3
   3   2  22 15929.4 1261.63   2
   3  -2  23 5160.38 658.634   2
  -3  -2  23 5728.24 277.844   3
   3   2  23 4522.29 696.508   2
  -3  -2  24 4498.38 248.694   3
  -3  -2  25 7569.79 318.020   3
  -3  -2  26 11917.8 417.900   3
   3  -2  26 12582.7 422.431   3
  -3  -2  27 8068.32 317.254   3
   3  -2  27 8068.37 321.665   3
  -3  -2  28 10173.1 352.762   3
   3  -2  28 10330.1 374.549   3
  -3  -2  29 8331.59 298.438   3
   3  -2  29 8397.75 309.406   3
  -3  -2  30 2683.47 155.203   3
   3  -2  30 2746.76 162.278   3
  -3  -2  31 1677.46 109.967   3
   3  -2  31 1722.12 122.362   3
   3   2  31 1761.37 112.388   3
   3  -2  32 3278.01 150.395   3
   3   2  32 3361.67 139.829   3
   3  -2  33 3571.32 146.315   3
   3   2  33 3800.08 129.378   3
   3  -2  34 3533.04 125.898   3
   3  -3 -33 3789.82 152.136   5
   3  -3 -32 3170.83 153.027   5
   3  -3 -31 2445.07 147.645   5
   3  -3 -30 2623.76 158.174   5
  -3  -3 -30 2468.57 125.322   5
   3  -3 -29 2855.09 174.565   5
  -3  -3 -29 2300.32 135.950   5
  -3  -3 -28 1330.13 111.045   5
   3  -3 -28 1474.69 137.847   5
   3  -3 -27 3826.06 225.245   5
  -3  -3 -27 3742.88 204.206   5
   3  -3 -26 8090.46 341.561   5
   3  -3 -25 6749.18 318.185   5
   3  -3 -24 6848.73 324.577   5
   3  -3 -23 10887.7 424.814   5
   3  -3 -22 7212.46 334.927   5
   3  -3 -21 2593.01 197.982   5
   3  -3 -20 7727.06 343.851   5
   3  -3 -19 12946.0 460.960   5
   3  -3 -18 11049.9 421.915   5
   3  -3  -1 8652.09 404.322   2
  -3  -3   0 2907.78 221.323   1
   3  -3   0 3253.96 255.573   2
  -3  -3   1 10386.7 448.862   1
   3  -3   1 10885.4 498.897   2
   3  -3   2 6426.66 402.508   2
  -3  -3   2 6108.34 348.027   1
   3  -3   3 4496.32 341.449   2
  -3  -3   3 4776.30 309.953   1
  -3  -3   4 6418.01 382.427   1
   3  -3   4 6304.96 420.316   2
  -3  -3   5 14928.4 622.676   1
   3  -3   5 15164.2 715.311   2
   3  -3   6 21769.2 922.323   2
  -3  -3   6 20920.4 797.549   1
   3  -3   7 7927.90 549.807   2
  -3  -3   7 7697.08 476.182   2
   3  -3   8 12981.8 744.019   2
  -3  -3   8 13113.0 640.523   2
   3  -3   9 32040.1 1307.26   2
  -3  -3   9 34572.5 1135.47   2
   3  -3  10 13228.9 812.615   2
  -3  -3  10 13470.7 667.740   2
   3  -3  11 5949.01 559.776   2
  -3  -3  11 5878.27 460.085   2
   3  -3  12 21995.4 1142.38   2
  -3  -3  12 20809.7 950.634   2
  -3  -3  13 31913.6 1236.66   2
   3  -3  13 32752.7 1464.41   2
  -3  -3  14 14883.8 818.547   2
   3  -3  14 14340.8 943.359   2
  -3  -3  15 2205.79 324.922   2
   3  -3  15 2122.91 421.218   2
   3  -3  16 14158.2 985.304   2
  -3  -3  16 14859.6 472.537   3
   3  -3  17 16233.2 1078.17   2
  -3  -3  17 16690.8 520.363   3
   3  -3  18 10119.6 860.491   2
  -3  -3  18 10531.8 400.000   3
  -3  -3  19 13215.1 450.486   3
   3   3  19 13265.0 1179.29   2
   3  -3  19 11629.9 926.838   2
   3  -3  20 7663.80 743.593   2
  -3  -3  20 7261.13 327.340   3
   3   3  20 8262.67 943.134   2
   3  -3  21 2236.97 435.274   2
  -3  -3  21 2726.93 196.001   3
   3   3  21 3225.53 664.818   2
   3   3  22 4631.52 739.283   2
   3  -3  22 6194.02 662.239   2
  -3  -3  22 5564.42 278.151   3
   3  -3  22 5515.56 260.268   3
   3  -3  23 11892.0 419.405   3
  -3  -3  23 13162.5 445.964   3
  -3  -3  24 6405.62 291.527   3
   3  -3  24 6159.61 289.006   3
  -3  -3  25 7404.70 317.702   3
   3  -3  25 7194.27 303.584   3
   3  -3  26 6928.47 290.812   3
  -3  -3  26 7108.21 299.822   3
  -3  -3  27 3595.51 203.000   3
   3  -3  27 3762.51 205.199   3
  -3  -3  28 1570.23 136.938   3
   3  -3  28 1451.43 132.411   3
  -3  -3  29 3141.80 174.391   3
   3  -3  29 3112.93 164.530   3
  -3  -3  30 2299.66 137.078   3
   3  -3  30 2355.14 138.402   3
  -3  -3  31 1904.31 119.376   3
   3  -3  31 2040.39 123.152   3
   3  -3  32 2952.05 132.233   3
   3  -3  33 3858.13 135.617   3
   3  -4 -32 1071.44 79.5474   5
  -3  -4 -31 1627.59 85.7133   5
   3  -4 -31 1704.28 112.128   5
  -3  -4 -30 462.328 59.1090   5
   3  -4 -30 521.030 76.8484   5
   3  -4 -29 638.139 89.9840   5
  -3  -4 -29 520.266 68.3240   5
   3  -4 -28 1214.75 123.596   5
  -3  -4 -28 1381.00 116.257   5
   3  -4 -27 1884.86 154.331   5
   3  -4 -26 2069.32 165.055   5
   3  -4 -25 2770.16 197.856   5
   3  -4 -24 1842.56 172.973   5
   3  -4 -23 1684.99 165.074   5
   3  -4 -22 2522.03 201.275   5
   3  -4 -21 924.688 131.407   5
   3  -4 -20 1345.95 150.777   5
   3  -4 -19 4391.33 266.454   5
  -3  -4  -2 4557.87 314.719   1
  -3  -4  -1 14623.2 601.921   1
  -3  -4   0 27619.4 906.045   1
   3  -4   0 29554.4 978.381   2
  -3  -4   1 13513.8 601.199   1
   3  -4   1 14037.9 655.205   2
  -3  -4   2 5329.51 371.527   1
   3  -4   2 5709.08 407.845   2
  -3  -4   3 8266.61 481.060   1
   3  -4   3 8357.00 510.061   2
   3  -4   4 8894.57 564.228   2
  -3  -4   4 8341.95 496.104   1
   3  -4   5 17502.6 833.786   2
  -3  -4   5 16464.0 732.325   1
  -3  -4   6 24049.8 949.499   1
   3  -4   6 25775.0 1063.03   2
   3  -4   7 7170.80 549.545   2
   3  -4   8 1902.43 302.036   2
   3  -4   9 1760.91 299.438   2
  -3  -4  10 844.629 213.196   2
   3  -4  10 831.299 236.656   2
  -3  -4  11 3085.23 381.442   2
   3  -4  11 3227.45 416.902   2
   3  -4  12 4217.32 523.989   2
  -3  -4  12 4294.08 442.369   2
   3  -4  13 11173.7 820.154   2
  -3  -4  13 11907.9 397.646   3
  -3  -4  13 10633.9 723.434   2
   3  -4  14 9390.80 772.400   2
  -3  -4  14 10163.0 365.940   3
  -3  -4  14 9979.47 429.126   4
  -3  -4  14 9517.34 716.615   2
   3  -4  15 1105.85 296.951   2
  -3  -4  15 1414.72 184.783   4
  -3  -4  15 1251.61 143.717   3
  -3  -4  15 1090.58 269.214   2
   3  -4  15 1125.21 107.116   3
   3  -4  16 1494.23 369.268   2
  -3  -4  16 1290.39 167.584   4
  -3  -4  16 1219.37 137.223   3
   3  -4  16 1175.81 110.329   3
   3  -4  17 4146.89 540.290   2
  -3  -4  17 4886.97 279.470   4
  -3  -4  17 4417.32 246.748   3
   3  -4  17 4621.78 222.891   3
   3  -4  18 7632.31 300.957   3
  -3  -4  18 8460.10 351.028   3
  -3  -4  18 8963.99 380.576   4
   3  -4  18 7009.41 706.232   2
  -3  -4  19 5543.67 295.035   3
   3  -4  19 5114.49 614.456   2
   3  -4  19 5072.94 238.772   3
  -3  -4  20 1432.24 157.103   3
   3  -4  20 1419.19 127.434   3
   3   4  20 1182.23 427.899   2
   3  -4  20 1449.32 365.073   2
   3  -4  21 632.899 96.4561   3
  -3  -4  21 693.040 116.309   3
  -3  -4  22 2747.54 193.385   3
   3  -4  22 2645.79 182.967   3
   3  -4  23 1870.07 153.077   3
  -3  -4  23 1839.43 168.841   3
  -3  -4  24 1795.95 164.175   3
   3  -4  24 1344.06 136.488   3
   3  -4  25 2717.84 170.969   3
  -3  -4  25 2959.00 189.061   3
  -3  -4  26 2336.35 172.309   3
   3  -4  26 2212.60 151.392   3
   3  -4  27 1611.71 128.449   3
  -3  -4  27 1719.01 140.407   3
   3  -4  28 1389.88 114.070   3
  -3  -4  28 1373.99 116.329   3
   3  -4  29 611.113 82.4803   3
  -3  -4  29 422.002 72.6936   3
   3  -4  30 697.643 71.1236   3
   3  -4  31 1462.67 88.8310   3
   3  -4  32 1400.20 73.8726   3
   3  -5 -31 1105.97 75.4489   5
  -3  -5 -30 1144.03 73.6923   5
   3  -5 -30 1078.95 84.3957   5
   3  -5 -29 375.774 65.0735   5
  -3  -5 -29 227.568 46.8607   5
   3  -5 -28 104.418 51.6248   5
  -3  -5 -28 109.060 50.3103   5
   3  -5 -27 1136.96 111.996   5
  -3  -5 -27 1121.55 105.677   5
   3  -5 -26 4369.02 222.054   5
   3  -5 -25 2809.88 186.511   5
   3  -5 -24 3400.27 212.333   5
   3  -5 -23 1913.32 163.829   5
   3  -5 -22 2611.44 198.790   5
   3  -5 -21 2287.52 186.078   5
   3  -5 -20 1902.95 184.714   5
   3  -5 -19 1935.43 174.839   5
   3  -5 -18 3734.51 246.722   5
  -3  -5  -6 12722.9 617.083   1
  -3  -5  -5 19361.0 789.144   1
  -3  -5  -4 16114.7 702.253   1
  -3  -5  -3 17084.7 728.044   1
  -3  -5  -2 12774.9 611.734   1
  -3  -5  -1 3645.65 328.033   1
  -3  -5   0 2527.89 274.584   1
  -3  -5   1 5175.07 395.459   1
  -3  -5   2 10985.4 621.432   1
   3  -5   2 12110.3 682.411   2
  -3  -5   3 17246.8 795.941   1
   3  -5   3 17367.6 844.400   2
  -3  -5   4 17548.7 809.395   1
   3  -5   4 18561.3 898.863   2
  -3  -5   5 16397.5 816.871   1
   3  -5   5 17063.9 876.344   2
   3  -5   6 15881.0 858.961   2
   3  -5   7 3104.71 400.937   2
   3  -5   8 7127.98 606.449   2
   3  -5   9 13405.7 854.124   2
   3  -5   9 12411.1 505.437   4
  -3  -5   9 12926.5 518.731   4
   3  -5  10 14306.3 921.947   2
   3  -5  10 13602.2 536.075   4
  -3  -5  10 14753.1 440.540   3
  -3  -5  10 14842.1 555.659   4
  -3  -5  11 3583.50 201.926   3
   3  -5  11 3771.47 269.636   4
   3  -5  11 3283.33 476.313   2
  -3  -5  11 4170.78 294.098   4
  -3  -5  12 1585.77 197.033   4
  -3  -5  12 1468.94 134.512   3
   3  -5  12 1248.54 310.878   2
   3  -5  12 1655.13 190.102   4
  -3  -5  13 95.5443 133.980   4
  -3  -5  13 215.561 91.8285   3
   3  -5  13-30.1232 211.728   2
   3  -5  13 122.062 99.5513   4
   3  -5  14 846.819 151.345   4
  -3  -5  14 851.286 176.243   4
  -3  -5  14 1044.80 125.452   3
   3  -5  14 787.666 282.276   2
   3  -5  15 188.629 118.366   4
  -3  -5  15 154.626 125.330   4
   3  -5  15 58.1481 54.1150   3
  -3  -5  15 165.905 91.6992   3
   3  -5  15 21.7602 185.912   2
  -3  -5  16 1327.61 183.366   4
   3  -5  16 1456.12 123.198   3
  -3  -5  16 1295.20 141.838   3
   3  -5  16 1538.79 365.012   2
   3  -5  17 3715.53 193.202   3
  -3  -5  17 4085.24 239.600   3
  -3  -5  17 4034.31 274.097   4
   3  -5  17 3950.74 553.436   2
  -3  -5  18 4124.29 244.723   3
   3  -5  18 4207.30 205.684   3
  -3  -5  18 4294.01 274.655   4
   3  -5  18 4481.22 557.475   2
  -3  -5  19 1768.76 192.833   4
   3  -5  19 1716.44 136.496   3
  -3  -5  19 1841.93 174.007   3
  -3  -5  20 992.267 151.295   4
  -3  -5  20 1198.15 139.836   3
   3  -5  20 1232.23 117.361   3
  -3  -5  21 3024.85 211.971   3
   3  -5  21 3157.22 182.185   3
  -3  -5  22 1733.52 159.769   3
   3  -5  22 1628.77 134.368   3
   3  -5  23 2451.63 156.100   3
  -3  -5  23 2342.67 171.646   3
  -3  -5  24 2613.18 176.943   3
   3  -5  24 2362.42 150.667   3
  -3  -5  25 3369.31 190.598   3
   3  -5  25 3307.88 168.729   3
   3  -5  26 3672.72 169.604   3
   3  -5  27 1020.25 91.8985   3
   3  -5  28-19.6626 47.0193   3
   3  -5  29 783.867 66.4461   3
   3  -5  30 689.620 53.2062   3
   3  -6 -29 511.754 54.5440   5
  -3  -6 -28 4146.13 159.554   5
   3  -6 -28 4290.04 168.598   5
   3  -6 -27 6274.76 227.849   5
  -3  -6 -27 6494.47 226.663   5
   3  -6 -26 3003.65 159.508   5
   3  -6 -25 3506.25 183.125   5
   3  -6 -24 4817.39 229.223   5
   3  -6 -23 7316.79 300.680   5
   3  -6 -22 11735.7 410.475   5
   3  -6 -21 12294.9 430.379   5
   3  -6 -20 4984.00 260.372   5
   3  -6 -19 13077.0 462.972   5
   3  -6 -18 17202.8 558.219   5
   3  -6 -17 8625.85 370.732   5
   3  -6 -16 2165.04 180.681   5
  -3  -6 -12 624.354 179.248   1
  -3  -6 -11 10454.9 611.520   1
  -3  -6 -10 4509.24 388.853   1
  -3  -6  -9 3904.71 379.236   1
  -3  -6  -8 37616.7 1268.92   1
   3  -6  -8 35168.2 875.826   4
  -3  -6  -7 42619.4 1371.76   1
   3  -6  -7 39643.5 977.243   4
  -3  -6  -6 11936.4 653.456   1
   3  -6  -6 13396.4 459.134   4
  -3  -6  -5 2360.70 278.975   1
   3  -6  -5 2576.58 198.785   4
  -3  -6  -4 15822.5 781.728   1
   3  -6  -4 15841.7 530.777   4
   3  -6  -3 21351.6 651.803   4
  -3  -6  -3 21013.8 660.398   4
  -3  -6  -3 20432.3 898.450   1
   3  -6  -2 22741.6 689.629   4
  -3  -6  -2 21061.6 914.169   1
  -3  -6  -2 22581.4 699.406   4
  -3  -6  -1 16400.3 808.541   1
   3  -6  -1 17082.8 584.690   4
  -3  -6  -1 17109.6 588.622   4
  -3  -6   0 10033.1 630.818   1
   3  -6   0 11089.7 458.422   4
  -3  -6   0 10400.2 451.368   4
  -3  -6   1 13894.7 748.482   1
   3  -6   1 14616.5 552.240   4
  -3  -6   1 13840.7 550.342   4
  -3  -6   2 21586.6 961.629   1
   3  -6   2 21399.5 722.288   4
  -3  -6   2 20474.9 710.375   4
  -3  -6   3 24382.8 1065.80   1
   3  -6   3 25463.3 817.565   4
  -3  -6   3 26245.0 822.919   4
   3  -6   4 8345.91 429.381   4
  -3  -6   4 8079.67 426.322   4
   3  -6   5 5293.37 351.074   4
  -3  -6   5 6377.34 372.302   4
   3  -6   6 11574.9 539.355   4
  -3  -6   6 12649.3 539.320   4
   3  -6   6 12615.9 831.371   2
  -3  -6   7 46042.9 1211.81   4
   3  -6   7 44727.1 1683.84   2
   3  -6   8 28140.4 892.125   4
  -3  -6   8 27231.1 895.113   4
   3  -6   9 6575.07 382.637   4
  -3  -6   9 6210.28 381.516   4
   3  -6   9 6136.94 617.140   2
   3  -6  10 7255.37 396.389   4
  -3  -6  10 7249.68 415.281   4
   3  -6  10 8347.35 704.964   2
   3  -6  11 6631.63 370.879   4
  -3  -6  11 5603.71 367.166   4
   3  -6  11 6251.36 621.788   2
   3  -6  12 2971.33 251.178   4
  -3  -6  12 2235.50 251.506   4
   3  -6  12 1989.03 379.975   2
   3  -6  13 947.920 159.472   4
  -3  -6  13 682.877 169.686   4
   3  -6  13 999.559 306.026   2
   3  -6  14 4055.13 274.708   4
   3  -6  14 3651.70 513.176   2
  -3  -6  14 3844.32 296.026   4
   3  -6  15 9992.62 417.142   4
  -3  -6  15 9115.44 456.353   4
   3  -6  15 8611.32 769.941   2
   3  -6  16 714.200 125.541   4
  -3  -6  16 783.318 168.857   4
   3  -6  17 8245.20 348.351   4
  -3  -6  17 6688.18 368.019   4
  -3  -6  18 19358.7 637.711   4
   3  -6  19 12749.7 376.709   3
  -3  -6  19 12940.3 482.608   4
   3  -6  20 6518.88 238.933   3
  -3  -6  20 6803.71 316.668   4
  -3  -6  21 9674.40 368.227   4
   3  -6  21 9888.08 305.762   3
   3  -6  22 11784.7 338.312   3
   3  -6  23 6705.25 228.014   3
   3  -6  24 4611.63 176.183   3
   3  -6  25 2855.15 126.605   3
   3  -7 -26 2247.93 104.961   5
  -3  -7 -26 2427.57 113.575   5
  -3  -7 -25 2567.51 134.159   5
   3  -7 -25 2726.44 127.031   5
   3  -7 -24 3192.57 150.121   5
   3  -7 -23 4832.34 199.482   5
   3  -7 -22 4341.37 196.226   5
   3  -7 -21 6288.51 252.529   5
   3  -7 -20 7221.73 282.404   5
   3  -7 -19 6960.22 283.364   5
   3  -7 -18 5432.83 254.873   5
   3  -7 -17 17091.3 515.059   5
   3  -7 -16 15447.0 485.328   5
   3  -7 -15 5278.40 260.227   5
   3  -7 -14 1019.43 116.563   5
   3  -7  -7 5751.31 284.889   4
   3  -7  -6 12501.3 464.247   4
   3  -7  -5 28497.3 810.983   4
  -3  -7  -4 14950.8 798.518   1
   3  -7  -4 15491.4 557.018   4
  -3  -7  -4 14886.7 530.827   4
  -3  -7  -3 8931.77 610.764   1
   3  -7  -3 9861.38 429.548   4
  -3  -7  -3 9819.77 431.152   4
  -3  -7  -2 6558.30 527.291   1
   3  -7  -2 6665.36 359.245   4
  -3  -7  -2 6152.07 355.777   4
   3  -7  -1 7423.11 393.865   4
  -3  -7  -1 7642.84 585.887   1
  -3  -7  -1 7647.22 393.278   4
   3  -7   0 9307.82 440.046   4
  -3  -7   0 8654.46 447.081   4
  -3  -7   0 8829.31 631.912   1
   3  -7   1 7253.61 398.394   4
  -3  -7   1 6519.27 382.134   4
   3  -7   2 6905.92 396.927   4
  -3  -7   2 6222.88 378.650   4
  -3  -7   3 9707.79 483.771   4
   3  -7   3 9386.10 477.150   4
   3  -7   4 14874.0 624.609   4
  -3  -7   4 16268.7 645.449   4
   3  -7   5 22954.8 827.958   4
  -3  -7   5 24798.3 827.311   4
  -3  -7   6 20095.4 731.740   4
   3  -7   6 18519.0 713.641   4
   3  -7   7 4643.75 329.866   4
  -3  -7   7 4677.33 340.692   4
   3  -7   8 16062.1 643.184   4
  -3  -7   8 16640.5 653.323   4
   3  -7   9 32215.8 979.232   4
  -3  -7   9 31575.2 983.626   4
   3  -7  10 18582.8 688.636   4
  -3  -7  10 18189.4 692.880   4
   3  -7  11 8360.11 417.616   4
  -3  -7  11 7708.07 429.537   4
   3  -7  12 8781.50 425.867   4
  -3  -7  12 8905.04 453.788   4
   3  -7  13 5773.68 328.191   4
  -3  -7  13 5927.97 363.051   4
   3  -7  14 2190.28 202.563   4
  -3  -7  14 1770.02 212.170   4
   3  -7  15 6089.71 325.612   4
  -3  -7  15 5756.77 336.586   4
   3  -7  16 18316.6 588.619   4
  -3  -7  16 18679.1 633.622   4
  -3  -7  17 14213.3 526.797   4
   3  -7  17 14804.7 489.308   4
   3  -7  18 8152.97 317.750   4
  -3  -7  18 7573.58 355.978   4
  -3  -7  19 6635.24 304.293   4
  -3  -7  20 7803.96 313.559   4
  -3  -7  21 5882.50 245.330   4
  -3  -8 -23 808.410 64.2585   5
   3  -8  -5 760.434 144.632   4
  -3  -8  -4 1048.93 138.613   4
   3  -8  -4 870.939 152.960   4
  -3  -8  -3 5670.10 315.797   4
   3  -8  -3 5698.48 321.065   4
   3  -8  -2 4101.20 283.480   4
  -3  -8  -2 3986.45 271.804   4
  -3  -8  -1 2711.71 235.720   4
   3  -8  -1 2366.62 238.158   4
   3  -8   0-52.5606 127.610   4
  -3  -8   0 222.412 124.290   4
   3  -8   1 2763.87 260.072   4
  -3  -8   1 2736.24 256.062   4
   3  -8   2 3384.57 297.405   4
  -3  -8   2 3496.02 284.109   4
   3  -8   3 5134.15 348.616   4
  -3  -8   3 5397.18 353.983   4
  -3  -8   4 1562.51 204.521   4
   3  -8   4 1632.89 216.527   4
   3  -8   5 836.774 179.232   4
  -3  -8   5 965.718 186.328   4
   3  -8   6 1870.78 227.209   4
  -3  -8   6 1537.11 210.086   4
   3  -8   7 421.843 154.146   4
  -3  -8   7 417.315 149.314   4
   3  -8   8 970.591 181.556   4
  -3  -8   8 557.705 168.190   4
   3  -8   9 2409.46 230.851   4
  -3  -8   9 2289.78 235.474   4
   3  -8  10 4257.10 293.268   4
  -3  -8  10 3958.12 292.563   4
   3  -8  11 976.840 188.209   4
  -3  -8  11 740.017 164.468   4
   3  -8  12 489.257 139.763   4
  -3  -8  12 407.629 146.887   4
   3  -8  13 2013.53 194.960   4
  -3  -8  13 1885.03 209.924   4
  -3  -8  14-21.0175 115.163   4
   3  -8  14 58.9575 102.738   4
  -3  -8  15 971.470 148.724   4
   3  -8  15 1277.95 148.484   4
  -3  -8  16 1597.27 169.739   4
   3  -8  16 1640.37 149.904   4
  -3  -8  17 1552.27 164.173   4
   3  -8  17 1539.89 129.396   4
  -3  -8  18 83.3244 81.9590   4
  -3  -8  19 153.259 70.3542   4
  -3  -8  20 1250.56 102.595   4
  -3  -9  -3 1602.65 155.901   4
  -3  -9  -2 1743.54 169.581   4
   3  -9  -2 1705.24 170.438   4
  -3  -9  -1 400.534 112.743   4
   3  -9  -1 305.106 120.926   4
  -3  -9   0 372.659 108.321   4
   3  -9   0 623.030 133.956   4
  -3  -9   1 762.859 139.890   4
   3  -9   1 493.392 137.185   4
  -3  -9   2 1014.61 155.950   4
   3  -9   2 1050.60 165.454   4
  -3  -9   3 2048.11 210.787   4
   3  -9   3 1984.22 204.081   4
  -3  -9   4 1972.48 201.955   4
   3  -9   4 2132.53 213.730   4
  -3  -9   5 737.700 153.354   4
   3  -9   5 728.557 155.272   4
  -3  -9   6 282.638 129.334   4
   3  -9   6 501.101 139.027   4
  -3  -9   7 638.106 132.050   4
   3  -9   7 792.218 160.699   4
  -3  -9   8 1887.72 197.961   4
   3  -9   8 2246.96 211.553   4
  -3  -9   9 1705.47 191.005   4
   3  -9   9 1697.99 173.916   4
  -3  -9  10 388.266 115.511   4
   3  -9  10 407.799 123.796   4
  -3  -9  11 1686.56 175.133   4
   3  -9  11 1629.41 167.300   4
   3  -9  12 2523.89 185.654   4
  -3  -9  12 2666.85 201.411   4
  -3  -9  13 1496.08 151.205   4
   3  -9  13 1495.44 141.483   4
  -3  -9  14 742.987 114.656   4
   3  -9  14 600.897 92.7722   4
  -3  -9  15 2817.10 176.089   4
  -3  -9  16 3028.70 169.984   4
  -3  -9  17 2021.46 125.565   4
  -3  -9  18 757.270 70.8515   4
  -3 -10  -1 2735.52 157.844   4
  -3 -10   0 2324.49 151.647   4
  -3 -10   1 2894.26 174.251   4
  -3 -10   2 2025.87 150.947   4
  -3 -10   3 3380.41 200.511   4
  -3 -10   4 2260.50 169.254   4
  -3 -10   5 2980.41 186.441   4
  -3 -10   6 4092.82 216.236   4
  -3 -10   7 3811.24 209.199   4
  -3 -10   8 1153.86 120.118   4
  -3 -10   9 1483.18 130.210   4
  -3 -10  10 4287.85 201.304   4
  -3 -10  11 3107.14 162.590   4
  -3 -10  12 584.577 78.5563   4
  -3 -10  13 1078.10 88.8988   4
   4   0 -32 5767.96 229.421   5
   4   0 -31 5326.36 234.300   5
   4   0 -30 16145.8 491.816   5
   4   0 -29 18549.6 556.840   5
   4   0 -28 2437.02 176.774   5
   4   0 -27 157.691 78.4400   5
   4   0 -26 11771.3 432.580   5
   4   0 -25 1665.25 156.825   5
   4   0 -24 1081.17 135.400   5
   4   0 -23 9565.20 387.351   5
   4   0 -22 31170.6 821.449   5
   4   0 -21 14380.0 483.884   5
   4   0 -20 14606.2 482.378   5
   4   0 -19 15330.5 488.472   5
   4   0 -18 13553.7 443.541   5
   4   0  -2 9847.65 238.539   2
   4   0  -1 17506.1 491.449   2
   4   0   0 118554. 2473.90   2
   4   0   1 17175.1 634.398   2
  -4   0   2 14566.1 413.370   1
   4   0   2 15003.9 636.877   2
   4   0   3 10338.0 545.972   2
  -4   0   3 10252.2 336.609   1
  -4   0   4 12941.6 415.222   1
   4   0   4 13828.2 681.795   2
   4   0   5 2849.65 324.526   2
   4   0   6 6019.99 504.838   2
   4   0   7 156528. 3760.94   2
   4   0   8 3235.74 400.304   2
   4   0   9 273952. 6111.96   2
   4   0  10 27495.3 1286.27   2
   4   0  11 82188.7 2589.20   2
   4   0  12 7052.46 684.355   2
   4   0  13 299546. 6927.43   2
   4   0  14 5216.70 633.045   2
   4   0  15 941.706 368.344   2
   4   0  16 613.821 295.306   2
   4   0  17 93.7007 245.631   2
   4   0  18 13904.3 1093.19   2
   4   0  19 14206.4 1126.88   2
   4   0  20 13851.1 1124.45   2
   4   0  21 14293.8 1156.20   2
   4   0  22 30512.7 1735.54   2
   4   0  23 9034.97 924.586   2
   4   0  31 5314.19 216.961   3
   4   0  32 5576.83 207.993   3
   4   0  33 15503.8 383.760   3
   4   0  34 15662.5 360.036   3
   4  -1 -33 1170.47 91.7283   5
   4  -1 -32 8471.81 291.055   5
   4  -1 -31 3760.02 192.033   5
   4  -1 -30 200.790 72.3299   5
   4  -1 -29 6850.91 296.298   5
   4   1 -29 6215.53 287.052   5
   4   1 -28 12732.4 449.832   5
   4  -1 -28 12927.8 441.721   5
   4   1 -27 2177.24 175.547   5
   4  -1 -27 2346.52 182.715   5
   4   1 -26 590.598 103.067   5
   4  -1 -26 640.380 118.560   5
   4  -1 -25 1572.49 159.860   5
   4   1 -25 1427.43 154.685   5
   4  -1 -24 292.664 103.568   5
   4   1 -24 292.672 87.9749   5
   4  -1 -23 4399.40 254.619   5
   4   1 -23 3943.10 243.060   5
   4   1 -22 30768.6 821.792   5
   4  -1 -22 31234.4 824.727   5
   4   1 -21 487.153 101.280   5
   4  -1 -21 473.744 111.549   5
   4  -1 -20 3662.42 219.262   5
   4   1 -20 3635.63 222.258   5
   4   1 -19 30318.6 791.278   5
   4  -1 -19 29910.9 786.801   5
   4   1 -18 10727.3 386.342   5
   4  -1 -18 10805.1 390.666   5
   4  -1 -17 438.294 86.3730   5
   4  -1  -2 30826.6 666.178   2
   4  -1  -1 9284.52 302.514   2
   4  -1   0 6171.49 280.688   2
  -4   1   1 8239.32 222.485   1
   4  -1   1 9179.97 390.064   2
  -4  -1   2 31836.4 791.448   1
   4  -1   2 33924.9 943.653   2
   4  -1   3 39500.1 1174.45   2
  -4  -1   3 39991.5 981.370   1
   4  -1   4 55218.7 1575.65   2
  -4  -1   4 56645.6 1316.35   1
   4  -1   5 83120.0 2184.18   2
  -4  -1   5 82470.2 1827.87   1
   4  -1   6 17013.7 838.763   2
   4  -1   7 17244.9 879.125   2
   4  -1   8 13283.2 795.818   2
   4  -1   9 1313.96 266.917   2
   4  -1  10 88983.0 2632.76   2
   4  -1  11 43680.2 1721.33   2
   4   1  11 46607.1 1832.75   2
   4   1  12 28344.3 1620.74   2
   4  -1  12 26614.3 1309.61   2
   4  -1  13 45745.6 1862.09   2
   4   1  13 50268.5 2027.01   2
   4  -1  14 114597. 3375.69   2
   4   1  14 113949. 3515.92   2
   4  -1  15 34.3331 214.010   2
   4   1  15 81.1036 225.585   2
   4  -1  16 6399.08 703.314   2
   4   1  16 7359.43 774.164   2
   4  -1  17 445.226 294.975   2
   4   1  17 866.765 347.658   2
   4  -1  18 9566.37 884.438   2
  -4  -1  18 9637.35 363.298   3
   4   1  18 10963.3 991.979   2
  -4  -1  19 29634.0 755.346   3
   4   1  19 29738.2 1719.83   2
   4  -1  19 27732.2 1571.97   2
   4  -1  20 3977.67 615.445   2
  -4  -1  20 2924.92 204.339   3
   4   1  20 2901.09 587.160   2
   4   1  21-0.64852 306.168   2
  -4  -1  21 379.283 97.2701   3
   4  -1  22 29357.3 1652.16   2
  -4  -1  22 30436.2 781.847   3
   4   1  22 29445.5 1755.18   2
   4   1  23 3982.37 661.726   2
  -4  -1  23 3685.45 219.199   3
   4  -1  23 3677.01 585.587   2
  -4  -1  24 297.720 91.0502   3
  -4  -1  25 1475.18 141.279   3
  -4  -1  26 249.078 76.8496   3
  -4  -1  27 2530.49 159.156   3
  -4  -1  28 11490.3 365.390   3
   4  -1  29 7465.48 284.197   3
  -4  -1  29 6754.23 246.459   3
   4  -1  30 354.454 82.3440   3
  -4  -1  30 175.921 51.9101   3
   4   1  31 4013.90 182.111   3
   4  -1  31 4397.52 187.925   3
   4  -1  32 7751.61 254.365   3
   4   1  32 8035.46 250.894   3
   4  -1  33 1406.40 87.6092   3
   4   1  33 1388.94 85.7175   3
   4  -1  34 155.064 37.1941   3
   4  -2 -33 969.396 83.1581   5
   4  -2 -32 96.2770 49.2127   5
   4  -2 -31 48.4776 53.9102   5
   4  -2 -30 362.723 84.1806   5
   4  -2 -29 2746.69 182.910   5
   4  -2 -28 4422.80 240.760   5
   4  -2 -27 706.119 115.002   5
   4   2 -26 747.126 111.351   5
   4  -2 -26 685.237 116.263   5
   4  -2 -25 534.585 109.045   5
   4   2 -25 569.191 118.751   5
   4   2 -24 423.473 107.912   5
   4  -2 -24 423.159 100.383   5
   4   2 -23 560.500 106.296   5
   4  -2 -23 604.157 123.611   5
   4   2 -22 2849.30 209.353   5
   4  -2 -22 3089.11 214.656   5
   4   2 -21 5005.89 283.928   5
   4  -2 -21 5649.08 287.843   5
   4   2 -20 4145.04 255.064   5
   4  -2 -20 4550.56 260.564   5
   4   2 -19 3263.65 219.494   5
   4  -2 -19 3728.00 228.391   5
   4   2 -18 2035.45 161.317   5
   4  -2 -18 2117.31 167.126   5
   4  -2 -17 2553.63 181.338   5
   4   2 -17 2312.90 176.710   5
   4  -2 -16 6223.66 287.930   5
   4  -2  -2 273.898 67.0970   2
   4  -2  -1 1246.17 130.483   2
  -4   2  -1 1028.89 56.7679   1
   4  -2   0 33127.9 890.969   2
  -4  -2   1 1185.04 138.334   1
   4  -2   1 1458.57 161.518   2
   4  -2   2 270.145 93.0138   2
  -4  -2   2 256.246 82.2256   1
   4  -2   3 519.929 143.977   2
  -4  -2   3 476.943 105.168   1
   4  -2   4 6552.30 428.305   2
  -4  -2   4 6404.71 348.124   1
  -4  -2   5 26408.3 836.466   1
   4  -2   5 25456.6 990.594   2
  -4  -2   6 7839.83 421.844   1
   4  -2   6 7837.63 545.118   2
   4  -2   7 21238.6 975.830   2
   4  -2   8 22726.2 1050.72   2
   4  -2   9 18188.6 977.098   2
   4  -2  10 82796.2 2446.68   2
  -4  -2  10 77616.9 1826.44   2
   4  -2  11 170.772 210.400   2
   4  -2  12 16151.8 983.599   2
   4  -2  13 7582.02 702.257   2
   4  -2  14 81878.6 2664.61   2
   4  -2  15 24582.4 1329.04   2
   4   2  15 25581.1 1522.62   2
   4  -2  16 5609.63 659.846   2
   4   2  16 7434.84 811.675   2
   4   2  17 2115.85 476.895   2
   4  -2  17 2805.95 499.234   2
  -4  -2  17 2581.81 184.950   3
   4  -2  18 1912.33 393.779   2
  -4  -2  18 1922.89 166.788   3
   4   2  18 1334.98 345.672   2
   4  -2  19 3308.55 520.083   2
  -4  -2  19 3633.99 218.641   3
   4   2  19 3601.50 626.726   2
   4  -2  20 4338.23 602.006   2
   4   2  20 4336.98 695.145   2
  -4  -2  20 4081.91 243.146   3
  -4  -2  21 4850.30 260.348   3
   4   2  21 5016.91 755.190   2
   4  -2  21 5144.41 671.332   2
  -4  -2  22 3284.72 207.754   3
   4   2  22 2516.60 581.514   2
   4  -2  22 3148.85 507.069   2
   4  -2  23 574.638 327.853   2
   4   2  23 595.719 346.248   2
  -4  -2  23 455.144 100.759   3
  -4  -2  24 662.070 113.333   3
  -4  -2  25 608.757 103.896   3
  -4  -2  26 881.490 117.554   3
  -4  -2  27 274.944 74.8970   3
   4  -2  27 685.309 111.041   3
  -4  -2  28 3876.30 198.581   3
   4  -2  28 4440.53 219.707   3
  -4  -2  29 2271.08 141.431   3
   4  -2  29 2713.66 164.013   3
  -4  -2  30 384.826 69.0504   3
   4  -2  30 411.999 81.5516   3
   4  -2  31 58.9196 53.2902   3
   4  -2  32 114.396 47.2403   3
   4   2  32 199.201 49.4886   3
   4  -2  33 1129.76 73.4627   3
   4   2  33 1192.27 68.2777   3
   4  -3 -32 11780.8 337.986   5
   4  -3 -31 355.077 68.0187   5
   4  -3 -30 3083.05 175.845   5
   4  -3 -29 199.203 78.9954   5
  -4  -3 -29 112.721 47.1177   5
   4  -3 -28 3168.70 197.935   5
  -4  -3 -28 2806.30 149.887   5
   4  -3 -27 1696.54 151.826   5
   4  -3 -26 5032.54 266.389   5
   4  -3 -25 90.2016 83.5815   5
   4  -3 -24 314.710 89.2901   5
   4  -3 -23 8337.65 366.035   5
   4  -3 -22 1333.90 152.410   5
   4  -3 -21 454.076 109.761   5
   4  -3 -20 640.253 115.398   5
   4   3 -19 4876.08 295.270   5
   4  -3 -19 5518.95 288.031   5
   4   3 -18 4769.44 286.264   5
   4  -3 -18 5276.84 275.507   5
   4   3 -17 13736.1 518.661   5
   4  -3 -17 15740.3 514.062   5
   4   3 -16 4191.94 263.817   5
   4  -3 -16 4798.75 262.315   5
   4  -3 -15 4792.90 256.429   5
   4  -3  -1 82621.4 1887.47   2
  -4  -3   0 70083.1 1689.35   1
   4  -3   0 70496.8 1682.41   2
   4  -3   1 82815.7 1949.34   2
  -4  -3   1 79840.8 1898.25   1
   4  -3   2 1185.59 202.384   2
  -4  -3   2 1155.45 170.146   1
   4  -3   3 40914.4 1221.59   2
  -4  -3   3 38773.3 1142.44   1
   4  -3   4 10546.8 569.327   2
  -4  -3   4 11048.4 525.462   1
   4  -3   5 11540.3 624.832   2
  -4  -3   5 11183.3 553.065   1
   4  -3   6 105599. 2673.35   2
  -4  -3   6 103230. 2445.18   1
   4  -3   7 2414.84 351.999   2
  -4  -3   7 2275.19 265.012   1
   4  -3   8 25449.5 1115.86   2
   4  -3   9 274.965 171.641   2
   4  -3  10 199817. 4740.37   2
   4  -3  11 2476.39 415.399   2
   4  -3  12 35725.2 1546.47   2
   4  -3  13 7633.90 692.674   2
   4  -3  14 6978.66 664.460   2
   4  -3  15 4106.31 536.264   2
  -4  -3  15 4509.30 241.264   3
   4  -3  16 5764.84 674.350   2
  -4  -3  16 5957.12 291.125   3
  -4  -3  16 5587.32 307.834   4
   4  -3  17 13848.0 1026.85   2
  -4  -3  17 14881.6 508.987   3
   4  -3  18 3809.66 535.098   2
  -4  -3  18 4472.90 258.480   3
   4   3  18 5015.70 762.180   2
   4  -3  19 4670.57 623.068   2
  -4  -3  19 5777.39 286.895   3
   4   3  19 6143.13 826.701   2
   4  -3  20 636.384 282.485   2
  -4  -3  20 248.722 94.3830   3
   4   3  20 271.678 267.415   2
   4  -3  21 172.059 193.475   2
  -4  -3  21 435.311 110.540   3
   4   3  21 177.086 299.748   2
  -4  -3  22 1460.88 159.072   3
  -4  -3  23 8193.52 346.801   3
   4  -3  23 7986.94 319.504   3
  -4  -3  24 433.388 111.733   3
   4  -3  24 395.276 97.2110   3
   4  -3  25 64.4307 78.2688   3
  -4  -3  25 36.3399 82.8131   3
  -4  -3  26 5014.05 248.054   3
   4  -3  26 5074.30 235.646   3
  -4  -3  27 1574.94 136.830   3
   4  -3  27 1500.07 128.761   3
  -4  -3  28 2405.67 153.994   3
   4  -3  28 2622.97 160.129   3
  -4  -3  29 123.850 61.2486   3
   4  -3  29 127.594 58.7056   3
   4  -3  30 3053.42 148.625   3
   4  -3  31 139.297 53.5947   3
   4   3  31 19.8402 39.0193   3
   4  -3  32 11811.9 299.205   3
   4  -4 -32 702.126 63.5747   5
   4  -4 -31 2931.21 144.656   5
  -4  -4 -30 729.687 59.1314   5
   4  -4 -30 807.201 87.3665   5
  -4  -4 -29 9356.01 280.094   5
   4  -4 -29 10010.2 332.159   5
   4  -4 -28 7.48787 63.1815   5
  -4  -4 -28 154.348 57.0755   5
   4  -4 -27 322.008 82.1921   5
   4  -4 -26 371.367 94.2123   5
   4  -4 -25 986.550 127.626   5
   4  -4 -24 105.077 83.4941   5
   4  -4 -23 4880.72 270.246   5
   4  -4 -22 4465.45 259.268   5
   4  -4 -21 1955.15 181.341   5
   4  -4 -20 8891.99 384.057   5
   4  -4 -19 7916.19 359.612   5
   4  -4 -18 3607.28 235.038   5
   4  -4 -17 667.363 126.541   5
   4  -4 -16 11173.9 431.045   5
   4  -4 -15 3519.02 228.916   5
   4  -4 -14 770.987 124.583   5
   4  -4 -13 64484.6 1464.29   5
  -4  -4  -2 18830.3 733.687   1
  -4  -4  -1 4728.21 339.994   1
  -4  -4   0 90160.6 2198.25   1
   4  -4   0 93439.4 2228.92   2
  -4  -4   1 3856.23 322.898   1
   4  -4   1 3788.65 332.821   2
  -4  -4   2 20584.6 808.693   1
   4  -4   2 21325.0 847.596   2
   4  -4   3 31060.3 1098.38   2
  -4  -4   3 30425.4 1052.67   1
  -4  -4   4 21834.2 876.075   1
   4  -4   4 22898.8 954.563   2
  -4  -4   5 1169.05 205.895   1
   4  -4   5 1264.05 234.640   2
   4  -4   6 65166.8 1933.66   2
  -4  -4   6 62221.0 1794.50   1
   4  -4   7 66805.9 2034.03   2
   4  -4   8 3110.67 391.448   2
   4  -4   9 51564.8 1795.44   2
   4  -4  10 22186.2 1116.29   2
   4  -4  11 10533.4 776.972   2
  -4  -4  12 1056.49 167.160   4
  -4  -4  12 1750.53 143.007   3
   4  -4  12 1758.64 339.893   2
  -4  -4  13 70056.9 1506.95   3
  -4  -4  13 71053.3 1589.36   4
   4  -4  14 1049.92 330.607   2
  -4  -4  14 738.238 126.789   3
  -4  -4  14 837.917 167.201   4
   4  -4  15 2997.23 461.528   2
  -4  -4  15 3471.74 214.987   3
   4  -4  15 2909.43 162.919   3
  -4  -4  15 3152.15 235.117   4
   4  -4  16 10860.5 350.559   3
  -4  -4  16 11482.5 429.105   3
  -4  -4  16 10605.5 460.570   4
   4  -4  16 10390.7 845.872   2
   4  -4  17 73.7770 182.343   2
  -4  -4  17 60.5350 106.855   4
  -4  -4  17 187.896 107.914   3
   4  -4  17 300.934 77.6259   3
   4  -4  18 3231.99 523.185   2
  -4  -4  18 3613.20 236.056   3
   4  -4  18 3761.29 200.019   3
  -4  -4  18 4260.05 276.058   4
   4  -4  19 7706.18 736.518   2
  -4  -4  19 7652.47 351.642   3
   4  -4  19 7964.52 305.483   3
   4   4  19 6803.19 925.944   2
  -4  -4  19 8673.88 388.803   4
   4  -4  20 8184.21 773.271   2
  -4  -4  20 9383.11 372.216   3
   4  -4  20 8232.31 317.378   3
  -4  -4  21 1645.30 174.369   3
   4  -4  21 1543.11 134.814   3
   4  -4  22 4140.63 213.558   3
  -4  -4  22 4001.61 238.286   3
  -4  -4  23 5504.01 270.979   3
   4  -4  23 4837.27 227.438   3
  -4  -4  24 211.816 93.5154   3
   4  -4  24 135.197 70.8789   3
  -4  -4  25 732.060 115.692   3
   4  -4  25 786.842 101.854   3
  -4  -4  26 294.345 88.2017   3
   4  -4  26 375.798 72.6355   3
   4  -4  27 364.805 75.1585   3
   4  -4  28 209.016 56.3965   3
   4  -4  29 9615.35 281.088   3
   4  -4  30 1036.34 78.9182   3
   4  -4  31 2693.63 106.643   3
   4  -5 -30 269.769 51.0229   5
  -4  -5 -29 1446.23 85.6968   5
   4  -5 -29 1644.51 110.797   5
   4  -5 -28 426.683 69.3298   5
  -4  -5 -28 570.084 69.0358   5
   4  -5 -27 59.3238 56.4874   5
   4  -5 -26 4308.28 216.834   5
   4  -5 -25 6494.39 283.352   5
   4  -5 -24 154.701 80.2195   5
   4  -5 -23 8525.95 349.591   5
   4  -5 -22 4153.64 238.325   5
   4  -5 -21 889.495 126.358   5
   4  -5 -20 3965.04 243.532   5
   4  -5 -19 1903.22 176.522   5
   4  -5 -18 1654.42 162.733   5
   4  -5 -17 328.062 99.4629   5
   4  -5 -16 13389.5 487.435   5
   4  -5 -15 1339.57 150.419   5
   4  -5 -14 69.6576 73.9938   5
   4  -5 -13 6191.33 311.121   5
   4  -5 -12 8795.39 368.968   5
   4  -5 -11 5424.95 282.331   5
  -4  -5  -6 28759.2 1055.88   1
  -4  -5  -5 3115.52 307.991   1
  -4  -5  -4 32068.5 1112.64   1
  -4  -5  -3 17494.2 777.979   1
  -4  -5  -2 6723.00 460.243   1
  -4  -5  -1 11775.6 631.257   1
  -4  -5   0 85582.1 2216.34   1
  -4  -5   1 11480.7 625.702   1
  -4  -5   2 6830.33 509.409   1
   4  -5   2 7956.89 559.884   2
   4  -5   3 17629.7 845.992   2
  -4  -5   3 17268.8 831.529   1
  -4  -5   4 28803.9 1142.02   1
   4  -5   4 32303.1 1237.06   2
  -4  -5   5 2839.08 336.817   1
   4  -5   5 3683.14 403.330   2
  -4  -5   6 28227.0 819.145   4
   4  -5   6 29145.9 1213.64   2
   4  -5   7 9791.21 694.352   2
   4  -5   7 9319.96 468.037   4
  -4  -5   7 10810.3 466.972   4
   4  -5   8 220.134 178.251   2
   4  -5   8 165.352 127.597   4
   4  -5   9 23391.5 758.777   4
  -4  -5   9 23977.9 779.835   4
   4  -5  10 9934.60 779.229   2
   4  -5  10 10604.4 472.386   4
  -4  -5  10 11454.0 488.198   4
   4  -5  11 5521.00 320.581   4
  -4  -5  11 5827.54 343.506   4
   4  -5  11 5964.06 627.124   2
   4  -5  12 9848.94 815.303   2
   4  -5  12 10543.9 445.438   4
  -4  -5  12 10302.1 477.927   4
   4  -5  13 6864.35 670.657   2
   4  -5  13 7144.58 343.929   4
  -4  -5  13 6542.15 379.448   4
   4  -5  14-45.7005 115.896   4
  -4  -5  14-120.744 140.649   4
   4  -5  14-260.661 243.945   2
  -4  -5  15 655.931 171.505   4
  -4  -5  15 1014.58 140.317   3
   4  -5  15 788.874 267.015   2
  -4  -5  16 14636.3 499.196   3
   4  -5  16 13398.2 976.797   2
  -4  -5  16 14004.0 568.205   4
  -4  -5  17-82.9507 134.682   4
  -4  -5  17 336.871 115.555   3
   4  -5  17 358.186 215.000   2
  -4  -5  18 1401.12 185.080   4
  -4  -5  18 1390.27 159.510   3
   4  -5  18 1242.73 106.822   3
  -4  -5  19 2002.34 202.975   4
  -4  -5  19 1898.03 179.724   3
   4  -5  19 1836.89 132.545   3
  -4  -5  20 3457.27 232.347   3
   4  -5  20 3478.04 180.836   3
  -4  -5  20 3343.50 248.402   4
   4  -5  21 998.865 103.096   3
   4  -5  22 4392.64 201.833   3
   4  -5  23 7597.58 269.558   3
   4  -5  24 24.9429 61.0170   3
   4  -5  25 6359.65 227.147   3
   4  -5  26 4302.13 172.674   3
   4  -5  27 51.8744 45.9402   3
   4  -5  28 536.545 57.3373   3
   4  -6 -28 712.702 63.7034   5
  -4  -6 -28 392.568 46.7892   5
   4  -6 -27 379.432 58.1082   5
  -4  -6 -27 525.130 61.7689   5
   4  -6 -26 148.391 57.7868   5
   4  -6 -25-74.0922 52.7770   5
   4  -6 -24 816.597 97.9063   5
   4  -6 -23 4207.99 213.464   5
   4  -6 -22 1456.15 135.077   5
   4  -6 -21 1142.80 121.468   5
   4  -6 -20 92.7379 73.8499   5
   4  -6 -19 766.706 115.478   5
   4  -6 -18 690.487 127.870   5
   4  -6 -17 202.610 77.9416   5
   4  -6 -16 7108.41 323.020   5
   4  -6 -15 718.797 117.201   5
   4  -6 -14 1385.77 142.464   5
   4  -6 -13 1758.70 158.179   5
  -4  -6 -10 283.050 124.462   1
  -4  -6  -9 325.335 155.175   1
  -4  -6  -8 545.066 166.139   1
  -4  -6  -7 2601.72 311.078   1
   4  -6  -6 17038.2 544.837   4
  -4  -6  -6 16258.5 807.048   1
  -4  -6  -5 732.849 183.412   1
   4  -6  -5 902.500 144.711   4
  -4  -6  -4 862.445 220.678   1
   4  -6  -4 1078.45 144.013   4
  -4  -6  -3 28748.8 1131.28   1
   4  -6  -3 28541.8 814.682   4
  -4  -6  -3 27550.5 797.744   4
   4  -6  -2 7235.21 362.941   4
  -4  -6  -2 6801.09 516.204   1
  -4  -6  -2 6617.23 361.189   4
   4  -6  -1 7648.57 379.110   4
  -4  -6  -1 6590.73 369.809   4
  -4  -6  -1 7423.83 542.256   1
   4  -6   0 494.447 138.943   4
  -4  -6   0 312.334 133.568   4
  -4  -6   0 550.442 174.051   1
  -4  -6   1 8232.37 579.551   1
   4  -6   1 7875.96 398.488   4
  -4  -6   1 7189.83 396.171   4
  -4  -6   2 6965.09 534.480   1
   4  -6   2 6913.86 381.390   4
  -4  -6   2 6172.48 375.449   4
   4  -6   3 26665.9 862.699   4
  -4  -6   3 28611.8 874.556   4
  -4  -6   3 26540.2 1161.94   1
   4  -6   4 909.131 175.422   4
  -4  -6   4 953.509 219.581   1
  -4  -6   4 814.978 171.543   4
   4  -6   5 573.948 168.863   4
  -4  -6   5 751.334 179.920   4
   4  -6   6 14698.3 636.378   4
   4  -6   6 16606.1 951.306   2
  -4  -6   6 16287.3 634.919   4
   4  -6   7 2323.22 254.702   4
  -4  -6   7 2209.79 242.243   4
   4  -6   7 2618.24 391.393   2
   4  -6   8 405.342 159.762   4
  -4  -6   8 363.660 165.540   4
   4  -6   8 726.329 254.289   2
   4  -6   9 316.448 144.440   4
  -4  -6   9 425.543 167.362   4
   4  -6   9 154.155 178.917   2
  -4  -6  10 585.945 184.589   4
   4  -6  10 443.375 154.478   4
   4  -6  10 421.266 211.884   2
   4  -6  11 3829.56 276.110   4
   4  -6  11 3507.03 496.722   2
  -4  -6  11 3337.00 298.191   4
   4  -6  12 3713.20 272.770   4
   4  -6  12 3004.35 442.240   2
  -4  -6  12 3762.13 311.665   4
   4  -6  13 2251.86 214.116   4
  -4  -6  13 1834.46 233.936   4
   4  -6  13 1678.37 377.623   2
   4  -6  14 1197.87 156.031   4
  -4  -6  14 1121.45 187.840   4
   4  -6  14 1624.99 357.028   2
   4  -6  15 494.619 125.093   4
  -4  -6  15 198.344 131.939   4
   4  -6  16 7538.61 340.680   4
  -4  -6  16 6352.97 372.127   4
  -4  -6  17-87.2045 119.341   4
  -4  -6  18 709.471 150.228   4
  -4  -6  19 835.127 139.558   4
  -4  -6  20-42.4183 103.530   4
  -4  -6  21 1333.07 135.888   4
  -4  -7 -26 104.611 34.1678   5
   4  -7 -25 354.550 50.4413   5
  -4  -7 -25 215.574 45.6260   5
   4  -7 -24 661.507 64.0331   5
   4  -7 -23 156.533 47.4737   5
   4  -7 -22 2405.58 136.861   5
   4  -7 -21 734.644 84.9697   5
   4  -7 -20 715.710 86.5425   5
   4  -7 -19 1649.32 123.888   5
   4  -7 -18 6035.80 254.881   5
   4  -7 -17 667.943 93.7748   5
   4  -7 -16 9609.69 345.849   5
   4  -7  -5 2988.73 233.519   4
  -4  -7  -4 1532.23 175.409   4
   4  -7  -4 1242.07 171.037   4
   4  -7  -3 3544.88 262.836   4
  -4  -7  -3 3441.88 247.487   4
  -4  -7  -2 1386.32 187.989   4
   4  -7  -2 1411.96 198.137   4
  -4  -7  -1 918.242 167.276   4
   4  -7  -1 963.442 182.564   4
   4  -7   0 7606.57 415.432   4
  -4  -7   0 7664.06 402.122   4
   4  -7   1 1213.21 201.453   4
  -4  -7   1 990.312 174.790   4
   4  -7   2 1289.59 203.470   4
  -4  -7   2 872.585 178.831   4
   4  -7   3 3308.00 285.136   4
  -4  -7   3 3182.96 291.980   4
   4  -7   4 1829.04 239.454   4
  -4  -7   4 2337.22 250.213   4
   4  -7   5 2380.03 259.772   4
  -4  -7   5 2731.79 284.435   4
   4  -7   6 644.732 180.184   4
  -4  -7   6 606.018 193.240   4
   4  -7   7 4020.65 315.373   4
  -4  -7   7 3729.91 303.877   4
   4  -7   8 4451.34 320.230   4
  -4  -7   8 4926.53 350.515   4
   4  -7   9 1000.69 191.563   4
  -4  -7   9 750.056 178.289   4
   4  -7  10 19715.4 709.151   4
  -4  -7  10 20512.8 738.986   4
   4  -7  11 225.905 151.690   4
  -4  -7  11 85.4644 142.580   4
   4  -7  12 11958.3 503.506   4
  -4  -7  12 12819.6 558.169   4
  -4  -7  13 1873.57 226.539   4
   4  -7  13 2087.86 210.823   4
  -4  -7  14 2515.64 243.673   4
   4  -7  14 2159.05 200.903   4
   4  -7  15 14251.5 501.902   4
  -4  -7  15 14553.0 552.699   4
   4  -7  16 9890.01 391.679   4
  -4  -7  16 10105.9 446.301   4
  -4  -7  17 849.413 149.166   4
   4  -7  17 1235.22 141.305   4
  -4  -7  18 6024.72 309.855   4
  -4  -7  19 1533.96 155.190   4
  -4  -7  20 836.718 115.172   4
  -4  -7  21 823.590 98.6169   4
   4  -8  -3 21066.1 681.114   4
  -4  -8  -3 21824.5 665.276   4
  -4  -8  -2 510.685 134.213   4
   4  -8  -2 471.341 141.324   4
   4  -8  -1 7124.56 382.780   4
  -4  -8  -1 6811.58 360.293   4
   4  -8   0 14751.6 593.942   4
  -4  -8   0 17111.8 601.828   4
   4  -8   1 6446.72 374.454   4
  -4  -8   1 6215.86 356.404   4
  -4  -8   2 112.526 125.292   4
   4  -8   2 184.223 140.835   4
   4  -8   3 19392.2 729.179   4
  -4  -8   3 22345.2 735.783   4
   4  -8   4 4000.81 308.048   4
  -4  -8   4 3808.62 308.473   4
  -4  -8   5-339.957 151.916   4
   4  -8   5-18.2136 143.161   4
   4  -8   6 3925.87 314.548   4
  -4  -8   6 3928.33 306.376   4
   4  -8   7 14025.3 574.214   4
  -4  -8   7 14711.2 585.130   4
  -4  -8   8 475.802 157.857   4
   4  -8   8 535.686 160.960   4
   4  -8   9 10245.5 463.276   4
  -4  -8   9 9443.03 465.704   4
   4  -8  10 10555.1 459.535   4
  -4  -8  10 10393.4 474.087   4
  -4  -8  11 46.2190 131.674   4
   4  -8  11 63.1211 123.006   4
  -4  -8  12 700.815 146.922   4
   4  -8  12 660.381 135.542   4
   4  -8  13 18027.1 575.161   4
  -4  -8  13 17451.6 615.305   4
   4  -8  14 8925.76 356.085   4
  -4  -8  14 8277.94 387.467   4
   4  -8  15 6862.57 290.658   4
  -4  -8  15 6520.75 326.811   4
  -4  -8  16 3920.37 233.163   4
  -4  -8  17 2945.10 191.879   4
  -4  -8  18 508.757 102.037   4
  -4  -8  19 10416.2 333.082   4
  -4  -8  20 1572.47 106.953   4
  -4  -9  -2 910.335 134.258   4
  -4  -9  -1 1620.35 163.078   4
  -4  -9   0 16857.9 551.357   4
  -4  -9   1 1688.43 177.407   4
  -4  -9   2 991.972 144.838   4
   4  -9   3 8560.59 394.445   4
  -4  -9   3 8540.83 390.228   4
   4  -9   4 10228.7 443.367   4
  -4  -9   4 10866.9 443.602   4
  -4  -9   5 1347.72 173.000   4
   4  -9   5 1581.47 171.765   4
   4  -9   6 5748.05 311.840   4
  -4  -9   6 6097.48 323.705   4
   4  -9   7 7322.73 343.493   4
  -4  -9   7 7546.54 355.872   4
  -4  -9   8 1401.92 170.991   4
   4  -9   8 1412.52 159.217   4
   4  -9   9 3540.70 229.913   4
  -4  -9   9 3253.99 244.147   4
   4  -9  10 7243.37 318.399   4
  -4  -9  10 7423.93 336.198   4
  -4  -9  11 1765.47 175.807   4
  -4  -9  12 1819.40 165.212   4
  -4  -9  13 2683.57 182.665   4
  -4  -9  14 1536.32 140.593   4
  -4  -9  15 286.646 78.1607   4
  -4  -9  16 5341.84 217.412   4
  -4  -9  17 1031.11 90.6897   4
  -4 -10   0 70.0171 56.9208   4
  -4 -10   1 2829.84 161.088   4
  -4 -10   2 490.390 86.0049   4
  -4 -10   3 3546.04 192.373   4
  -4 -10   4 279.284 86.7719   4
  -4 -10   5 122.978 76.3421   4
  -4 -10   6 531.160 94.2283   4
  -4 -10   7 656.551 103.875   4
  -4 -10   8 7.40424 62.5768   4
  -4 -10   9 657.651 85.6912   4
  -4 -10  10 12.7657 58.3023   4
  -4 -10  11 858.032 88.2738   4
  -4 -10  12 274.574 61.2939   4
   5   0 -32-112.995 52.9405   5
   5   0 -31-72.8211 63.6192   5
   5   0 -30 83.9904 75.2317   5
   5   0 -29-54.1273 77.6145   5
   5   0 -28 29.7543 82.3308   5
   5   0 -27-14.8064 78.5914   5
   5   0 -26-9.69241 79.7540   5
   5   0 -25-37.5669 93.2283   5
   5   0 -24 1.08853 89.8440   5
   5   0 -23 172.172 95.9388   5
   5   0 -22-42.3083 93.3291   5
   5   0 -21-63.3933 95.4562   5
   5   0 -20-16.2099 78.4890   5
   5   0 -19 633.088 103.757   5
   5   0 -18-8.26583 68.4786   5
   5   0 -17 69.3947 72.2779   5
   5   0 -16-16.6266 73.7652   5
   5   0  -1-8.58405 47.1426   2
   5   0   0-43.3790 79.2060   2
  -5   0   1-56.0897 45.8712   1
   5   0   1-2.58430 119.459   2
   5   0   2-83.2141 114.996   2
  -5   0   2 1.75340 35.5186   1
  -5   0   3 13.5276 46.8705   1
   5   0   3 39.4680 127.458   2
  -5   0   4 41.2180 40.4936   1
   5   0   4 36.3046 151.779   2
   5   0   5 28.4727 146.749   2
   5   0   6 135.443 168.628   2
   5   0   7 284.517 186.896   2
   5   0   8 44.7751 191.214   2
   5   0   9 25.2894 184.649   2
   5   0  10 7.46695 194.490   2
   5   0  11-324.854 271.300   2
   5   0  12-258.249 215.453   2
   5   0  13 106.097 220.330   2
   5   0  14-132.277 213.918   2
   5   0  15-155.178 291.646   2
   5   0  16 1476.39 535.423   2
   5   0  17-216.328 300.775   2
   5   0  18 74.5122 232.562   2
   5   0  19-29.3959 309.436   2
   5   0  20-125.027 334.973   2
   5   0  21 14.1248 238.143   2
   5   0  22-185.885 243.037   2
   5   0  23-476.278 383.717   2
   5   0  31 52.6776 56.0622   3
   5   0  32 54.3056 50.9959   3
   5   0  33-92.3290 42.2018   3
   5  -1 -32 3384.78 171.588   5
   5  -1 -31 4891.00 225.412   5
   5   1 -30 782.095 103.388   5
   5  -1 -30 761.130 105.508   5
   5   1 -29 966.195 119.960   5
   5  -1 -29 1177.72 129.351   5
   5  -1 -28 7189.46 319.614   5
   5   1 -28 6752.39 319.996   5
   5   1 -27 14252.6 511.915   5
   5  -1 -27 15255.8 507.144   5
   5   1 -26 11246.0 451.450   5
   5  -1 -26 11621.3 440.481   5
   5   1 -25 5494.05 310.143   5
   5  -1 -25 6142.39 309.555   5
   5   1 -24 563.318 119.997   5
   5  -1 -24 614.856 125.759   5
   5   1 -23 4818.82 295.033   5
   5  -1 -23 5288.38 294.109   5
   5   1 -22 11287.5 447.150   5
   5  -1 -22 11605.8 450.247   5
   5   1 -21 12015.8 458.545   5
   5  -1 -21 12032.0 453.262   5
   5   1 -20 14102.0 501.142   5
   5  -1 -20 14159.6 496.083   5
   5   1 -19 16910.5 552.003   5
   5  -1 -19 16012.9 537.129   5
   5   1 -18 15003.2 520.218   5
   5  -1 -18 15373.4 511.688   5
   5   1 -17 6705.58 309.276   5
   5  -1 -17 6288.21 294.295   5
   5   1 -16 4248.41 235.383   5
   5  -1 -16 4078.59 227.236   5
   5  -1  -2 6354.92 199.198   2
   5  -1  -1 15598.6 436.752   2
   5  -1   0 14492.1 477.064   2
  -5  -1   1 15160.7 511.296   1
   5  -1   1 16379.8 576.267   2
  -5   1   1 15847.1 394.080   1
   5  -1   2 9764.14 471.453   2
  -5  -1   2 9314.22 385.311   1
  -5   1   2 9181.64 266.039   1
   5  -1   3 9108.81 495.326   2
  -5  -1   3 8795.91 388.864   1
   5  -1   4 10624.1 588.569   2
  -5  -1   4 11355.1 455.118   1
  -5  -1   5 22852.6 726.700   1
   5  -1   5 21989.9 957.746   2
  -5  -1   6 21557.6 724.752   1
   5  -1   6 22982.7 1019.67   2
   5  -1   7 33818.8 1347.16   2
   5  -1   8 8104.88 647.127   2
   5  -1   9 405.495 199.078   2
   5   1   9 287.724 178.025   2
   5  -1  10 12530.3 858.170   2
   5   1  10 12850.7 929.463   2
   5  -1  11 38562.1 1635.09   2
   5   1  11 40143.6 1766.03   2
   5  -1  12 22249.5 1233.99   2
   5   1  12 24142.9 1358.87   2
   5  -1  13 10607.4 864.372   2
   5   1  13 10790.3 919.739   2
   5  -1  14 3546.77 533.382   2
   5   1  14 3511.61 560.745   2
   5  -1  15 3237.67 503.514   2
   5   1  15 3548.76 564.367   2
   5  -1  16 1859.38 410.400   2
   5   1  16 2273.33 493.678   2
   5  -1  17 5832.38 689.616   2
  -5  -1  17 5959.32 285.568   3
   5   1  17 6369.96 801.139   2
   5   1  18 16648.2 1278.20   2
   5  -1  18 15673.1 1170.78   2
  -5  -1  18 15872.8 503.400   3
   5  -1  19 16648.2 1226.97   2
  -5  -1  19 17259.5 527.255   3
   5   1  19 18297.0 1347.46   2
   5  -1  20 9966.41 936.301   2
  -5  -1  20 10271.2 383.197   3
   5   1  20 10677.3 1055.50   2
   5  -1  21 11474.9 1030.88   2
   5   1  21 11226.2 1052.22   2
  -5  -1  21 12510.5 424.615   3
   5  -1  22 11350.8 1016.51   2
  -5  -1  22 11435.4 395.603   3
   5   1  22 11300.5 1096.16   2
  -5  -1  23 4249.59 225.988   3
  -5  -1  24 611.496 106.310   3
  -5  -1  25 5561.24 243.864   3
  -5  -1  26 10018.0 336.377   3
  -5  -1  27 15451.0 430.606   3
   5  -1  29 1392.04 122.970   3
   5  -1  30 941.794 103.164   3
   5  -1  31 4187.59 180.222   3
   5  -1  32 4763.74 174.969   3
   5   1  32 4564.23 172.414   3
   5  -1  33 2724.73 114.909   3
   5   1  33 2956.68 116.603   3
   5  -2 -32 631.704 76.5458   5
   5  -2 -31 1482.23 124.702   5
   5  -2 -30 7631.88 297.868   5
   5  -2 -29 7639.81 314.323   5
   5   2 -28 8718.37 356.780   5
   5  -2 -28 9413.29 365.931   5
   5   2 -27 1321.76 149.423   5
   5  -2 -27 1449.58 150.222   5
   5   2 -26 808.531 136.527   5
   5  -2 -26 863.871 127.583   5
   5   2 -25 5387.02 317.465   5
   5  -2 -25 6151.82 311.433   5
   5   2 -24 22970.8 724.462   5
   5  -2 -24 22838.2 697.019   5
   5   2 -23 16455.0 598.013   5
   5  -2 -23 17250.5 570.357   5
   5   2 -22 9433.85 423.503   5
   5  -2 -22 10058.0 412.802   5
   5   2 -21 4099.70 267.832   5
   5  -2 -21 4366.60 261.898   5
   5  -2 -20 20774.9 646.346   5
   5   2 -20 21438.0 678.065   5
   5   2 -19 14990.4 546.774   5
   5  -2 -19 15240.7 520.487   5
   5   2 -18 10689.4 443.801   5
   5  -2 -18 11477.8 429.943   5
   5   2 -17 9259.18 403.344   5
   5  -2 -17 9461.18 378.998   5
   5   2 -16 3672.69 238.447   5
   5  -2 -16 4160.91 237.111   5
   5  -2 -15 1265.21 140.185   5
   5   2 -15 1088.60 140.331   5
   5  -2  -2 35536.1 854.749   2
   5  -2  -1 6305.83 289.994   2
   5  -2   0 13.6546 74.7207   2
   5  -2   1 7562.72 372.825   2
  -5  -2   1 7583.91 378.510   1
   5  -2   2 36978.3 1074.43   2
  -5  -2   2 36504.7 1023.98   1
   5  -2   3 32935.4 1060.92   2
  -5  -2   3 34935.3 1009.26   1
   5  -2   4 29076.0 1020.33   2
  -5  -2   4 28723.2 894.936   1
  -5  -2   5 8170.82 442.254   1
   5  -2   5 8213.50 535.727   2
   5  -2   6 7031.61 523.123   2
  -5  -2   6 7005.67 413.844   1
   5  -2   7 11617.4 719.576   2
   5  -2   8 26366.9 1179.51   2
   5  -2   9 24602.3 1184.42   2
   5  -2  10 15487.8 939.798   2
   5  -2  11 2115.30 372.819   2
   5  -2  12 25857.0 1318.61   2
   5  -2  13 27695.2 1399.38   2
   5  -2  14 15657.9 1063.48   2
   5   2  14 16935.0 1241.62   2
  -5  -2  15 1975.96 162.367   3
   5  -2  15 1500.53 364.193   2
   5   2  15 1702.45 431.185   2
   5  -2  16 3803.78 554.584   2
  -5  -2  16 3854.16 228.007   3
   5   2  16 3410.39 580.355   2
   5  -2  17 7386.83 773.955   2
  -5  -2  17 7536.00 336.688   3
   5   2  17 7557.33 877.088   2
   5  -2  18 11219.7 939.825   2
  -5  -2  18 12804.9 455.025   3
   5   2  18 13171.3 1193.11   2
  -5  -2  19 16621.1 529.650   3
   5  -2  19 15185.0 1133.81   2
   5   2  19 15418.8 1304.50   2
   5  -2  20 16370.2 1180.97   2
  -5  -2  20 16879.0 545.260   3
   5   2  20 17846.8 1417.54   2
   5  -2  21 5129.87 686.282   2
  -5  -2  21 4465.44 247.529   3
   5   2  21 4228.46 670.602   2
   5  -2  22 8063.31 820.496   2
  -5  -2  22 8654.89 352.137   3
   5   2  22 8510.63 948.163   2
  -5  -2  23 20949.1 603.381   3
  -5  -2  24 19212.9 557.876   3
  -5  -2  25 6747.25 281.893   3
  -5  -2  26 352.591 89.1121   3
  -5  -2  27 1983.41 144.672   3
   5  -2  27 2196.93 153.129   3
   5  -2  28 8960.83 319.230   3
   5  -2  29 9048.42 307.318   3
   5  -2  30 6195.64 229.766   3
   5  -2  31 2378.05 126.678   3
   5  -2  32 505.791 58.9646   3
   5   2  32 542.354 61.0413   3
   5  -2  33 1473.70 76.1300   3
   5  -3 -32 721.312 73.2474   5
   5  -3 -31 787.400 84.2175   5
   5  -3 -30 666.394 87.6783   5
   5  -3 -29 949.216 112.144   5
   5  -3 -28 1810.19 156.269   5
   5  -3 -27 3919.08 230.874   5
   5  -3 -26 4892.76 265.755   5
   5  -3 -25 4669.42 262.314   5
   5  -3 -24 2242.42 187.244   5
   5  -3 -23 6986.72 335.537   5
   5   3 -23 5919.14 327.436   5
   5   3 -22 14226.3 561.389   5
   5  -3 -22 16632.7 551.011   5
   5   3 -21 30030.0 913.658   5
   5  -3 -21 32423.3 874.107   5
   5   3 -20 9825.04 458.784   5
   5  -3 -20 11860.1 446.471   5
   5   3 -19 1892.52 196.661   5
   5  -3 -19 1702.71 163.884   5
   5   3 -18 4247.92 294.922   5
   5  -3 -18 4609.96 265.370   5
   5  -3 -17 22292.3 676.996   5
   5   3 -17 21992.0 726.651   5
   5   3 -16 20775.6 700.751   5
   5  -3 -16 21089.5 643.826   5
   5   3 -15 21606.0 711.113   5
   5  -3 -15 21929.4 651.215   5
   5   3 -14 3652.37 262.906   5
   5  -3 -14 3621.50 229.506   5
  -5  -3  -1 52063.0 1388.63   1
   5  -3  -1 52172.4 1304.08   2
  -5  -3   0 52623.9 1413.38   1
   5  -3   0 54287.8 1375.56   2
   5  -3   1 59458.4 1521.47   2
  -5  -3   1 57094.6 1529.33   1
   5  -3   2 9822.84 517.080   2
  -5  -3   2 9840.52 501.305   1
   5  -3   3 6360.06 422.636   2
  -5  -3   3 6725.66 413.660   1
   5  -3   4 33732.0 1143.44   2
  -5  -3   4 35502.2 1107.34   1
  -5  -3   5 57737.1 1593.32   1
   5  -3   5 58045.3 1703.60   2
   5  -3   6 24708.8 1046.29   2
  -5  -3   6 24639.8 931.443   1
   5  -3   7 13977.8 787.769   2
  -5  -3   7 14032.9 695.380   1
   5  -3   8 329.563 151.137   2
   5  -3   9 5077.79 501.533   2
   5  -3  10 14241.0 895.183   2
   5  -3  11 27130.0 1310.73   2
   5  -3  12 10090.8 788.019   2
   5  -3  13 1640.14 356.294   2
  -5  -3  13 1743.79 147.813   3
  -5  -3  14 5422.74 260.041   3
   5  -3  14 4732.88 587.616   2
   5  -3  15 20212.1 1230.67   2
  -5  -3  15 22994.0 658.460   3
   5  -3  16 21730.4 1300.99   2
   5   3  16 24532.9 1616.83   2
  -5  -3  16 24098.2 687.480   3
   5  -3  17 21144.6 1294.65   2
   5   3  17 22237.4 1589.69   2
  -5  -3  17 18899.8 688.080   4
   5  -3  18 4668.74 629.822   2
  -5  -3  18 5000.97 269.511   3
   5   3  18 4959.48 771.503   2
  -5  -3  18 4717.08 287.518   4
   5  -3  19 1715.33 402.367   2
  -5  -3  19 1416.39 162.401   3
   5  -3  20 11882.2 977.830   2
  -5  -3  20 14031.9 483.346   3
   5   3  20 12447.3 1202.80   2
  -5  -3  21 29501.1 790.972   3
  -5  -3  22 17898.3 554.479   3
  -5  -3  23 5996.93 285.486   3
   5  -3  23 5966.65 265.674   3
  -5  -3  24 2365.05 182.034   3
   5  -3  24 2403.81 169.342   3
  -5  -3  25 4936.74 240.072   3
   5  -3  25 4658.38 227.624   3
  -5  -3  26 3729.87 204.772   3
   5  -3  26 3973.07 201.042   3
   5  -3  27 3152.11 171.100   3
   5  -3  28 2333.44 141.728   3
   5  -3  29 660.902 80.5041   3
   5  -3  30 575.484 69.7146   3
   5  -3  31 796.449 67.8903   3
   5  -3  32 496.733 47.2879   3
   5  -4 -31 745.878 70.4827   5
   5  -4 -30 375.532 66.8159   5
   5  -4 -29 300.612 64.5141   5
  -5  -4 -29 266.092 42.9459   5
   5  -4 -28 177.332 69.3732   5
  -5  -4 -28 140.528 47.0620   5
   5  -4 -27 1993.65 154.499   5
   5  -4 -26 1308.35 133.879   5
   5  -4 -25 1080.17 128.916   5
   5  -4 -24 3202.65 219.821   5
   5  -4 -23 2992.41 213.660   5
   5  -4 -22 300.565 92.3438   5
   5  -4 -21 1964.45 180.208   5
   5  -4 -20 3378.31 233.476   5
   5  -4 -19 3264.54 225.283   5
   5  -4 -18 989.344 136.746   5
   5  -4 -17 2387.10 196.275   5
   5  -4 -16 2594.76 199.047   5
   5  -4 -15 1550.29 161.310   5
   5  -4 -14 3304.38 227.182   5
   5  -4 -13 5240.44 281.470   5
   5  -4 -12 2218.70 182.389   5
  -5  -4  -3 4446.72 354.090   1
  -5  -4  -2 4097.92 344.267   1
  -5  -4  -1 2944.70 290.801   1
  -5  -4   0 2869.30 285.745   1
   5  -4   0 2953.14 282.557   2
  -5  -4   1 3161.86 308.179   1
   5  -4   1 3507.43 312.385   2
  -5  -4   2 3707.15 333.336   1
   5  -4   2 3979.36 346.329   2
  -5  -4   3 3505.29 340.982   1
   5  -4   3 4533.10 388.279   2
   5  -4   4 6322.27 483.241   2
  -5  -4   4 6274.40 458.270   1
   5  -4   5 1017.60 231.254   2
  -5  -4   5 654.599 173.092   1
  -5  -4   6 623.365 168.546   1
   5  -4   6 916.142 222.083   2
   5  -4   7 3332.29 384.554   2
   5  -4   8 4488.74 469.422   2
   5  -4   9 611.801 213.999   2
   5  -4  10 835.689 269.978   2
   5  -4  11 1176.18 297.602   2
  -5  -4  12 2820.32 239.328   4
   5  -4  12 2523.24 411.054   2
   5  -4  13 5243.55 587.896   2
  -5  -4  13 5148.09 260.500   3
  -5  -4  13 4003.67 308.836   4
   5  -4  14 3464.57 501.997   2
  -5  -4  14 4477.91 248.300   3
  -5  -4  14 3622.10 285.327   4
   5  -4  15 1651.76 368.072   2
  -5  -4  15 1324.55 183.741   4
  -5  -4  15 1380.27 163.834   3
   5  -4  16 2918.87 467.859   2
  -5  -4  16 2777.22 216.579   3
  -5  -4  16 2738.49 242.969   4
   5  -4  17 1906.47 407.910   2
  -5  -4  17 1656.54 202.237   4
  -5  -4  17 2072.95 189.718   3
   5  -4  17 2047.12 143.501   3
   5  -4  18 1256.58 364.544   2
  -5  -4  18 1073.74 157.164   4
  -5  -4  18 1065.51 147.551   3
   5  -4  18 1216.72 115.882   3
   5   4  18 1401.09 469.248   2
  -5  -4  19 3035.87 216.690   3
   5  -4  19 2869.26 174.000   3
  -5  -4  19 2620.69 237.485   4
   5  -4  19 2838.70 472.105   2
  -5  -4  20 3224.92 228.779   3
   5  -4  20 3533.56 191.344   3
  -5  -4  20 3425.87 241.508   4
  -5  -4  21 1811.20 167.905   3
   5  -4  21 1941.94 146.111   3
  -5  -4  22 366.609 112.021   3
   5  -4  22 341.781 85.0193   3
   5  -4  23 2485.35 156.488   3
   5  -4  24 3272.97 174.203   3
   5  -4  25 701.265 89.0805   3
   5  -4  26 1089.16 98.3683   3
   5  -4  27 1826.22 113.274   3
   5  -4  28 229.806 55.5692   3
   5  -4  29 404.930 56.1331   3
   5  -4  30 160.856 38.3294   3
   5  -5 -29 351.231 57.3400   5
   5  -5 -28 635.418 77.7811   5
  -5  -5 -28 538.815 59.4801   5
   5  -5 -27 1897.15 133.414   5
   5  -5 -26 918.595 103.431   5
   5  -5 -25 1009.53 117.208   5
   5  -5 -24 250.715 84.4262   5
   5  -5 -23 1558.35 142.738   5
   5  -5 -22 1707.35 158.330   5
   5  -5 -21 1579.72 155.923   5
   5  -5 -20 1447.75 147.664   5
   5  -5 -19 1419.40 149.884   5
   5  -5 -18 939.116 132.277   5
   5  -5 -17 1369.48 151.038   5
   5  -5 -16 2252.81 190.663   5
   5  -5 -15 5329.63 286.759   5
   5  -5 -14 1277.67 142.265   5
   5  -5 -13 1206.93 152.475   5
   5  -5 -12 7356.67 336.176   5
  -5  -5  -6 1760.42 257.224   1
  -5  -5  -5 11555.7 646.783   1
  -5  -5  -4 17527.7 809.219   1
  -5  -5  -3 8258.56 553.052   1
   5  -5  -3 8620.95 370.893   4
  -5  -5  -2 428.969 143.858   1
   5  -5  -2 444.189 131.308   4
  -5  -5  -1 3723.43 370.738   1
   5  -5  -1 4070.90 273.946   4
  -5  -5   0 3471.47 353.020   1
   5  -5   0 3928.99 265.408   4
   5  -5   1 4325.90 288.726   4
  -5  -5   1 4092.78 384.686   1
  -5  -5   2 594.397 138.931   4
  -5  -5   2 359.027 155.757   1
   5  -5   2 532.947 139.913   4
  -5  -5   3 8105.14 562.280   1
   5  -5   3 7866.96 411.001   4
   5  -5   3 8173.01 559.647   2
  -5  -5   3 8014.59 394.355   4
  -5  -5   4 14012.8 782.508   1
   5  -5   4 13342.4 550.153   4
  -5  -5   4 13914.4 540.150   4
   5  -5   5 10911.1 521.022   4
  -5  -5   5 11966.5 732.548   1
  -5  -5   5 12851.8 520.502   4
   5  -5   5 14021.2 783.175   2
   5  -5   6 3163.59 282.679   4
  -5  -5   6 3477.29 265.657   4
   5  -5   6 3606.92 401.291   2
   5  -5   7 2097.19 251.280   4
  -5  -5   7 2288.19 233.023   4
   5  -5   7 2139.82 332.054   2
   5  -5   8 1921.54 224.518   4
  -5  -5   8 1999.77 223.030   4
   5  -5   8 1808.58 324.943   2
   5  -5   9 1582.67 208.904   4
  -5  -5   9 1500.63 212.794   4
   5  -5   9 1782.25 328.583   2
   5  -5  10 4496.31 308.022   4
   5  -5  10 4176.46 499.866   2
  -5  -5  10 4234.34 304.743   4
   5  -5  11 16107.6 998.590   2
   5  -5  11 16025.4 583.372   4
  -5  -5  11 15946.8 610.274   4
   5  -5  12 8548.91 750.628   2
   5  -5  12 8366.79 386.043   4
  -5  -5  12 8656.23 440.056   4
  -5  -5  13 1416.91 219.110   4
   5  -5  13 1255.76 297.990   2
   5  -5  13 1575.16 176.973   4
  -5  -5  14 1393.18 226.632   4
   5  -5  14 1633.39 171.231   4
   5  -5  15 5130.84 608.147   2
  -5  -5  15 4803.19 336.896   4
  -5  -5  16 2069.17 239.083   4
   5  -5  16 2287.74 425.412   2
  -5  -5  17 1320.34 189.574   4
  -5  -5  18 875.840 152.249   4
  -5  -5  19 2183.37 212.481   4
  -5  -5  20 399.089 105.765   4
  -5  -5  21 1554.72 163.099   4
   5  -5  22 2369.32 137.366   3
   5  -5  23 812.939 80.2434   3
   5  -5  24 412.516 60.4151   3
   5  -5  25 635.354 68.1786   3
   5  -6 -27 360.016 52.8308   5
  -5  -6 -27 434.348 51.4326   5
   5  -6 -26 218.622 54.2535   5
   5  -6 -25 3102.01 159.408   5
   5  -6 -24 7345.49 271.813   5
   5  -6 -23 7234.59 278.692   5
   5  -6 -22 3486.24 193.049   5
   5  -6 -21 2718.90 174.778   5
   5  -6 -20 6940.45 295.619   5
   5  -6 -19 8784.69 345.630   5
   5  -6 -18 6958.09 308.494   5
   5  -6 -17 441.127 94.0936   5
   5  -6 -16 3268.37 210.073   5
   5  -6 -15 14466.6 486.197   5
   5  -6 -14 28426.0 769.195   5
  -5  -6  -7 7342.07 545.221   1
  -5  -6  -6 9996.70 638.881   1
  -5  -6  -5 1558.28 260.132   1
  -5  -6  -4 6198.94 512.344   1
  -5  -6  -3 40581.6 1439.36   1
   5  -6  -3 39306.3 1045.71   4
  -5  -6  -3 39595.6 1049.60   4
   5  -6  -2 31311.6 902.732   4
  -5  -6  -2 31130.4 1244.90   1
  -5  -6  -2 32631.9 914.027   4
   5  -6  -1 8266.85 396.618   4
  -5  -6  -1 7453.24 416.829   4
  -5  -6  -1 7995.06 586.667   1
  -5  -6   0 5355.10 479.699   1
   5  -6   0 4775.08 311.172   4
  -5  -6   0 4672.54 317.481   4
  -5  -6   1 10153.0 683.821   1
   5  -6   1 10938.2 494.931   4
  -5  -6   1 10795.5 497.865   4
  -5  -6   2 37695.5 1412.94   1
   5  -6   2 36385.7 1058.15   4
  -5  -6   2 34908.9 1060.38   4
   5  -6   3 26709.8 904.011   4
  -5  -6   3 29038.6 1224.68   1
  -5  -6   3 29385.1 904.418   4
  -5  -6   4 8602.39 645.295   1
   5  -6   4 9222.97 478.796   4
  -5  -6   4 8344.86 464.879   4
  -5  -6   5 1734.86 236.077   4
   5  -6   5 1857.00 225.440   4
   5  -6   6 8520.74 466.039   4
  -5  -6   6 8903.78 472.299   4
   5  -6   7 5808.38 391.136   4
  -5  -6   7 6245.02 400.893   4
   5  -6   8 11360.2 547.490   4
  -5  -6   8 13771.9 580.979   4
   5  -6   8 13226.1 865.126   2
   5  -6   9 10299.8 491.290   4
  -5  -6   9 10759.1 523.846   4
   5  -6   9 11262.0 812.496   2
   5  -6  10 19665.8 714.493   4
  -5  -6  10 22424.2 770.556   4
   5  -6  10 21507.8 1163.91   2
   5  -6  11 5893.40 347.795   4
  -5  -6  11 5956.70 379.662   4
   5  -6  11 5602.97 601.720   2
  -5  -6  12 805.795 194.047   4
   5  -6  12 1133.04 278.245   2
   5  -6  12 1066.18 171.927   4
   5  -6  13 13107.3 510.957   4
  -5  -6  13 12815.2 561.001   4
   5  -6  14 32916.7 886.707   4
  -5  -6  14 31648.5 979.393   4
   5  -6  15 14348.4 494.495   4
  -5  -6  15 13779.1 566.616   4
  -5  -6  16 4076.09 304.430   4
  -5  -6  17 604.659 149.476   4
  -5  -6  18 8206.52 386.359   4
  -5  -6  19 7064.53 347.606   4
  -5  -6  20 7411.92 327.818   4
  -5  -6  21 2819.50 186.736   4
  -5  -7 -25 2241.31 105.917   5
  -5  -7  -3 2176.43 215.056   4
   5  -7  -2 10454.9 463.188   4
  -5  -7  -2 10001.9 454.804   4
   5  -7  -1 10068.6 463.495   4
  -5  -7  -1 11040.4 489.223   4
   5  -7   0 9911.31 473.255   4
  -5  -7   0 9938.79 481.848   4
   5  -7   1 15210.8 615.591   4
  -5  -7   1 15654.8 620.599   4
   5  -7   2 6843.62 408.846   4
  -5  -7   2 7246.87 416.874   4
  -5  -7   3 1318.52 201.340   4
   5  -7   3 1562.11 228.794   4
   5  -7   4 6050.56 397.491   4
  -5  -7   4 6021.30 392.307   4
   5  -7   5 5547.84 381.140   4
  -5  -7   5 6064.72 387.066   4
   5  -7   6 3317.24 302.289   4
  -5  -7   6 3538.84 300.496   4
  -5  -7   7 1952.86 244.538   4
   5  -7   7 1536.37 236.142   4
  -5  -7   8 1104.31 204.112   4
   5  -7   8 1377.82 210.992   4
  -5  -7   9 1203.89 219.657   4
   5  -7   9 1776.50 222.385   4
  -5  -7  10 2493.12 261.520   4
   5  -7  10 2398.33 239.870   4
   5  -7  11 4764.58 310.552   4
  -5  -7  11 5216.42 349.207   4
   5  -7  12 6331.66 342.066   4
  -5  -7  12 6611.70 388.190   4
  -5  -7  13 2407.99 253.593   4
   5  -7  13 2764.49 224.147   4
  -5  -7  14 2376.62 248.201   4
   5  -7  14 2322.37 193.756   4
  -5  -7  15 7113.45 376.449   4
  -5  -7  16 3935.11 271.203   4
  -5  -7  17 1723.48 186.224   4
  -5  -7  18 714.719 126.175   4
  -5  -7  19 1342.13 139.036   4
  -5  -7  20 4411.36 218.863   4
  -5  -7  21 7147.92 260.939   4
  -5  -8  -3 8196.95 363.566   4
  -5  -8  -2 9282.94 397.444   4
  -5  -8  -1 3489.99 262.836   4
  -5  -8   0 1562.07 184.893   4
  -5  -8   1 4267.24 291.797   4
   5  -8   2 8985.77 439.646   4
  -5  -8   2 8397.95 428.333   4
   5  -8   3 7121.46 403.224   4
  -5  -8   3 8391.25 415.049   4
   5  -8   4 6994.53 393.964   4
  -5  -8   4 7673.74 413.141   4
   5  -8   5 4457.78 323.952   4
  -5  -8   5 5801.32 347.817   4
  -5  -8   6 1246.90 202.647   4
   5  -8   6 1148.08 194.889   4
  -5  -8   7 476.309 156.482   4
   5  -8   7 541.978 145.012   4
   5  -8   8 3943.68 275.418   4
  -5  -8   8 3886.73 287.623   4
   5  -8   9 8082.09 390.789   4
  -5  -8   9 8298.93 419.976   4
   5  -8  10 5107.58 292.108   4
  -5  -8  10 4667.09 305.713   4
  -5  -8  11 4672.15 304.805   4
  -5  -8  12 2631.11 232.276   4
  -5  -8  13 3041.71 234.166   4
  -5  -8  14 2436.22 203.345   4
  -5  -8  15 1349.05 159.630   4
  -5  -8  16 799.489 117.468   4
  -5  -8  17 3406.94 199.405   4
  -5  -8  18 4256.70 207.964   4
  -5  -8  19 1336.05 108.827   4
  -5  -9  -2 442.927 99.8141   4
  -5  -9  -1 3576.94 214.519   4
  -5  -9   0 4892.17 261.817   4
  -5  -9   1 4507.06 256.216   4
  -5  -9   2 245.701 96.8567   4
  -5  -9   3 1845.57 174.714   4
  -5  -9   4 4617.00 274.807   4
  -5  -9   5 8552.43 370.638   4
  -5  -9   6 1660.29 176.597   4
  -5  -9   7 308.129 110.982   4
  -5  -9   8 1165.89 150.447   4
  -5  -9   9 3986.02 241.462   4
  -5  -9  10 2149.57 183.455   4
  -5  -9  11 1952.32 165.817   4
  -5  -9  12 883.721 124.950   4
  -5  -9  13 1090.69 124.477   4
  -5  -9  14 225.224 80.1509   4
  -5  -9  15 674.812 86.7195   4
  -5  -9  16 2332.88 131.832   4
  -5 -10   1 1672.37 105.984   4
  -5 -10   2 6641.75 238.856   4
  -5 -10   3 2566.61 144.371   4
  -5 -10   4 393.458 73.2165   4
  -5 -10   5 3186.72 169.406   4
  -5 -10   6 5030.01 213.637   4
  -5 -10   7 2427.50 143.335   4
  -5 -10   8 1661.56 119.310   4
  -5 -10   9 2598.78 139.225   4
  -5 -10  10 802.249 77.2216   4
   6   0 -31 557.302 90.1669   5
   6   0 -30 3831.70 217.902   5
   6   0 -29 377.341 96.5896   5
   6   0 -28 17607.1 566.960   5
   6   0 -27 4502.97 266.175   5
   6   0 -26 56333.8 1352.04   5
   6   0 -25 1617.88 171.062   5
   6   0 -24 7153.55 368.965   5
   6   0 -23 7373.30 363.857   5
   6   0 -22 80037.0 1809.93   5
   6   0 -21 4348.31 277.439   5
   6   0 -20 1303.98 159.822   5
   6   0 -19 17451.0 593.662   5
   6   0 -18 34902.5 954.053   5
   6   0 -17 19729.2 633.410   5
   6   0 -16 777.560 121.830   5
   6   0 -15 11853.0 451.253   5
   6   0 -14 145900. 2957.69   5
   6   0   0 90.0265 71.7194   2
   6   0   1 209.640 104.514   2
  -6   0   1 281.597 68.2663   1
  -6   0   2 26024.2 719.048   1
   6   0   2 26026.7 938.859   2
  -6   0   3 1375.38 135.667   1
   6   0   3 1385.67 243.126   2
   6   0   4 15623.6 808.513   2
  -6   0   4 14703.7 504.635   1
   6   0   5 238.681 182.616   2
   6   0   6 1758.66 323.755   2
   6   0   7 2497.94 391.609   2
   6   0   8 177423. 4439.78   2
   6   0   9 17900.0 1070.93   2
   6   0  10 8235.98 738.103   2
   6   0  11 922.047 298.521   2
   6   0  12 37244.6 1751.56   2
   6   0  13 769.331 325.789   2
   6   0  14 141425. 4171.68   2
   6   0  15 11990.1 1021.76   2
   6   0  16 574.191 254.144   2
   6   0  17 18790.8 1343.56   2
   6   0  18 33777.9 1853.61   2
   6   0  19 17761.6 1343.42   2
   6   0  20 908.614 393.906   2
   6   0  21 4701.91 665.285   2
   6   0  31 665.947 74.4393   3
   6   0  32 409.898 56.8568   3
   6   0  33 78.0942 34.2110   3
   6  -1 -32 98.6115 51.2030   5
   6  -1 -31 8493.10 311.867   5
   6  -1 -30 1492.95 132.428   5
   6   1 -29 1813.22 158.318   5
   6  -1 -29 2103.14 169.438   5
   6   1 -28 406.256 102.151   5
   6  -1 -28 471.155 105.730   5
   6  -1 -27 25826.7 733.678   5
   6   1 -27 24799.2 754.853   5
   6   1 -26 322.840 115.746   5
   6  -1 -26 271.421 98.1042   5
   6   1 -25 323.628 119.942   5
   6  -1 -25 566.477 122.492   5
   6   1 -24 321.298 104.555   5
   6  -1 -24 257.321 116.363   5
   6   1 -23 3215.26 245.292   5
   6  -1 -23 3729.71 250.121   5
   6   1 -22 3646.84 277.672   5
   6  -1 -22 4138.64 272.243   5
   6   1 -21 2131.91 217.969   5
   6  -1 -21 2560.20 215.232   5
   6   1 -20 2204.80 216.440   5
   6  -1 -20 2389.89 209.944   5
   6   1 -19 11838.9 480.626   5
   6  -1 -19 11927.1 474.100   5
   6   1 -18 197.321 89.4752   5
   6  -1 -18 190.081 93.9306   5
   6   1 -17 10748.0 444.512   5
   6  -1 -17 10951.5 437.687   5
   6  -1 -16 1718.28 166.984   5
   6   1 -16 1480.65 158.733   5
   6   1 -15 44124.9 1103.37   5
   6  -1 -15 41765.9 1067.13   5
   6   1 -14 6620.26 327.587   5
   6  -1 -14 6640.38 317.129   5
   6   1  -1 6459.19 380.265   2
   6  -1   0 326.482 85.8281   2
  -6   1   0 334.447 55.7153   1
   6   1   0 389.847 104.840   2
  -6  -1   1 6273.30 329.632   1
   6  -1   1 6162.19 333.797   2
  -6   1   1 6125.87 222.272   1
   6   1   1 6594.98 460.357   2
   6  -1   2 7158.13 407.502   2
  -6  -1   2 6880.88 344.860   1
  -6   1   2 6485.91 232.974   1
   6   1   2 7551.56 535.490   2
   6  -1   3 37684.2 1169.62   2
  -6  -1   3 36292.5 1003.45   1
   6   1   3 36062.9 1345.09   2
  -6  -1   4 35605.9 1021.07   1
   6  -1   4 34800.9 1198.59   2
   6   1   4 34596.6 1372.97   2
   6  -1   5 26751.5 1090.77   2
  -6  -1   5 27839.4 864.912   1
   6   1   5 29347.8 1277.62   2
   6  -1   6 121.315 141.354   2
   6   1   6 245.288 161.912   2
  -6  -1   6 272.064 93.1513   1
   6  -1   7 4055.56 443.808   2
   6   1   7 4078.15 497.689   2
   6  -1   8 3534.76 453.116   2
   6   1   8 3216.33 454.427   2
   6  -1   9 69141.3 2326.01   2
   6   1   9 72701.2 2500.58   2
   6  -1  10 4347.98 520.246   2
   6   1  10 4517.93 570.647   2
   6  -1  11 78044.4 2592.76   2
   6   1  11 76837.8 2740.91   2
   6  -1  12 3044.77 482.183   2
   6   1  12 3308.60 536.893   2
   6  -1  13 535.043 242.518   2
   6   1  13 356.944 343.884   2
   6  -1  14 6576.70 737.055   2
   6   1  14 6239.22 751.965   2
   6  -1  15 42749.3 1962.08   2
   6   1  15 46746.6 2161.81   2
   6  -1  16 1814.52 462.296   2
   6   1  16 1213.24 388.414   2
   6  -1  17 9623.99 919.230   2
   6   1  17 10787.0 1033.56   2
   6  -1  18-355.026 311.615   2
   6   1  18 168.794 321.942   2
  -6  -1  18 40.0635 74.8277   3
  -6  -1  19 10974.2 403.788   3
   6  -1  19 10804.1 982.410   2
   6   1  19 11491.7 1082.85   2
  -6  -1  20 2151.32 171.692   3
   6  -1  20 1511.30 429.128   2
   6   1  20 2066.15 490.693   2
   6  -1  21 2497.85 536.130   2
  -6  -1  21 2858.13 187.466   3
   6   1  21 3320.25 599.936   2
   6  -1  29 2442.95 147.110   3
   6  -1  30 1746.99 118.662   3
   6  -1  31 9343.63 273.131   3
   6  -1  32 142.242 47.2838   3
   6   1  32 206.210 47.4154   3
   6  -2 -32 205.341 54.2674   5
   6   2 -31 480.615 49.6949   6
   6  -2 -31 377.723 73.0584   5
   6  -2 -30 57.4693 65.8570   5
   6  -2 -29 1259.82 134.111   5
   6  -2 -28 2326.08 176.965   5
   6  -2 -27 347.672 96.4946   5
   6   2 -26 436.426 113.348   5
   6  -2 -26 647.358 126.799   5
   6   2 -25 296.943 118.648   5
   6  -2 -25 184.989 100.016   5
   6   2 -24-91.2236 104.088   5
   6  -2 -24-10.1947 92.8213   5
   6   2 -23 859.144 139.113   5
   6  -2 -23 903.830 144.144   5
   6   2 -22 6999.59 388.286   5
   6  -2 -22 7739.54 368.549   5
   6   2 -21 5396.48 343.174   5
   6  -2 -21 6214.24 326.627   5
   6   2 -20 16458.4 628.142   5
   6  -2 -20 16856.6 585.006   5
   6   2 -19 6449.24 364.928   5
   6  -2 -19 6369.60 335.696   5
   6   2 -18 2222.98 225.163   5
   6  -2 -18 2173.25 193.386   5
   6  -2 -17 2288.69 193.797   5
   6   2 -17 1694.77 192.195   5
   6   2 -16 345.187 118.148   5
   6  -2 -16 89.6009 80.7064   5
   6   2 -15 440.826 118.441   5
   6  -2 -15 499.525 109.109   5
   6   2 -14 130.344 100.853   5
   6  -2 -14 114.414 69.7285   5
   6   2 -13 7948.49 384.325   5
   6  -2 -13 6785.98 327.035   5
   6  -2  -1 4551.45 231.920   2
  -6  -2   0 34.8100 79.2522   1
   6  -2   0 194.878 80.1044   2
   6  -2   1 4913.96 296.338   2
  -6  -2   1 4923.95 328.597   1
   6  -2   2 149605. 3154.53   2
  -6  -2   2 146417. 3149.03   1
   6  -2   3 987.829 185.955   2
  -6  -2   3 867.491 153.472   1
   6  -2   4 6007.17 430.753   2
  -6  -2   4 5334.71 360.792   1
  -6  -2   5 8018.34 454.566   1
   6  -2   5 7417.88 514.967   2
   6  -2   6 2921.68 348.783   2
  -6  -2   6 3055.55 289.372   1
   6  -2   7 354.820 177.804   2
   6  -2   8 4198.36 456.938   2
   6  -2   9 5474.82 563.646   2
   6  -2  10 2192.69 375.914   2
   6  -2  11 6732.91 640.924   2
   6  -2  12 1282.16 312.268   2
   6   2  12 1468.83 424.160   2
   6  -2  13 7704.12 721.449   2
   6   2  13 8156.01 892.102   2
   6  -2  14 133.197 230.626   2
  -6  -2  14 122.843 69.3864   3
   6   2  14-32.5212 213.894   2
   6  -2  15 1144.56 339.011   2
  -6  -2  15 439.913 92.7209   3
   6   2  15 678.552 344.112   2
   6  -2  16 184.657 199.142   2
  -6  -2  16 137.543 81.5832   3
   6   2  16 102.154 247.613   2
   6  -2  17 1662.55 411.225   2
  -6  -2  17 2033.08 184.937   3
   6   2  17 2040.03 540.315   2
   6  -2  18 2051.07 448.993   2
  -6  -2  18 2287.41 196.348   3
   6   2  18 2016.97 496.611   2
   6  -2  19 6815.19 762.597   2
  -6  -2  19 6376.93 306.090   3
   6   2  19 5641.99 812.434   2
   6  -2  20 15107.5 1145.98   2
  -6  -2  20 16487.3 529.020   3
   6   2  20 16568.4 1367.14   2
  -6  -2  21 5128.96 273.334   3
  -6  -2  22 6872.69 306.213   3
  -6  -2  23 767.943 107.673   3
   6  -2  27 464.366 91.2765   3
   6  -2  28 2505.45 148.754   3
   6  -2  29 1237.46 99.6537   3
   6  -2  30 57.1408 52.4865   3
   6  -2  31 466.956 56.5930   3
   6  -2  32 250.993 39.1785   3
   6   2  32 216.267 41.1762   3
   6  -3 -31 3518.88 164.865   5
   6  -3 -30 122.948 60.2183   5
   6  -3 -29 1197.36 116.768   5
   6  -3 -28 5377.85 255.548   5
   6  -3 -27 6894.58 304.135   5
   6  -3 -26 1655.19 162.374   5
   6  -3 -25 442.875 121.015   5
   6  -3 -24 46.7745 90.5947   5
   6  -3 -23 2756.41 219.261   5
   6  -3 -22 647.779 124.675   5
   6  -3 -21 5689.89 315.432   5
   6  -3 -20 5191.06 295.099   5
   6   3 -20 4055.96 310.843   5
   6   3 -19 139.143 95.2946   5
   6  -3 -19-1.16344 85.1002   5
   6   3 -18 2666.32 264.743   5
   6  -3 -18 3216.22 232.893   5
   6   3 -17 927.920 154.372   5
   6  -3 -17 1128.91 151.199   5
   6   3 -16-42.7562 108.772   5
   6  -3 -16 158.020 88.8761   5
   6   3 -15 20745.0 737.486   5
   6  -3 -15 19911.9 652.173   5
   6   3 -14 560.380 140.477   5
   6  -3 -14 719.312 126.069   5
   6   3 -13 563.592 118.629   5
   6  -3 -13 631.050 118.249   5
   6   3 -12 384.678 122.190   5
   6  -3 -12 362.721 87.5076   5
  -6  -3  -2 24.3668 74.0251   1
  -6  -3  -1 8266.99 483.977   1
  -6  -3   0 635.967 141.770   1
   6  -3   0 406.358 106.850   2
  -6  -3   1 7869.45 464.666   1
   6  -3   1 8329.51 428.626   2
  -6  -3   2 82.9863 83.1169   1
   6  -3   2 109.904 91.4710   2
  -6  -3   3 1885.10 231.377   1
   6  -3   3 1814.03 235.711   2
  -6  -3   4 2149.56 253.670   1
   6  -3   4 1929.91 245.381   2
   6  -3   5 47869.8 1503.58   2
  -6  -3   5 47594.7 1443.87   1
   6  -3   6 1080.71 219.971   2
  -6  -3   6 975.531 177.765   1
   6  -3   7 6326.30 522.988   2
  -6  -3   7 5849.94 449.365   1
   6  -3   8 5383.68 509.737   2
   6  -3   9 74926.2 2338.63   2
   6  -3  10 3960.04 464.250   2
   6  -3  11 50958.0 1941.56   2
   6  -3  12 604.089 250.823   2
   6  -3  13 515.768 242.414   2
   6  -3  14 372.386 191.627   2
   6   3  15 22416.1 1614.29   2
   6  -3  15 20930.6 1258.93   2
   6  -3  16 87.1372 189.046   2
  -6  -3  16 46.0475 94.3495   3
   6   3  16 384.692 291.923   2
   6  -3  17 550.169 259.878   2
  -6  -3  17 597.565 126.356   3
   6   3  17 591.445 310.524   2
   6  -3  18 3424.18 531.516   2
  -6  -3  18 1953.86 219.572   4
  -6  -3  18 3399.94 233.387   3
   6   3  18 2356.86 567.508   2
   6  -3  19-253.834 312.922   2
  -6  -3  19 76.7196 123.216   4
  -6  -3  19 71.3997 90.3856   3
   6   3  19-371.646 364.505   2
   6  -3  23 2393.65 161.262   3
   6  -3  24-69.4546 77.9025   3
   6  -3  25 197.206 71.5207   3
   6  -3  26 1874.45 131.256   3
   6  -3  27 5878.02 223.179   3
   6  -3  28 5587.26 204.518   3
   6  -3  29 1298.65 91.2581   3
   6  -3  30 315.278 48.5661   3
   6  -4 -30 12786.3 358.930   5
   6  -4 -29 559.946 76.9132   5
   6  -4 -28 15481.4 451.169   5
   6  -4 -27 550.537 90.5574   5
   6  -4 -26 2368.76 171.514   5
   6  -4 -25 459.691 96.3924   5
   6  -4 -24 12514.8 452.937   5
   6  -4 -23 512.621 112.260   5
   6  -4 -22 1621.60 170.154   5
   6  -4 -21 970.955 139.816   5
   6  -4 -20 1426.93 164.261   5
   6  -4 -19 3271.76 239.330   5
   6   4 -18 16034.9 510.289   6
   6  -4 -18 19724.1 622.405   5
   6  -4 -17 439.529 114.084   5
   6   4 -17 328.758 86.8998   6
   6   4 -16 1031.06 120.618   6
   6  -4 -16 1311.55 157.122   5
   6   4 -15 653.522 94.4876   6
   6  -4 -15 781.729 136.937   5
   6   4 -14 59298.8 1303.80   6
   6  -4 -14 56874.3 1392.58   5
   6   4 -13 3827.49 206.633   6
   6  -4 -13 4099.06 262.975   5
   6   4 -12 57592.3 1253.11   6
   6  -4 -12 55923.7 1347.11   5
   6   4 -11 1859.66 135.981   6
   6  -4 -11 1948.75 165.063   5
   6   4 -10 5143.76 226.370   6
  -6  -4  -4 34520.8 1200.58   1
  -6  -4  -3 1948.97 249.512   1
  -6  -4  -2 65862.9 1818.75   1
  -6  -4  -1 1156.11 203.755   1
  -6  -4   0 58.5618 82.3964   1
  -6  -4   1 924.252 190.419   1
   6  -4   1 1077.92 180.298   2
  -6  -4   2 64075.7 1826.77   1
   6  -4   2 65895.5 1781.34   2
   6  -4   3 2562.04 298.939   2
  -6  -4   3 2636.68 323.178   1
   6  -4   4 37010.2 1278.44   2
  -6  -4   4 35326.0 1271.33   1
  -6  -4   5 2963.17 337.677   1
   6  -4   5 3095.13 356.179   2
   6  -4   6 57276.2 1794.17   2
  -6  -4   6 51973.0 1705.59   1
   6   4   7 2468.29 168.982   6
   6  -4   7 2291.94 230.702   4
   6  -4   7 2728.90 370.945   2
   6   4   8 130248. 2672.96   6
   6  -4   8 136266. 2816.77   4
   6  -4   9 9158.58 686.402   2
   6  -4  10 5253.75 543.975   2
   6  -4  11 2101.19 376.105   2
   6  -4  12 61441.6 2172.20   2
   6  -4  13 3207.26 473.219   2
   6  -4  14 62349.0 2276.24   2
  -6  -4  14 64643.6 1521.63   4
  -6  -4  15 501.468 160.979   4
   6  -4  15 633.549 271.891   2
  -6  -4  16 1304.10 184.144   4
   6   4  16 1788.93 491.842   2
   6  -4  16 1451.28 361.568   2
  -6  -4  17 311.173 128.548   4
   6  -4  17 257.300 244.285   2
  -6  -4  18 18563.9 667.375   4
   6  -4  19 3019.33 166.320   3
  -6  -4  19 2533.72 231.443   4
  -6  -4  20 2053.87 203.516   4
   6  -4  20 1802.78 129.900   3
  -6  -4  21 576.321 134.753   4
   6  -4  21 1247.86 117.410   3
   6  -4  22 1750.44 126.028   3
   6  -4  23 257.571 71.2105   3
   6  -4  24 10888.5 327.894   3
   6  -4  25 233.423 59.3594   3
   6  -4  26 2077.60 117.693   3
   6  -4  27 474.196 59.7405   3
   6  -5 -28 570.539 69.7930   5
   6  -5 -27 7601.24 265.663   5
  -6  -5 -27 7391.05 225.541   5
   6  -5 -26-138.473 63.0763   5
   6  -5 -25 303.338 76.1957   5
   6  -5 -24 12.0025 64.2183   5
   6  -5 -23 5485.27 266.214   5
   6  -5 -22 788.077 115.846   5
   6  -5 -21 6953.60 320.885   5
   6  -5 -20 136.130 85.4375   5
   6  -5 -19 453.757 101.469   5
   6  -5 -18 727.938 117.638   5
   6  -5 -17 23818.6 710.677   5
   6  -5 -16 3351.09 233.836   5
   6  -5 -15 14132.6 513.579   5
   6  -5 -14 107.846 73.9421   5
   6  -5 -13 6060.07 306.762   5
  -6  -5  -8 73.9943 116.612   1
  -6  -5  -7 5525.54 463.645   1
  -6  -5  -6 4686.87 431.210   1
  -6  -5  -5 33553.2 1258.32   1
  -6  -5  -4 917.423 200.282   1
  -6  -5  -3 13862.0 738.400   1
  -6  -5  -3 14089.7 508.445   4
  -6  -5  -2 373.589 134.944   4
  -6  -5  -2 286.353 132.379   1
  -6  -5  -1 72044.0 2050.81   1
  -6  -5  -1 66642.0 1587.77   4
  -6  -5   0 1095.08 253.137   1
  -6  -5   0 1175.87 177.729   4
  -6  -5   1 67769.8 1985.75   1
  -6  -5   1 64416.9 1576.40   4
   6   5   2 374.971 67.8355   6
  -6  -5   2 805.267 150.057   4
   6  -5   2 324.823 158.483   4
  -6  -5   2 604.126 179.179   1
   6   5   3 11987.4 391.230   6
  -6  -5   3 13215.4 757.917   1
   6  -5   3 13114.6 537.011   4
  -6  -5   3 12544.1 553.415   4
   6   5   4 937.163 109.179   6
  -6  -5   4 852.476 203.212   1
   6  -5   4 1091.49 216.078   2
  -6  -5   4 1018.24 179.198   4
   6  -5   4 1089.06 199.344   4
  -6  -5   5 33180.2 1308.03   1
   6   5   5 30113.2 783.408   6
   6  -5   5 29334.1 948.903   4
   6  -5   5 35958.4 1341.00   2
  -6  -5   5 32358.9 948.404   4
   6  -5   6 3772.41 323.127   4
  -6  -5   6 3581.24 295.932   4
   6  -5   6 3686.56 412.464   2
   6  -5   7 4901.08 350.491   4
  -6  -5   7 5331.93 344.481   4
   6  -5   7 5331.96 512.403   2
  -6  -5   8 63.0701 130.814   4
   6  -5   8 179.363 196.869   2
   6  -5   8 189.473 146.098   4
   6  -5   9 2806.54 410.890   2
  -6  -5   9 2972.32 270.296   4
   6  -5   9 2318.70 239.352   4
  -6  -5  10 1200.90 197.426   4
   6  -5  10 931.226 179.097   4
   6  -5  10 1170.55 307.819   2
  -6  -5  11 20963.0 719.845   4
   6  -5  11 19425.6 1127.24   2
   6  -5  12 3533.32 490.152   2
  -6  -5  12 3347.08 296.842   4
   6  -5  13 6684.73 692.340   2
  -6  -5  13 6355.47 389.641   4
  -6  -5  14 177.858 157.105   4
   6  -5  14 330.433 208.371   2
  -6  -5  15 14405.8 601.666   4
  -6  -5  16 2625.06 248.969   4
  -6  -5  17 23339.7 770.725   4
  -6  -5  18 518.493 129.355   4
  -6  -5  19 77.3143 117.012   4
  -6  -5  20 5.42106 102.476   4
  -6  -5  21 5364.38 281.496   4
  -6  -6 -26-5.05400 30.6084   5
   6  -6 -25 664.110 73.4982   5
   6  -6 -24 41.7848 43.6739   5
   6  -6 -23 119.909 55.9818   5
   6  -6 -22 2093.85 146.623   5
   6  -6 -21 559.473 89.6712   5
   6  -6 -20 446.515 89.9992   5
   6  -6 -19 901.266 106.745   5
   6  -6 -18 3795.79 218.416   5
   6  -6 -17 5226.21 259.006   5
   6  -6 -16 1075.54 125.197   5
  -6  -6  -3 777.047 153.108   4
  -6  -6  -2 13573.0 791.392   1
  -6  -6  -2 12939.6 555.426   4
  -6  -6  -1 11737.6 747.019   1
  -6  -6  -1 11378.3 503.704   4
  -6  -6   0 78.8075 125.451   1
  -6  -6   0-24.9636 131.502   4
  -6  -6   1 11584.5 749.587   1
  -6  -6   1 11284.2 512.410   4
  -6  -6   2 14068.7 830.295   1
   6  -6   2 13791.4 582.916   4
  -6  -6   2 14162.8 597.881   4
  -6  -6   3 916.446 196.538   4
   6  -6   3 849.958 191.047   4
  -6  -6   4 563.423 188.882   4
   6  -6   4 965.642 228.061   4
  -6  -6   5 2758.29 274.139   4
   6  -6   5 2056.24 252.019   4
  -6  -6   6 3809.68 327.557   4
   6  -6   6 2896.50 308.689   4
   6  -6   7 5498.97 374.894   4
   6  -6   7 6125.87 568.866   2
  -6  -6   7 5672.77 389.377   4
   6  -6   8 3560.29 295.742   4
   6  -6   8 3932.92 465.596   2
  -6  -6   8 3956.79 319.533   4
   6  -6   9 25195.1 833.587   4
  -6  -6   9 27233.8 899.074   4
   6  -6   9 27605.3 1284.04   2
   6  -6  10 1352.50 190.099   4
   6  -6  10 1227.35 308.058   2
  -6  -6  10 1465.03 226.928   4
  -6  -6  11 2827.35 273.064   4
  -6  -6  12 299.536 163.150   4
  -6  -6  13-36.1052 139.349   4
  -6  -6  14 39.4248 138.591   4
  -6  -6  15 2222.74 235.490   4
  -6  -6  16 949.887 175.744   4
  -6  -6  17 5386.72 324.090   4
  -6  -6  18 3878.97 262.255   4
  -6  -6  19 1070.09 158.216   4
  -6  -6  20 295.571 96.1202   4
  -6  -6  21 519.883 102.727   4
  -6  -7  -3 830.333 152.323   4
  -6  -7  -2 1520.50 192.566   4
  -6  -7  -1 622.133 152.843   4
  -6  -7   0-68.1268 122.632   4
  -6  -7   1 190.352 151.715   4
  -6  -7   2 1209.29 215.460   4
  -6  -7   3 737.094 168.152   4
  -6  -7   4 8162.30 475.129   4
  -6  -7   5 1054.20 204.445   4
  -6  -7   6 1422.18 225.417   4
  -6  -7   7 4207.08 346.687   4
  -6  -7   8 108.170 140.840   4
  -6  -7   9 2477.62 256.981   4
  -6  -7  10 239.778 147.202   4
  -6  -7  11 5014.27 343.028   4
  -6  -7  12 945.519 187.802   4
  -6  -7  13 339.649 146.142   4
  -6  -7  14 1244.09 184.630   4
  -6  -7  15 2346.12 221.573   4
  -6  -7  16 1201.00 163.146   4
  -6  -7  17 5528.09 293.044   4
  -6  -7  18 357.473 90.6383   4
  -6  -7  19 193.221 82.7308   4
  -6  -7  20 1554.74 120.914   4
  -6  -8  -2 19770.6 614.734   4
  -6  -8  -1 2766.97 219.062   4
  -6  -8   0 54.3153 105.255   4
  -6  -8   1 3158.84 259.197   4
  -6  -8   2 19141.7 663.114   4
  -6  -8   3 2590.81 247.087   4
  -6  -8   4 2425.63 228.693   4
  -6  -8   5 313.819 137.454   4
  -6  -8   6 11614.9 510.602   4
  -6  -8   7 2690.71 255.050   4
  -6  -8   8 26616.8 829.865   4
  -6  -8   9 3762.22 274.141   4
  -6  -8  10 673.843 155.029   4
  -6  -8  11 956.190 169.769   4
  -6  -8  12 11505.1 464.120   4
  -6  -8  13 361.814 121.051   4
  -6  -8  14 20484.9 617.886   4
  -6  -8  15 137.833 89.7668   4
  -6  -8  16 1220.80 133.537   4
  -6  -8  17 2538.60 165.449   4
  -6  -8  18 11367.9 341.787   4
  -6  -8  19 293.443 54.6846   4
  -6  -9  -1 15275.3 457.586   4
  -6  -9   0 321.961 94.1124   4
  -6  -9   1 15703.0 493.810   4
  -6  -9   2 927.370 123.795   4
  -6  -9   3 3605.26 230.068   4
  -6  -9   4 216.019 98.1532   4
  -6  -9   5 25275.1 710.011   4
  -6  -9   6-20.9506 98.0587   4
  -6  -9   7 1802.79 164.510   4
  -6  -9   8-53.2912 85.9104   4
  -6  -9   9 9301.13 362.523   4
  -6  -9  10 832.772 115.495   4
  -6  -9  11 11043.4 375.216   4
  -6  -9  12 159.459 72.6011   4
  -6  -9  13 909.075 101.422   4
  -6  -9  14 346.965 70.7899   4
  -6  -9  15 6183.82 216.054   4
   7   0 -30-170.660 74.0983   5
   7   0 -29-45.4860 70.5454   5
   7   0 -28 13.9355 74.8878   5
   7   0 -27 113.399 88.2125   5
   7   0 -26-139.376 106.774   5
   7   0 -25-134.990 112.004   5
   7   0 -24-70.0427 127.179   5
   7   0 -23 60.3783 105.489   5
   7   0 -22 1.49301 99.2540   5
   7   0 -21 77.9688 114.709   5
   7   0 -20-49.5276 109.320   5
   7   0 -19-86.1924 116.425   5
   7   0 -18-21.0138 88.0711   5
   7   0 -17 14.9212 102.046   5
   7   0 -16-101.627 98.7353   5
   7   0 -15-27.9430 80.6545   5
   7   0 -14 94.6542 88.9697   5
   7   0 -13 21.1656 78.8848   5
   7   0 -12 45.5755 73.9843   5
  -7   0   0 18.9565 51.2517   1
  -7   0   1-10.3685 44.4755   1
  -7   0   2 52.8294 52.0870   1
  -7   0   3-1.40884 55.3072   1
   7   0   3-73.2103 123.728   2
   7   0   4-134.530 158.051   2
  -7   0   4-18.1835 62.7949   1
   7   0   5-27.0637 177.549   2
   7   0   6-2.71075 150.740   2
   7   0   7-213.784 191.337   2
   7   0   8-29.4744 187.628   2
   7   0   9-306.905 271.865   2
   7   0  10 141.703 254.046   2
   7   0  11 146.261 195.902   2
   7   0  12-313.819 306.901   2
   7   0  13-180.705 324.513   2
   7   0  14 84.0750 253.717   2
   7   0  15-52.9654 289.235   2
   7   0  16 84.7664 236.550   2
   7   0  17-154.583 226.076   2
   7   0  18 377.404 325.962   2
   7   0  19-230.854 313.527   2
   7   0  20 497.056 307.777   2
   7   0  31 203.039 47.1047   3
   7   0  32 85.7559 33.8740   3
   7   1 -31 2346.49 114.401   6
   7  -1 -31 2783.74 155.328   5
   7  -1 -30 5687.16 257.991   5
   7  -1 -29 2455.97 175.618   5
   7   1 -28 372.310 94.7833   5
   7  -1 -28 497.389 109.854   5
   7   1 -27 6214.93 327.348   5
   7  -1 -27 6777.21 328.972   5
   7   1 -26 15706.8 578.473   5
   7  -1 -26 16069.0 567.587   5
   7   1 -25 4059.20 285.094   5
   7  -1 -25 3639.33 261.401   5
   7   1 -24 107.753 113.004   5
   7  -1 -24 298.749 122.705   5
   7   1 -23 1573.51 208.288   5
   7  -1 -23 1946.69 203.589   5
   7   1 -22 4459.15 311.655   5
   7  -1 -22 5145.53 318.349   5
   7   1 -21 2840.52 258.742   5
   7  -1 -21 2788.50 242.460   5
   7   1 -20 4581.35 322.596   5
   7  -1 -20 4189.17 295.567   5
   7   1 -19 3046.89 266.469   5
   7  -1 -19 2766.50 241.870   5
   7   1 -18 4279.41 313.845   5
   7  -1 -18 4075.11 278.088   5
   7   1 -17 7397.36 401.340   5
   7  -1 -17 7238.39 384.965   5
   7   1 -16 21312.6 732.436   5
   7  -1 -16 20797.6 693.107   5
   7   1 -15 7312.54 391.342   5
   7  -1 -15 7021.19 362.905   5
   7   1 -14 1981.35 207.396   5
   7  -1 -14 1434.67 164.642   5
   7   1 -13 8095.92 411.009   5
   7  -1 -13 7196.06 370.960   5
   7   1 -12 35865.4 983.633   5
   7  -1 -12 31206.6 900.396   5
   7   1 -11 27629.1 825.038   5
  -7  -1  -1 3601.08 263.559   1
  -7  -1   0 5402.46 323.477   1
  -7  -1   1 4767.97 303.421   1
  -7  -1   2 1957.50 198.125   1
   7   1   2 1464.40 261.121   2
   7  -1   3 713.205 175.409   2
  -7  -1   3 763.517 135.604   1
   7   1   3 710.794 242.662   2
  -7  -1   4 7398.09 407.208   1
   7  -1   4 7451.34 506.618   2
   7   1   4 7064.40 596.241   2
   7  -1   5 10652.4 651.394   2
   7   1   5 11709.5 813.632   2
  -7  -1   5 11186.2 526.536   1
   7  -1   6 12982.3 774.052   2
   7   1   6 12864.3 882.714   2
   7  -1   7 1073.97 260.532   2
   7   1   7 1558.78 359.580   2
   7  -1   8 5467.03 553.781   2
   7   1   8 5395.04 611.405   2
   7  -1   9 13139.6 897.953   2
   7   1   9 14639.0 1036.45   2
   7  -1  10 39197.8 1688.27   2
   7   1  10 40726.2 1862.49   2
   7  -1  11 24857.1 1343.62   2
   7   1  11 27249.8 1521.82   2
   7  -1  12 27734.8 1475.30   2
   7   1  12 33538.8 1741.93   2
   7  -1  13 7352.05 735.411   2
   7   1  13 9122.18 904.213   2
   7  -1  14 1026.80 322.097   2
   7   1  14 586.127 335.355   2
   7  -1  15 8318.33 846.258   2
   7   1  15 8669.61 906.043   2
   7  -1  16 19326.6 1293.64   2
   7   1  16 19515.5 1403.08   2
   7  -1  17 7796.73 830.681   2
   7   1  17 8446.36 932.779   2
   7  -1  18 3292.79 545.657   2
   7   1  18 3454.37 588.207   2
   7   1  19 3991.41 676.537   2
   7  -1  19 3129.63 511.343   2
   7  -1  20 1970.04 459.522   2
   7   1  20 1995.64 556.039   2
   7  -1  29 1664.80 115.395   3
   7  -1  30 6443.85 212.710   3
   7  -1  31 3569.17 133.135   3
   7   1  31 3267.23 134.397   3
   7  -2 -31 388.994 65.9334   5
   7  -2 -30 2283.47 155.131   5
   7   2 -30 2023.49 97.9227   6
   7   2 -29 8453.71 270.258   6
   7  -2 -29 10136.2 360.250   5
   7  -2 -28 11184.1 410.683   5
   7  -2 -27 8151.21 358.893   5
   7  -2 -26 559.650 123.893   5
   7   2 -25 8435.38 411.162   5
   7  -2 -25 10425.8 424.970   5
   7   2 -24 7331.02 403.757   5
   7  -2 -24 8595.07 394.156   5
   7   2 -23 4266.58 305.638   5
   7  -2 -23 4685.30 292.439   5
   7   2 -22 236.806 139.965   5
   7  -2 -22 252.771 100.641   5
   7   2 -21 4245.93 318.544   5
   7  -2 -21 4713.70 301.659   5
   7   2 -20 7118.17 419.788   5
   7  -2 -20 7805.96 388.228   5
   7   2 -19 16472.8 687.040   5
   7  -2 -19 17734.6 622.578   5
   7   2 -18 14427.2 615.290   5
   7  -2 -18 14130.4 550.866   5
   7  -2 -17 5097.85 315.814   5
   7   2 -17 5116.32 359.731   5
   7   2 -16 528.587 151.579   5
   7  -2 -16 614.696 135.865   5
   7   2 -15 28567.7 920.123   5
   7  -2 -15 25770.8 818.319   5
   7   2 -14 42022.6 1170.09   5
   7  -2 -14 36976.0 1047.15   5
   7   2 -13 63677.5 1617.05   5
   7  -2 -13 60629.8 1489.89   5
   7   2 -12 21859.4 766.411   5
   7  -2 -12 19904.9 654.768   5
   7   2 -11 4263.66 301.945   5
   7  -2 -11 3901.30 243.949   5
   7   2 -10 7632.83 401.845   5
  -7  -2  -1 12944.5 585.966   1
  -7  -2   0 2517.81 253.951   1
  -7  -2   1 12110.4 562.231   1
  -7  -2   2 23821.3 872.491   1
   7  -2   3 27405.7 923.779   2
  -7  -2   3 26265.3 920.146   1
   7  -2   4 13236.3 643.897   2
  -7  -2   4 13329.1 632.533   1
   7  -2   5 12004.7 650.565   2
  -7  -2   5 12831.5 622.001   1
  -7  -2   6 17509.4 762.229   1
   7  -2   6 17618.8 868.555   2
   7  -2   7 47243.3 1641.95   2
   7  -2   8 42280.8 1598.93   2
   7   2   8 43634.3 1946.13   2
   7  -2   9 47653.7 1807.74   2
   7   2   9 51607.1 2181.81   2
   7   2  10 7593.59 305.110   6
   7  -2  10 7838.31 694.242   2
   7   2  10 7027.03 821.592   2
   7  -2  11 4180.60 543.896   2
   7   2  11 4360.91 640.696   2
   7  -2  12 17755.3 1128.34   2
   7   2  12 18766.5 1364.17   2
   7  -2  13 62973.1 2360.69   2
   7   2  13 64544.6 2716.94   2
   7   2  14 38232.2 2032.02   2
   7  -2  14 37221.9 1754.34   2
   7  -2  15 25802.6 1452.53   2
   7   2  15 25941.5 1703.27   2
   7  -2  16 698.659 207.023   2
   7   2  16 1165.57 440.079   2
   7  -2  17 7058.73 794.451   2
   7   2  17 6661.01 921.625   2
   7  -2  18 10598.5 963.862   2
   7   2  18 11235.0 1134.12   2
   7  -2  19 18014.7 1250.08   2
   7   2  19 17492.5 1397.13   2
   7  -2  27 9162.04 299.709   3
   7  -2  28 11985.1 341.324   3
   7  -2  29 9968.31 282.139   3
   7  -2  30 1475.22 84.6372   3
   7  -3 -30 3662.82 177.575   5
   7  -3 -29 3465.81 188.109   5
   7  -3 -28 997.160 121.052   5
   7   3 -27 1959.48 110.927   6
   7  -3 -27 2296.49 168.609   5
   7   3 -26 3004.58 154.699   6
   7  -3 -26 3482.57 218.498   5
   7  -3 -25 1944.68 179.446   5
   7   3 -25 1209.00 112.573   6
   7  -3 -24 440.892 105.396   5
   7  -3 -23 339.121 112.437   5
   7  -3 -22 3524.36 248.023   5
   7  -3 -21 7978.22 383.309   5
   7  -3 -20 2658.20 226.166   5
   7  -3 -19 1596.01 183.903   5
   7  -3 -18 10132.9 449.061   5
   7  -3 -17 13548.8 536.096   5
   7  -3 -16 16997.9 624.441   5
   7  -3 -15 3635.82 263.515   5
   7  -3 -14 1184.87 165.301   5
   7  -3 -13 3662.95 258.795   5
   7  -3 -12 17907.0 609.121   5
   7  -3 -11 16140.2 550.007   5
   7   3 -10 17257.0 539.984   6
   7  -3 -10 19153.1 578.776   5
   7   3  -9 4559.38 227.687   6
   7   3  -8 4071.29 207.712   6
  -7  -3  -3 11062.0 596.902   1
  -7  -3  -2 1727.72 236.016   1
  -7  -3  -1 3393.29 321.975   1
  -7  -3   0 11835.2 608.914   1
  -7  -3   1 3286.84 328.555   1
  -7  -3   2 3569.78 335.372   1
   7  -3   3 11169.4 576.572   2
  -7  -3   3 10816.3 611.596   1
   7  -3   4 8892.80 542.649   2
  -7  -3   4 9517.90 569.434   1
   7  -3   5 3553.78 347.776   2
  -7  -3   5 2884.81 318.581   1
   7  -3   6 10222.4 639.489   2
  -7  -3   6 9798.65 612.710   1
   7   3   7 9916.27 352.485   6
   7  -3   7 10654.0 671.144   2
   7   3   8 4088.68 214.825   6
   7  -3   8 4431.86 469.987   2
   7   3   9 4560.60 233.783   6
   7  -3   9 4462.51 488.038   2
   7   3  10 20331.9 597.216   6
   7  -3  10 19916.0 1096.68   2
   7  -3  11 16030.2 1003.30   2
   7  -3  12 15657.7 1034.76   2
   7   3  12 17897.3 1380.13   2
   7  -3  13 4827.50 580.062   2
   7   3  13 3503.02 662.503   2
   7  -3  14 513.523 246.337   2
   7   3  14 123.681 235.145   2
   7  -3  15 3538.22 511.517   2
   7   3  15 2491.19 582.456   2
   7  -3  16 18388.0 1161.39   2
   7   3  16 19628.0 1533.57   2
   7  -3  17 12653.8 995.523   2
   7   3  17 13076.5 1236.41   2
  -7  -3  18 9083.62 414.718   4
  -7  -3  19 2004.25 188.405   4
  -7  -3  20 4105.34 270.565   4
   7  -3  23 320.765 75.8112   3
   7  -3  24 544.048 82.7677   3
   7  -3  25 1538.64 115.251   3
   7  -3  26 3663.63 164.487   3
   7  -3  27 1399.10 95.1763   3
   7  -3  28 2803.94 120.386   3
   7  -3  29 2919.82 113.523   3
   7  -4 -29 462.517 70.9451   5
   7  -4 -28 360.495 64.1716   5
   7  -4 -27 487.180 81.4396   5
   7  -4 -26 83.2379 64.0326   5
   7  -4 -25 907.061 120.234   5
   7  -4 -24 3610.96 228.191   5
   7  -4 -23 3505.99 231.271   5
   7  -4 -22 974.288 142.940   5
   7   4 -21 38.7594 56.5083   6
   7  -4 -21 74.4980 88.4512   5
   7   4 -20 331.594 75.8656   6
   7  -4 -20 392.477 115.220   5
   7   4 -19 1571.70 134.397   6
   7  -4 -19 1633.09 176.055   5
   7   4 -18 244.362 85.9837   6
   7  -4 -18 255.750 100.684   5
   7   4 -17 1628.95 140.332   6
   7  -4 -17 1761.00 186.104   5
   7   4 -16 2275.02 168.278   6
   7  -4 -16 2348.84 211.179   5
   7   4 -15 1434.27 137.038   6
   7  -4 -15 1570.21 178.185   5
   7   4 -14 270.483 83.6198   6
   7  -4 -14 134.628 96.5875   5
   7   4 -13 712.136 98.6639   6
   7  -4 -13 694.180 124.956   5
   7   4 -12 1833.64 147.104   6
   7  -4 -12 1531.43 166.205   5
   7   4 -11 3727.40 204.973   6
   7   4 -10 2818.44 172.566   6
   7   4  -9 1671.46 130.832   6
   7   4  -8 1189.14 110.571   6
   7   4  -7 2692.26 161.636   6
   7   4  -6 1043.81 100.713   6
  -7  -4  -5 644.920 159.110   1
   7   4  -5 512.774 76.1505   6
   7   4  -4 417.926 73.5169   6
  -7  -4  -4 431.847 146.555   1
   7   4  -3 69.6304 45.3631   6
  -7  -4  -3 317.305 140.753   1
   7   4  -2 1667.18 122.280   6
  -7  -4  -2 2034.97 285.968   1
   7   4  -1 4499.70 202.072   6
  -7  -4  -1 4718.11 428.055   1
   7   4   0 6063.38 236.956   6
  -7  -4   0 6251.84 486.563   1
   7   4   1 4292.87 200.841   6
  -7  -4   1 4371.75 399.804   1
   7   4   2 2164.82 144.352   6
  -7  -4   2 2241.06 291.408   1
   7   4   3 121.445 61.1479   6
  -7  -4   3 97.0841 122.190   1
  -7  -4   4 286.752 150.681   1
   7   4   4 291.891 68.2348   6
   7  -4   4 507.792 144.488   2
   7   4   5 599.937 91.2367   6
   7  -4   5 432.245 162.234   2
  -7  -4   5 433.864 160.644   1
   7   4   6 932.672 108.315   6
  -7  -4   6 1142.95 222.462   1
   7  -4   6 1423.90 285.250   2
   7   4   7 2625.63 183.358   6
   7  -4   7 2989.50 385.877   2
   7   4   8 1386.00 140.614   6
   7  -4   8 1492.26 297.832   2
   7  -4   9 1651.02 328.818   2
   7  -4  10 2794.71 416.499   2
   7  -4  11 3813.37 476.916   2
   7  -4  12 1909.18 346.615   2
   7  -4  13 402.624 209.273   2
   7   4  14 13.1203 295.594   2
   7  -4  14 68.5350 181.124   2
  -7  -4  15 1131.52 211.848   4
   7   4  15 1339.04 490.010   2
   7  -4  15 1627.68 337.794   2
  -7  -4  16 1819.72 237.155   4
  -7  -4  17 1597.03 212.400   4
  -7  -4  18 265.772 135.381   4
  -7  -4  19 1382.98 184.684   4
  -7  -4  20 270.142 127.126   4
  -7  -4  21 38.1062 110.916   4
   7  -5 -27 1551.13 104.597   5
   7  -5 -26 2971.93 158.552   5
   7  -5 -25 502.732 79.8035   5
   7  -5 -24 1072.51 110.775   5
   7  -5 -23 5216.40 246.574   5
   7  -5 -22 3844.23 222.352   5
   7  -5 -21 1140.93 133.709   5
   7  -5 -20 1449.62 155.050   5
   7  -5 -19 403.242 100.498   5
   7  -5 -18 961.931 137.711   5
   7  -5 -17 2461.14 202.197   5
   7  -5 -16 7423.21 358.779   5
   7  -5 -15 4935.30 288.810   5
   7  -5 -14 1990.97 173.483   5
  -7  -5  -7 4966.65 454.043   1
  -7  -5  -6 3589.73 392.966   1
   7   5  -5 10302.0 346.723   6
  -7  -5  -5 11447.8 704.733   1
   7   5  -4 24910.6 643.689   6
  -7  -5  -4 30810.7 1180.51   1
   7   5  -3 22836.4 608.561   6
  -7  -5  -3 25254.6 769.404   4
   7   5  -2 1516.82 121.303   6
  -7  -5  -2 1944.01 315.136   1
  -7  -5  -2 1728.27 194.842   4
   7   5  -1 3978.47 201.868   6
  -7  -5  -1 4455.50 437.955   1
  -7  -5  -1 4607.65 311.556   4
   7   5   0 12926.0 410.772   6
  -7  -5   0 13937.2 559.237   4
  -7  -5   1 5291.80 484.666   1
  -7  -5   1 5189.92 338.159   4
   7   5   1 4504.99 219.262   6
  -7  -5   2 2390.47 338.431   1
   7   5   2 2144.10 150.194   6
  -7  -5   2 2368.98 255.001   4
   7   5   3 23809.6 662.324   6
  -7  -5   3 26133.6 1164.52   1
  -7  -5   3 27143.5 823.449   4
  -7  -5   4 26606.1 1155.74   1
  -7  -5   4 26148.6 802.207   4
  -7  -5   5 14624.9 844.809   1
  -7  -5   5 15819.3 593.034   4
   7   5   6 3217.00 206.727   6
   7  -5   6 3643.04 394.589   2
  -7  -5   6 3416.05 295.380   4
   7  -5   7 4712.68 464.140   2
  -7  -5   7 3138.84 310.721   4
  -7  -5   8 2589.55 262.753   4
   7  -5   8 2230.39 332.167   2
  -7  -5   9 7016.51 408.470   4
   7  -5   9 6308.26 589.282   2
   7  -5  10 11864.6 819.423   2
  -7  -5  10 11300.1 547.119   4
   7  -5  11 8468.15 717.281   2
  -7  -5  11 9497.74 488.208   4
   7  -5  12 5043.12 563.702   2
  -7  -5  12 5002.65 358.899   4
  -7  -5  13 876.333 190.933   4
  -7  -5  14 2293.98 259.276   4
  -7  -5  15 3944.15 308.079   4
  -7  -5  16 8476.74 432.015   4
  -7  -5  17 3089.15 259.553   4
  -7  -5  18 535.894 150.307   4
  -7  -5  19 252.902 118.534   4
  -7  -5  20 1104.26 156.975   4
  -7  -5  21 905.901 126.883   4
  -7  -5  22 4647.13 223.904   4
   7  -6 -20 3232.30 180.889   5
   7  -6 -19 6496.63 271.197   5
  -7  -6  -3 9853.09 444.791   4
  -7  -6  -2 7079.12 381.900   4
  -7  -6  -1 4785.35 334.287   4
  -7  -6   0 750.908 176.047   4
  -7  -6   1 5164.56 366.502   4
  -7  -6   2 12317.4 558.872   4
  -7  -6   3 2386.47 271.370   4
  -7  -6   4 2588.62 267.702   4
  -7  -6   5 9588.82 496.959   4
  -7  -6   6 6695.17 414.792   4
  -7  -6   7 2992.25 301.268   4
  -7  -6   8 2007.73 259.690   4
  -7  -6   9 4330.19 338.493   4
  -7  -6  10 4858.42 354.201   4
  -7  -6  11 1014.89 199.758   4
  -7  -6  12 963.394 204.211   4
  -7  -6  13 11350.9 519.624   4
  -7  -6  14 11579.3 521.730   4
  -7  -6  15 16277.5 615.013   4
  -7  -6  16 3559.06 273.444   4
  -7  -6  17 285.403 130.809   4
  -7  -6  18 1637.96 175.576   4
  -7  -6  19 5778.61 296.431   4
  -7  -6  20 3206.45 201.509   4
  -7  -6  21 1489.85 125.141   4
  -7  -7  -2 235.149 112.598   4
  -7  -7  -1 6624.74 355.286   4
  -7  -7   0 22028.5 746.104   4
  -7  -7   1 8285.12 438.313   4
  -7  -7   2 61.8217 137.786   4
  -7  -7   3 7478.60 406.275   4
  -7  -7   4 11538.4 560.292   4
  -7  -7   5 3621.23 296.005   4
  -7  -7   6 7399.84 419.986   4
  -7  -7   7 5223.29 359.490   4
  -7  -7   8 1004.84 209.284   4
  -7  -7   9 402.222 137.078   4
  -7  -7  10 7984.40 435.033   4
  -7  -7  11 9528.10 466.634   4
  -7  -7  12 15363.8 589.415   4
  -7  -7  13 3969.38 284.471   4
  -7  -7  14 1440.11 185.514   4
  -7  -7  15 5896.29 318.639   4
  -7  -7  16 18430.6 593.930   4
  -7  -7  17 6759.55 304.625   4
  -7  -7  18 1710.38 147.748   4
  -7  -7  19 358.127 88.5285   4
  -7  -7  20 5052.36 202.176   4
  -7  -8  -2 318.014 103.987   4
  -7  -8  -1-79.3423 89.4632   4
  -7  -8   0 648.214 132.453   4
  -7  -8   1 86.2751 104.175   4
  -7  -8   2 192.926 106.952   4
  -7  -8   3 924.170 161.369   4
  -7  -8   4 908.824 152.809   4
  -7  -8   5 1436.04 184.140   4
  -7  -8   6-64.5710 113.542   4
  -7  -8   7 918.766 167.748   4
  -7  -8   8 2814.77 232.051   4
  -7  -8   9 2627.88 232.179   4
  -7  -8  10 761.963 141.037   4
  -7  -8  11 83.6339 100.659   4
  -7  -8  12 463.659 115.557   4
  -7  -8  13 2765.35 196.348   4
  -7  -8  14 1108.11 135.960   4
  -7  -8  15 332.498 88.5218   4
  -7  -8  16 744.702 98.4562   4
  -7  -8  17 4313.02 192.605   4
  -7  -8  18 2056.54 117.481   4
  -7  -9   0 3596.46 182.955   4
  -7  -9   1 1304.28 116.992   4
  -7  -9   2 144.962 70.2758   4
  -7  -9   3 632.002 99.3745   4
  -7  -9   4 1345.36 138.396   4
  -7  -9   5 261.535 85.6854   4
  -7  -9   6 48.4015 73.5110   4
  -7  -9   7 136.866 73.7269   4
  -7  -9   8 152.518 79.3221   4
  -7  -9   9 67.6184 66.0528   4
  -7  -9  10 395.104 82.5653   4
  -7  -9  11 138.299 76.5036   4
  -7  -9  12 281.053 74.1255   4
  -7  -9  13 286.261 64.0622   4
   8   0 -28 764.182 122.920   5
   8   0 -27-146.518 94.8502   5
   8   0 -26 766.344 143.894   5
   8   0 -25 1968.54 211.413   5
   8   0 -24 7167.04 391.364   5
   8   0 -23 19340.2 713.388   5
   8   0 -22 6474.51 394.982   5
   8   0 -21 1149.38 191.664   5
   8   0 -20 3390.62 289.569   5
   8   0 -19 1828.62 223.049   5
   8   0 -18 34520.9 1059.34   5
   8   0 -17 2765.62 269.115   5
   8   0 -16 314.757 136.850   5
   8   0 -15 25030.2 870.004   5
   8   0 -14 21811.7 802.595   5
   8   0 -13 33494.0 1020.35   5
   8   0 -12 645.794 156.464   5
   8   0 -11 101.162 87.2398   5
   8   0 -10 9516.98 448.914   5
   8   0  -9 26321.7 813.384   5
  -8   0  -2 4918.97 295.652   1
   8   0   6 3252.22 421.553   2
   8   0   7 13245.1 905.078   2
   8   0   8 788.327 302.469   2
   8   0   9 24523.0 1335.69   2
   8   0  10 8866.80 316.523   6
   8   0  10 8070.13 783.768   2
   8   0  11 205.664 251.853   2
   8   0  12 1069.26 327.004   2
   8   0  13 33746.8 1750.42   2
   8   0  14 18650.8 1290.51   2
   8   0  15 25570.7 1554.92   2
   8   0  16 2384.71 483.301   2
   8   0  17 3835.50 617.410   2
   8   0  18 32579.8 1789.81   2
   8   0  30 1183.47 79.2218   3
   8   1 -30 691.379 62.3268   6
   8  -1 -30 587.876 86.3417   5
   8   1 -29 541.227 70.4472   6
   8  -1 -29 431.017 82.6378   5
   8  -1 -28 4604.37 261.292   5
   8  -1 -27 1715.25 168.883   5
   8   1 -26 858.923 140.037   5
   8  -1 -26 832.785 135.440   5
   8   1 -25 1509.18 189.937   5
   8  -1 -25 1550.06 191.619   5
   8   1 -24 647.195 160.932   5
   8  -1 -24 726.729 141.366   5
   8   1 -23 11198.4 535.777   5
   8  -1 -23 11619.6 514.794   5
   8   1 -22 3233.09 281.126   5
   8  -1 -22 3545.20 287.065   5
   8   1 -21 731.967 170.099   5
   8  -1 -21 467.921 143.549   5
   8   1 -20 1641.07 237.991   5
   8  -1 -20 1542.05 213.282   5
   8  -1 -19 16535.2 652.540   5
   8   1 -19 16617.1 688.029   5
   8   1 -18 2675.73 288.274   5
   8  -1 -18 2738.60 260.084   5
   8   1 -17 2252.92 263.564   5
   8  -1 -17 2103.53 233.855   5
   8   1 -16 413.880 159.009   5
   8  -1 -16 194.686 124.535   5
   8   1 -15 1993.99 251.746   5
   8  -1 -15 2028.50 234.295   5
   8   1 -14 5233.88 388.163   5
   8  -1 -14 5666.51 365.012   5
   8   1 -13 10792.8 539.554   5
   8  -1 -13 9856.07 476.013   5
   8   1 -12 40595.3 1184.72   5
   8  -1 -12 38275.1 1095.36   5
   8   1 -11 2491.76 248.146   5
   8  -1 -11 2511.71 228.111   5
   8   1 -10 31706.3 985.105   5
   8  -1 -10 30707.6 894.914   5
   8   1  -9 18973.6 698.179   5
   8  -1  -9 18963.6 626.577   5
   8   1  -8 1751.36 191.834   5
  -8  -1  -2 13323.5 583.331   1
  -8  -1  -1 5571.70 362.540   1
  -8  -1   0 42118.8 1185.97   1
  -8  -1   1 5395.82 362.679   1
  -8  -1   2 12792.8 565.920   1
  -8  -1   3 32600.9 1026.32   1
  -8  -1   4 34781.8 1077.02   1
   8   1   6 40473.3 1727.43   2
   8  -1   7 17068.9 934.921   2
   8   1   7 16227.7 1073.35   2
   8  -1   8 1577.70 318.767   2
   8   1   8 2163.04 145.277   6
   8   1   8 2241.88 432.731   2
   8   1   9 19132.1 532.056   6
   8  -1   9 18197.9 1080.72   2
   8   1   9 17923.0 1210.89   2
   8   1  10 30400.7 769.642   6
   8  -1  10 29004.1 1449.44   2
   8   1  10 31189.5 1649.49   2
   8   1  11 2733.94 184.335   6
   8  -1  11 2219.08 410.870   2
   8   1  11 2474.56 495.097   2
   8  -1  12 36008.3 1707.23   2
   8   1  12 36775.9 1871.59   2
   8  -1  13 9887.09 858.006   2
   8   1  13 10560.3 988.242   2
   8  -1  14 4110.59 587.156   2
   8   1  14 3794.45 602.623   2
   8  -1  15 1649.03 380.160   2
   8   1  15 1377.00 448.400   2
   8  -1  16 757.657 307.969   2
   8   1  16 364.848 271.498   2
   8  -1  17 1943.77 456.715   2
   8   1  17 1749.21 407.486   2
   8  -1  18 2341.97 435.142   2
   8   1  18 4512.80 737.710   2
   8  -1  28 4984.20 189.615   3
   8  -1  29 397.798 59.7190   3
   8  -1  30 598.386 54.9200   3
   8  -2 -30 342.252 67.3968   5
   8   2 -29-13.0566 29.7425   6
   8  -2 -29-36.3636 64.9320   5
   8   2 -28 2520.07 127.306   6
   8  -2 -28 2424.00 175.411   5
   8   2 -27 195.599 59.0239   6
   8  -2 -27 230.550 92.8860   5
   8   2 -26 135.325 61.4377   6
   8  -2 -26 11.2438 94.2952   5
   8  -2 -25 107.044 94.1490   5
   8  -2 -24 1.60167 90.7916   5
   8  -2 -23 3646.07 267.531   5
   8   2 -22 658.491 150.793   5
   8  -2 -22 723.105 156.829   5
   8   2 -21 135.490 123.753   5
   8  -2 -21-108.819 104.373   5
   8   2 -20 386.220 146.131   5
   8  -2 -20 478.956 141.819   5
   8   2 -19 3301.27 311.405   5
   8  -2 -19 3306.49 279.975   5
   8   2 -18 561.445 147.955   5
   8  -2 -18 660.792 156.018   5
   8  -2 -17 2851.91 255.543   5
   8   2 -17 2638.84 280.435   5
   8   2 -16 811.856 177.478   5
   8  -2 -16 1187.16 197.290   5
   8   2 -15-112.433 125.935   5
   8  -2 -15 228.669 126.345   5
   8   2 -14 126.462 137.857   5
   8  -2 -14 150.957 122.470   5
   8  -2 -13 2161.58 226.319   5
   8   2 -13 2036.27 250.784   5
   8   2 -12 7075.29 446.677   5
   8  -2 -12 7390.63 385.700   5
   8   2 -11 2089.98 244.831   5
   8  -2 -11 1944.84 185.699   5
   8  -2 -10 1092.57 145.185   5
   8   2  -9 2202.99 177.044   6
   8  -2  -9 2894.53 214.992   5
   8   2  -8 1954.85 154.398   6
   8   2  -7 1503.10 134.107   6
   8   2  -6 16649.2 498.988   6
   8   2  -5 1500.85 127.739   6
   8   2  -4 2040.36 140.168   6
  -8  -2  -3 17419.4 746.783   1
  -8  -2  -2 8593.16 497.371   1
  -8  -2  -1 1780.45 232.352   1
  -8  -2   0 213.228 91.2057   1
  -8  -2   1 1843.20 240.721   1
  -8  -2   2 8349.49 497.573   1
  -8  -2   3 18161.3 796.944   1
   8   2   4 1977.03 129.827   6
  -8  -2   4 1855.31 251.255   1
   8   2   5 1511.28 116.070   6
  -8  -2   5 1430.86 226.240   1
   8   2   6 17623.3 493.576   6
   8   2   6 16298.1 1123.15   2
   8   2   7 1669.92 129.500   6
   8  -2   7 1300.22 267.487   2
   8   2   7 1323.75 361.953   2
   8   2   8 2102.15 152.862   6
   8  -2   8 1727.35 322.771   2
   8   2   8 2411.12 474.701   2
   8   2   9 2724.76 183.211   6
   8  -2   9 2562.45 384.698   2
   8   2   9 2366.58 465.619   2
   8  -2  10 929.217 233.260   2
   8   2  10 1083.96 127.236   6
   8   2  10 1284.11 311.511   2
   8  -2  11 1582.55 377.559   2
   8   2  11 2050.77 525.130   2
   8  -2  12 6850.17 682.360   2
   8   2  12 7032.24 826.813   2
   8  -2  13 2154.21 419.717   2
   8   2  13 1593.65 446.213   2
   8  -2  14 358.288 302.760   2
   8   2  14 43.4388 240.008   2
   8  -2  15-278.122 296.654   2
   8   2  15 278.366 292.169   2
   8  -2  16 1259.63 353.904   2
   8   2  16 864.447 382.152   2
   8  -2  17 2914.92 450.451   2
   8   2  17 3473.01 606.641   2
   8  -2  26-16.2061 54.9202   3
   8  -2  27 208.589 54.4071   3
   8  -2  28 2799.66 122.717   3
   8  -2  29 107.277 37.2352   3
   8  -3 -29 279.353 60.4338   5
   8  -3 -28 11278.5 377.053   5
   8   3 -27 915.471 68.0464   6
   8  -3 -27 1083.76 120.957   5
   8  -3 -26 6499.25 293.868   5
   8   3 -26 5469.03 198.773   6
   8   3 -25 57.9010 51.0067   6
   8  -3 -25 0.99437 82.2659   5
   8   3 -24 1553.03 122.324   6
   8  -3 -24 1664.22 168.137   5
   8   3 -23 2593.95 171.602   6
   8  -3 -23 2803.65 222.698   5
   8   3 -22 5862.91 269.344   6
   8  -3 -22 6157.91 330.829   5
   8   3 -21 309.090 99.2828   6
   8  -3 -21 228.198 112.287   5
   8   3 -20 374.981 99.9114   6
   8  -3 -20 499.661 126.685   5
   8   3 -19 11767.9 450.958   6
   8  -3 -19 13422.6 541.156   5
   8   3 -18 660.854 125.356   6
   8  -3 -18 655.894 138.734   5
   8   3 -17 1458.17 157.751   6
   8  -3 -17 1592.49 197.300   5
   8   3 -16 3704.87 254.496   6
   8  -3 -16 3969.10 305.101   5
   8   3 -15 1066.44 142.982   6
   8  -3 -15 1000.67 177.559   5
   8   3 -14 9396.19 410.628   6
   8  -3 -14 9145.26 462.906   5
   8   3 -13 1913.61 177.800   6
   8  -3 -13 1951.54 196.469   5
   8   3 -12 9699.93 397.680   6
   8  -3 -12 9730.90 435.297   5
   8   3 -11 3122.68 212.456   6
   8  -3 -11 3077.39 228.811   5
   8   3 -10 38173.2 975.374   6
   8  -3 -10 41000.3 1024.87   5
   8   3  -9 123.065 63.0035   6
   8   3  -8 617.977 91.7441   6
   8   3  -7 1657.10 136.998   6
   8   3  -6 13895.4 437.234   6
   8   3  -5 1664.23 131.258   6
  -8  -3  -4 2003.47 270.885   1
   8   3  -4 1997.48 140.229   6
   8   3  -3 2194.67 145.843   6
  -8  -3  -3 2322.91 287.993   1
   8   3  -2 473.762 76.2424   6
  -8  -3  -2 545.607 159.409   1
   8   3  -1 7067.89 276.100   6
  -8  -3  -1 6966.60 486.199   1
  -8  -3   0 1733.63 243.700   1
   8   3   0 1891.92 138.357   6
   8   3   1 7405.40 284.831   6
  -8  -3   1 7337.97 511.324   1
   8   3   2 258.978 67.5932   6
  -8  -3   2 133.283 112.266   1
   8   3   3 2394.98 153.001   6
  -8  -3   3 2269.61 297.116   1
   8   3   4 1944.84 140.251   6
  -8  -3   4 1891.57 275.318   1
   8   3   5 2162.40 152.857   6
  -8  -3   5 1865.95 270.459   1
   8   3   6 14917.4 458.888   6
  -8  -3   6 13834.8 766.230   1
   8   3   7 1554.42 136.771   6
   8   3   8 854.528 112.554   6
   8   3   8 1282.27 435.032   2
   8  -3   8 1108.74 259.801   2
   8   3   9 431.827 96.1672   6
   8   3   9 527.271 285.122   2
   8  -3   9 125.241 150.396   2
   8   3  10 38646.1 971.585   6
   8  -3  10 35652.1 1511.18   2
   8   3  10 36518.4 2030.76   2
   8  -3  11 2752.95 397.083   2
   8   3  11 2349.99 487.417   2
   8  -3  12 8766.46 767.428   2
   8   3  12 10070.1 1068.39   2
   8  -3  13 2710.67 452.664   2
   8   3  13 2148.37 473.345   2
   8  -3  14 8467.60 795.014   2
   8   3  14 9150.92 990.327   2
   8  -3  15 1624.38 493.608   2
   8   3  15 1400.15 404.025   2
  -8  -3  19 9385.00 460.383   4
  -8  -3  20 373.867 120.551   4
  -8  -3  21 100.178 88.3914   4
   8  -3  22 6072.03 231.985   3
   8  -3  23 2658.30 143.290   3
   8  -3  24 1862.44 114.992   3
   8  -4 -27 457.406 73.9906   5
   8  -4 -26 993.757 104.447   5
   8  -4 -25 3525.53 205.871   5
   8  -4 -24 1324.83 139.270   5
   8  -4 -23 2414.10 206.679   5
   8   4 -22 13035.3 369.940   6
   8  -4 -22 14138.5 495.878   5
   8   4 -21 3198.48 164.732   6
   8  -4 -21 3532.76 244.201   5
   8   4 -20 5955.80 243.267   6
   8  -4 -20 6373.62 332.063   5
   8   4 -19 9726.78 342.643   6
   8  -4 -19 10281.9 446.959   5
   8   4 -18 5169.74 244.108   6
   8  -4 -18 4659.49 298.698   5
   8   4 -17 3236.97 194.787   6
   8  -4 -17 3344.78 261.362   5
   8   4 -16 14344.9 460.917   6
   8  -4 -16 13524.8 553.539   5
   8   4 -15 2866.40 192.521   6
   8  -4 -15 2545.00 227.632   5
   8   4 -14 9563.09 366.214   6
   8  -4 -14 8634.26 414.487   5
   8   4 -13 48499.2 1125.35   6
   8  -4 -13 46624.7 1207.96   5
   8   4 -12 10320.1 386.388   6
   8  -4 -12 10612.4 428.278   5
   8   4 -11 7108.46 301.565   6
   8   4 -10 13948.3 454.322   6
   8   4  -9 25802.4 688.671   6
   8   4  -8 1982.74 147.032   6
  -8  -4  -7 30610.6 1192.61   1
   8   4  -7 26017.1 696.036   6
  -8  -4  -6 12377.5 714.785   1
   8   4  -6 10761.5 376.615   6
   8   4  -5 2294.61 156.037   6
  -8  -4  -5 2983.66 355.778   1
   8   4  -4 19245.8 547.649   6
  -8  -4  -4 21970.0 978.718   1
   8   4  -3 16452.5 488.385   6
  -8  -4  -3 17718.4 881.440   1
   8   4  -2 4862.42 231.990   6
  -8  -4  -2 4798.74 436.687   1
   8   4  -1 13114.7 417.282   6
  -8  -4  -1 13777.3 789.496   1
   8   4   0 21251.9 587.587   6
  -8  -4   0 22641.4 998.879   1
   8   4   1 13616.0 429.278   6
  -8  -4   1 13654.5 759.455   1
   8   4   2 4881.80 240.248   6
  -8  -4   2 5157.42 475.534   1
   8   4   3 16655.8 499.344   6
  -8  -4   3 16735.1 876.392   1
   8   4   4 21351.2 607.001   6
  -8  -4   4 22504.4 1027.76   1
   8   4   5 1673.15 146.727   6
  -8  -4   5 1682.61 279.215   1
   8   4   6 10773.4 401.697   6
   8   4   7 25986.2 725.509   6
   8   4   8 2582.62 202.856   6
   8  -4  10 14222.4 899.002   2
   8  -4  11 6188.53 587.754   2
   8   4  11 6185.40 896.171   2
   8  -4  12 9896.19 770.849   2
   8   4  12 10638.7 1119.31   2
   8  -4  13 41413.3 1744.24   2
   8   4  13 42041.8 2354.07   2
  -8  -4  15 2563.21 247.469   4
  -8  -4  16 14956.1 561.407   4
  -8  -4  17 3709.49 274.035   4
  -8  -4  18 4373.13 305.898   4
  -8  -4  19 10227.4 435.231   4
  -8  -4  20 6154.69 314.958   4
  -8  -4  21 3056.96 207.703   4
  -8  -4  22 11742.9 388.071   4
   8  -5 -25 1976.24 126.809   5
   8  -5 -24 1039.96 102.280   5
   8  -5 -23 1255.68 118.694   5
   8  -5 -22 4153.29 220.146   5
   8  -5 -21 1008.40 124.753   5
   8  -5 -20 8044.08 342.721   5
   8  -5 -19 3752.24 238.224   5
   8  -5 -18 290.893 96.5349   5
   8  -5 -17 548.379 105.337   5
   8  -5 -16 18969.6 614.168   5
   8   5 -12 7269.38 285.784   6
   8   5 -11 601.441 87.9853   6
   8   5 -10 20706.5 571.096   6
   8   5  -9 2113.18 151.563   6
   8   5  -8 11327.3 379.584   6
   8   5  -7 12502.9 404.627   6
   8   5  -6 2401.44 158.592   6
   8   5  -5 508.538 89.0828   6
   8   5  -4 38108.8 907.633   6
   8   5  -3 225.343 70.3485   6
  -8  -5  -3 315.234 136.078   4
   8   5  -2 397.370 85.4357   6
  -8  -5  -2 29.4582 130.448   4
   8   5  -1 6428.60 280.468   6
  -8  -5  -1 6689.98 383.142   4
   8   5   0 26497.6 717.864   6
  -8  -5   0 31517.2 926.143   4
   8   5   1 5103.31 255.112   6
  -8  -5   1 4761.29 346.472   4
   8   5   2 406.200 86.4486   6
  -8  -5   2 101.992 154.932   4
   8   5   3 1030.48 123.111   6
  -8  -5   3 991.290 202.507   4
   8   5   4 37406.4 946.607   6
  -8  -5   4 38089.0 1114.69   4
   8   5   5 805.139 124.255   6
  -8  -5   5 918.803 207.458   4
   8   5   6 1913.40 171.243   6
  -8  -5   6 2189.25 265.079   4
  -8  -5   7 15528.7 618.510   4
  -8  -5   8 10249.3 510.225   4
  -8  -5   9 2674.21 284.167   4
  -8  -5  10 21556.9 748.232   4
  -8  -5  11 334.428 161.460   4
  -8  -5  12 7445.74 427.513   4
  -8  -5  13 3390.57 299.355   4
  -8  -5  14 13228.4 553.330   4
  -8  -5  15 11622.1 514.474   4
  -8  -5  16 19037.5 673.255   4
  -8  -5  17 57.7124 123.025   4
  -8  -5  18-16.4971 113.380   4
  -8  -5  19 3526.43 233.095   4
  -8  -5  20 7049.19 318.103   4
  -8  -5  21 627.466 102.855   4
  -8  -6  -3 15594.8 594.637   4
  -8  -6  -2 470.970 138.340   4
  -8  -6  -1 11995.4 526.403   4
   8   6   0 3120.55 204.142   6
  -8  -6   0 4170.80 305.143   4
   8   6   1 10766.4 404.740   6
  -8  -6   1 12884.6 545.254   4
  -8  -6   2 363.705 147.920   4
  -8  -6   3 16647.8 677.910   4
  -8  -6   4-49.7633 151.633   4
  -8  -6   5 86.8657 147.462   4
  -8  -6   6 1836.67 258.546   4
  -8  -6   7 327.673 169.918   4
  -8  -6   8 419.674 184.076   4
  -8  -6   9-90.4425 151.247   4
  -8  -6  10 3005.15 287.157   4
  -8  -6  11 7.10552 147.270   4
  -8  -6  12 2062.88 239.304   4
  -8  -6  13 334.655 159.085   4
  -8  -6  14 805.252 166.043   4
  -8  -6  15 207.270 136.609   4
  -8  -6  16 737.792 151.474   4
  -8  -6  17 1456.87 172.933   4
  -8  -6  18 534.280 117.198   4
  -8  -6  19 3604.02 216.653   4
  -8  -6  20 141.006 77.5353   4
  -8  -6  21 130.836 56.2152   4
  -8  -7  -2 2020.47 198.797   4
  -8  -7  -1 3574.70 258.035   4
  -8  -7   0 6006.11 362.519   4
  -8  -7   1 2984.75 265.892   4
  -8  -7   2 2015.03 223.662   4
  -8  -7   3 4554.65 314.500   4
  -8  -7   4 3120.78 276.601   4
  -8  -7   5-24.3358 135.710   4
  -8  -7   6 9517.65 458.881   4
  -8  -7   7 92.5732 134.495   4
  -8  -7   8 677.654 168.969   4
  -8  -7   9 1517.09 204.225   4
  -8  -7  10 6545.60 381.376   4
  -8  -7  11 2994.26 254.339   4
  -8  -7  12 5777.94 331.834   4
  -8  -7  13 451.197 135.098   4
  -8  -7  14 832.239 136.749   4
  -8  -7  15 812.393 136.206   4
  -8  -7  16 1675.54 160.030   4
  -8  -7  17 133.988 84.0244   4
  -8  -7  18 649.496 91.9428   4
  -8  -7  19 373.422 70.3703   4
  -8  -8  -1 9956.00 362.411   4
  -8  -8   0 8194.33 336.714   4
  -8  -8   1 9429.60 384.103   4
  -8  -8   2 4230.72 254.502   4
  -8  -8   3 20854.9 653.190   4
  -8  -8   4 2940.23 223.069   4
  -8  -8   5 308.794 111.436   4
  -8  -8   6 7721.18 360.500   4
  -8  -8   7 9328.91 403.204   4
  -8  -8   8 115.160 102.385   4
  -8  -8   9 10377.6 407.755   4
  -8  -8  10 1005.26 145.305   4
  -8  -8  11 234.678 100.490   4
  -8  -8  12 836.808 125.237   4
  -8  -8  13 11053.2 378.687   4
  -8  -8  14 499.854 90.8987   4
  -8  -8  15 4079.62 192.374   4
  -8  -8  16 4041.73 174.565   4
  -8  -9   2 1005.81 92.2668   4
  -8  -9   3 7017.70 251.645   4
  -8  -9   4 4936.29 207.991   4
  -8  -9   5 1025.79 101.017   4
  -8  -9   6 2260.44 140.875   4
  -8  -9   7 990.613 100.150   4
  -8  -9   8 427.054 76.5147   4
  -8  -9   9 2182.13 130.938   4
  -8  -9  10 690.738 80.1561   4
   9   0 -29 10.2218 38.1627   6
   9   0 -28 96.3981 53.8536   6
   9   0 -26-11.6953 84.9523   5
   9   0 -25 90.3414 100.686   5
   9   0 -24 48.9803 112.529   5
   9   0 -23 53.4392 122.020   5
   9   0 -22-99.6180 120.796   5
   9   0 -21-15.4796 128.904   5
   9   0 -20 133.732 132.129   5
   9   0 -19 80.8512 142.019   5
   9   0 -18-36.7381 143.275   5
   9   0 -17-164.297 158.859   5
   9   0 -16-205.313 156.888   5
   9   0 -15-111.709 152.386   5
   9   0 -14 152.520 143.139   5
   9   0 -13 66.2414 135.341   5
   9   0 -12-0.50740 135.778   5
   9   0 -11-12.7041 116.197   5
   9   0 -10 136.651 115.310   5
   9   0  -9-67.5734 115.700   5
   9   0  -8 39.2577 59.7803   6
   9   0  -8-115.256 98.0182   5
   9   0  -7 14.7568 69.9815   6
   9   0  -7 77.9966 124.265   5
   9   0  -6 72.9094 60.2168   6
   9   0  -6 17.4553 105.367   5
   9   0  -5-59.6890 62.9452   6
   9   0  -4-8.01030 60.7352   6
   9   0  -3-31.2892 55.4856   6
   9   0  -2 0.05680 54.9775   6
   9   0  -1 35.5637 46.9987   6
   9   0   0 71.5508 50.5328   6
   9   0   1 72.7403 51.2374   6
   9   0   2 42.8669 56.2663   6
   9   0   3 37.8649 52.7917   6
   9   0   4-6.76818 47.9145   6
   9   0   5 76.4908 66.0412   6
   9   0   6 90.3431 59.9650   6
   9   0   7-36.9748 61.4215   6
   9   0   8 64.0217 54.6688   6
   9   0   9 75.4653 74.2816   6
   9   0  10 65.5862 79.1265   6
   9   0  12 15.5832 234.347   2
   9   0  13-719.641 361.069   2
   9   0  14-69.7223 238.031   2
   9   0  15 471.915 298.279   2
   9   0  16-814.068 407.601   2
   9   0  29 149.153 39.9740   3
   9   1 -29 1032.20 68.2874   6
   9  -1 -29 1066.57 76.3324   6
   9   1 -28 540.114 62.9051   6
   9  -1 -28 392.291 68.0775   6
   9   1 -27 733.204 84.2544   6
   9  -1 -27 498.180 104.567   5
   9   1 -26 446.500 81.4682   6
   9  -1 -26 399.324 107.724   5
   9  -1 -25 1141.25 168.220   5
   9  -1 -24 3529.28 271.935   5
   9   1 -23 1649.70 208.680   5
   9  -1 -23 2184.59 241.097   5
   9  -1 -22 3143.25 282.129   5
   9   1 -22 2539.92 267.040   5
   9   1 -21 3415.25 313.699   5
   9  -1 -21 3217.74 298.860   5
   9   1 -20 2399.67 283.146   5
   9  -1 -20 2314.23 258.197   5
   9   1 -19 2485.42 291.656   5
   9  -1 -19 2281.67 251.759   5
   9   1 -18 5479.20 402.983   5
   9  -1 -18 5550.26 391.344   5
   9   1 -17 4987.84 403.004   5
   9  -1 -17 4617.18 369.405   5
   9   1 -16 3723.70 363.346   5
   9  -1 -16 3965.37 345.016   5
   9   1 -15 8319.97 512.183   5
   9  -1 -15 8619.83 512.903   5
   9   1 -14 7243.25 488.461   5
   9  -1 -14 6643.60 439.935   5
   9   1 -13 848.341 213.050   5
   9  -1 -13 806.118 177.571   5
   9   1 -12 3865.03 354.080   5
   9  -1 -12 3392.60 296.572   5
   9   1 -11 21390.8 844.176   5
   9  -1 -11 22399.9 803.392   5
   9   1 -10 16535.2 689.430   5
   9  -1 -10 16795.1 650.498   5
   9   1  -9 13336.3 496.839   6
   9   1  -9 14524.6 636.388   5
   9  -1  -9 15249.9 596.701   5
   9   1  -8 4516.84 252.368   6
   9  -1  -8 4654.19 310.730   5
   9   1  -7 4833.22 256.992   6
   9  -1  -7 4794.88 245.087   6
   9  -1  -7 4992.07 305.740   5
   9  -1  -6 7462.47 297.805   6
   9   1  -6 6867.64 307.812   6
   9  -1  -6 7257.79 371.500   5
   9   1  -5 13188.0 438.235   6
   9  -1  -5 14323.1 431.660   6
   9  -1  -5 13426.2 517.968   5
  -9  -1  -4 10400.9 541.834   1
   9   1  -4 9455.72 346.123   6
   9  -1  -4 9720.93 328.229   6
  -9  -1  -3 5784.04 399.235   1
   9   1  -3 5705.45 252.017   6
   9  -1  -3 6181.61 239.179   6
   9   1  -2 13659.3 425.910   6
   9  -1  -2 14096.2 402.839   6
   9   1  -1 5496.68 242.837   6
   9   1   0 2210.57 151.395   6
   9   1   1 6768.08 265.371   6
   9   1   2 12961.9 402.462   6
   9   1   3 6159.10 253.093   6
   9  -1   4 10611.4 321.579   6
   9   1   4 10192.0 349.810   6
   9  -1   5 12070.7 357.053   6
   9   1   5 12030.0 386.717   6
   9   1   6 11071.3 364.624   6
   9  -1   6 10288.2 327.561   6
   9  -1   7 2805.17 157.179   6
   9   1   7 2962.91 181.464   6
   9  -1   8 3879.16 185.475   6
   9   1   8 3790.07 212.070   6
   9  -1   9 16802.1 483.451   6
   9   1   9 17268.5 520.531   6
   9   1  10 14553.2 484.379   6
   9   1  12 3342.25 537.126   2
   9  -1  13 2067.67 431.641   2
   9   1  13 2668.20 523.880   2
   9  -1  14 3379.23 554.241   2
   9   1  14 3035.28 528.071   2
   9  -1  15 10309.8 910.457   2
   9   1  15 8363.47 876.607   2
   9  -1  27 994.944 78.6879   3
   9  -1  28 305.182 47.7769   3
   9   2 -28 3907.27 135.449   6
   9  -2 -28 4159.37 159.770   6
   9  -2 -28 3687.92 200.314   5
   9   2 -27 2842.52 129.730   6
   9  -2 -27 2813.17 189.833   5
   9   2 -26 3931.34 175.762   6
   9  -2 -26 4243.84 253.366   5
   9   2 -25 4533.17 206.686   6
   9  -2 -25 4318.48 275.795   5
   9   2 -24 5424.05 245.195   6
   9  -2 -24 5667.33 322.896   5
   9   2 -23 3215.09 204.436   6
   9  -2 -23 3513.77 271.527   5
   9   2 -22 3964.13 237.078   6
   9  -2 -22 4721.88 308.814   5
   9   2 -21 8120.06 368.531   6
   9  -2 -21 9884.53 463.446   5
   9   2 -20 7766.62 375.832   6
   9  -2 -20 10915.0 501.542   5
   9  -2 -19 4767.81 359.573   5
   9  -2 -18 5464.46 374.484   5
   9  -2 -17 7023.74 434.239   5
   9  -2 -16 6738.26 445.014   5
   9   2 -15 8430.73 419.998   6
   9  -2 -15 9376.96 524.285   5
   9   2 -14 12387.8 513.191   6
   9  -2 -14 12727.6 594.553   5
   9   2 -13 6964.29 357.350   6
   9  -2 -13 6276.49 403.052   5
   9   2 -12 9934.61 424.548   6
   9  -2 -12 9330.28 477.381   5
   9   2 -11 25905.8 769.109   6
   9  -2 -11 27281.0 860.804   5
   9   2 -10 22748.1 699.007   6
   9  -2 -10 24244.2 774.113   5
   9   2  -9 18947.8 608.576   6
   9  -2  -9 21374.1 701.923   5
   9   2  -8 14443.5 493.807   6
   9  -2  -8 15500.8 567.666   5
   9  -2  -7 17899.3 516.443   6
   9   2  -7 17360.3 546.858   6
   9   2  -6 14339.0 468.684   6
   9  -2  -6 14804.8 438.231   6
   9  -2  -5 22684.0 575.354   6
   9   2  -5 21025.9 608.357   6
  -9  -2  -5 21553.1 919.665   1
  -9  -2  -4 8480.77 533.593   1
   9   2  -4 8217.86 319.997   6
  -9  -2  -3 4553.66 381.214   1
   9   2  -3 4208.73 215.743   6
   9   2  -2 3013.36 186.427   6
  -9  -2  -2 2770.20 295.027   1
   9   2  -1 22534.2 603.657   6
  -9  -2  -1 21283.9 893.861   1
   9   2   0 21210.3 581.463   6
  -9  -2   0 21069.8 884.824   1
   9   2   1 24973.6 654.454   6
  -9  -2   1 25071.9 968.928   1
   9   2   2 1683.65 143.766   6
  -9  -2   2 1681.13 244.431   1
   9   2   3 2838.03 170.687   6
  -9  -2   3 2569.45 295.755   1
   9   2   4 10432.1 356.911   6
  -9  -2   4 9048.78 569.845   1
   9   2   5 23561.8 631.853   6
   9   2   6 13452.7 435.190   6
   9   2   7 20429.2 585.039   6
   9   2   8 14314.8 473.567   6
   9   2   9 20567.7 614.942   6
   9   2  10 23167.0 679.233   6
   9   2  13 5604.56 787.257   2
   9   2  14 12363.2 1097.05   2
  -9  -2  21 7381.87 323.748   4
   9  -2  25 4772.21 177.699   3
   9  -3 -27 6018.63 254.283   5
   9   3 -26 3140.82 121.155   6
   9  -3 -26 2896.57 139.287   6
   9  -3 -26 3250.87 199.333   5
   9   3 -25 2847.99 132.075   6
   9  -3 -25 2933.97 200.569   5
   9   3 -24 2847.88 144.819   6
   9  -3 -24 2716.88 208.855   5
   9   3 -23 1949.30 129.506   6
   9  -3 -23 2057.66 189.616   5
   9   3 -22 1359.25 118.988   6
   9  -3 -22 1542.10 174.642   5
   9   3 -21 4120.77 217.723   6
   9  -3 -21 4528.81 293.422   5
   9   3 -20 2997.25 196.378   6
   9  -3 -20 2665.01 244.387   5
   9   3 -19 2254.66 177.649   6
   9  -3 -19 1946.31 214.942   5
   9   3 -18 3824.52 233.352   6
   9  -3 -18 3693.37 294.349   5
   9   3 -17 8799.89 375.149   6
   9  -3 -17 7578.22 441.566   5
   9   3 -16 3953.78 254.418   6
   9  -3 -16 3469.59 311.583   5
   9   3 -15 3494.70 239.312   6
   9  -3 -15 3159.58 298.764   5
   9   3 -14 4377.76 269.805   6
   9  -3 -14 3753.22 303.726   5
   9   3 -13 15991.5 542.217   6
   9  -3 -13 14407.5 604.630   5
   9   3 -12 12493.6 461.671   6
   9  -3 -12 11511.7 504.961   5
   9   3 -11 6703.25 318.918   6
   9  -3 -11 6671.95 363.159   5
   9   3 -10 1065.06 137.965   6
   9   3  -9 6216.52 303.344   6
   9   3  -8 17052.1 541.699   6
   9   3  -7 4520.18 244.460   6
  -9  -3  -7 5392.64 478.360   1
  -9  -3  -6 2433.09 326.088   1
   9   3  -6 2297.84 169.143   6
  -9  -3  -5 4593.12 430.677   1
   9   3  -5 4577.43 238.643   6
   9   3  -4 5078.96 249.672   6
  -9  -3  -4 5015.50 438.723   1
   9   3  -3 4521.29 230.502   6
  -9  -3  -3 3827.46 380.365   1
   9   3  -2 8104.25 326.160   6
  -9  -3  -2 8977.41 585.519   1
   9   3  -1 1395.06 130.044   6
  -9  -3  -1 1059.11 220.399   1
   9   3   0 439.249 89.9832   6
  -9  -3   0 545.289 159.251   1
   9   3   1 3604.29 199.089   6
  -9  -3   1 3380.21 372.772   1
   9   3   2 8241.32 325.525   6
  -9  -3   2 7517.29 552.229   1
   9   3   3 3838.76 213.718   6
  -9  -3   3 3967.22 404.923   1
   9   3   4 5725.24 263.980   6
  -9  -3   4 5110.73 459.018   1
   9   3   5 4233.72 233.909   6
  -9  -3   5 3632.59 391.222   1
   9   3   6 1752.02 159.394   6
   9   3   7 6672.95 307.806   6
   9   3   8 18112.1 578.609   6
   9   3   9 4898.22 272.397   6
  -9  -3  18 4436.40 277.646   4
  -9  -3  19 1750.10 182.807   4
  -9  -3  20 2741.90 203.648   4
  -9  -3  21 2804.96 194.356   4
   9  -4 -25 714.547 93.5302   5
   9  -4 -24 1470.79 135.966   5
   9  -4 -23 404.458 88.2673   5
   9   4 -22 430.467 58.2673   6
   9  -4 -22 529.579 103.640   5
   9   4 -21 303.439 59.0876   6
   9  -4 -21 280.500 88.9144   5
   9   4 -20 240.589 61.5575   6
   9  -4 -20 337.450 100.446   5
   9   4 -19 641.225 88.2373   6
   9  -4 -19 501.012 111.696   5
   9   4 -18 3961.31 204.132   6
   9  -4 -18 3835.80 273.099   5
   9   4 -17 3839.76 207.907   6
   9  -4 -17 3990.77 289.458   5
   9   4 -16 2338.14 167.118   6
   9  -4 -16 2398.60 228.552   5
   9   4 -15 116.993 70.8354   6
   9  -4 -15 213.832 112.921   5
   9   4 -14-102.553 74.8438   6
   9  -4 -14 107.467 94.1471   5
   9   4 -13 754.232 107.994   6
   9   4 -12 4669.37 248.850   6
   9   4 -11 3360.81 208.170   6
   9   4 -10 1537.04 143.206   6
   9   4  -9 2331.37 176.327   6
   9   4  -8 3967.54 226.382   6
   9   4  -7 3314.29 205.284   6
   9   4  -6 2599.49 180.138   6
   9   4  -5 2784.40 183.425   6
   9   4  -4 6762.17 295.996   6
   9   4  -3 4220.40 227.236   6
   9   4  -2 7519.90 314.297   6
  -9  -4  -2 7907.28 586.047   1
   9   4  -1 3403.32 204.854   6
  -9  -4  -1 2874.55 355.516   1
   9   4   0 1748.37 156.833   6
  -9  -4   0 1955.78 299.074   1
   9   4   1 2998.72 195.206   6
  -9  -4   1 2787.93 377.922   1
   9   4   2 7643.33 323.757   6
  -9  -4   2 7989.84 608.681   1
   9   4   3 4683.62 253.376   6
   9   4   4 6488.43 306.135   6
   9   4   5 3420.84 225.120   6
   9   4   6 2883.29 211.379   6
   9   4   7 3230.18 221.369   6
   9   4   8 4386.68 274.474   6
  -9  -4  15 364.459 167.753   4
  -9  -4  16 2325.56 255.008   4
  -9  -4  17 3232.15 260.578   4
  -9  -4  18 4206.90 273.585   4
  -9  -4  19 681.417 136.281   4
  -9  -4  20 84.3666 95.6250   4
  -9  -4  21 325.303 96.4971   4
   9   5 -15 729.237 85.4810   6
   9   5 -14 962.165 99.4953   6
   9   5 -13 2066.24 145.685   6
   9   5 -12 8472.30 318.000   6
   9   5 -11 5700.93 255.993   6
   9   5 -10 5550.44 256.243   6
   9   5  -9 4790.40 237.800   6
   9   5  -8 5653.21 261.192   6
   9   5  -7 1215.92 121.171   6
   9   5  -6 1890.91 149.485   6
   9   5  -5 874.807 109.923   6
   9   5  -4 1581.54 147.075   6
   9   5  -3 956.345 121.672   6
  -9  -5  -3 763.801 170.860   4
   9   5  -2 648.071 108.279   6
  -9  -5  -2 423.614 152.853   4
   9   5  -1 674.364 107.115   6
  -9  -5  -1 600.200 177.773   4
   9   5   0 315.282 83.4500   6
  -9  -5   0 310.385 154.067   4
   9   5   1 794.427 118.114   6
  -9  -5   1 538.607 176.408   4
   9   5   2 232.450 72.1807   6
  -9  -5   2 430.385 154.938   4
   9   5   3 1233.40 141.075   6
  -9  -5   3 1339.96 208.323   4
   9   5   4 868.627 127.433   6
  -9  -5   4 658.213 202.872   4
   9   5   5 1108.49 141.795   6
  -9  -5   5 1875.73 252.064   4
  -9  -5   6 2251.29 260.367   4
  -9  -5   7 1477.53 253.700   4
  -9  -5   8 5556.70 374.042   4
  -9  -5   9 4529.25 356.143   4
  -9  -5  10 3010.26 304.482   4
  -9  -5  11 6496.18 406.427   4
  -9  -5  12 7393.36 430.921   4
  -9  -5  13 1711.31 227.772   4
  -9  -5  14 2148.55 233.660   4
  -9  -5  15 338.778 144.760   4
  -9  -5  16 694.867 155.066   4
  -9  -5  17 2551.21 224.379   4
  -9  -5  18 3518.08 241.864   4
  -9  -5  19 2290.74 177.714   4
  -9  -5  20 1312.37 127.792   4
  -9  -5  21-113.255 74.5239   4
   9   6  -3 3486.89 206.912   6
   9   6  -2 2849.51 190.113   6
  -9  -6  -2 3106.39 267.015   4
   9   6  -1 1710.79 159.057   6
  -9  -6  -1 2226.48 229.205   4
   9   6   0 1702.80 151.586   6
  -9  -6   0 1569.49 215.689   4
   9   6   1 2332.40 179.870   6
  -9  -6   1 2411.81 245.273   4
  -9  -6   2 4186.52 314.284   4
  -9  -6   3 4992.47 355.045   4
  -9  -6   4 3270.92 279.542   4
  -9  -6   5 1542.83 213.719   4
  -9  -6   6 14472.3 599.650   4
  -9  -6   7 17659.2 679.993   4
  -9  -6   8 8937.62 473.729   4
  -9  -6   9 6985.79 398.027   4
  -9  -6  10 8583.21 442.688   4
  -9  -6  11 4998.03 333.732   4
  -9  -6  12 4593.70 317.996   4
  -9  -6  13 3954.52 285.620   4
  -9  -6  14 9416.69 427.905   4
  -9  -6  15 5469.06 309.730   4
  -9  -6  16 3063.57 225.538   4
  -9  -6  17 8592.68 352.428   4
  -9  -6  18 9485.08 346.341   4
  -9  -6  19 5157.33 227.990   4
  -9  -6  20 2436.72 139.206   4
  -9  -7  -1 3074.81 225.084   4
  -9  -7   0 1554.20 182.704   4
  -9  -7   1 3324.38 252.502   4
  -9  -7   2 3035.89 250.336   4
  -9  -7   3 1204.88 172.028   4
  -9  -7   4 3359.54 261.339   4
  -9  -7   5 3515.39 267.127   4
  -9  -7   6 2480.11 235.294   4
  -9  -7   7 4296.12 290.012   4
  -9  -7   8 10050.7 440.100   4
  -9  -7   9 2591.67 239.589   4
  -9  -7  10 503.189 139.003   4
  -9  -7  11 3601.79 240.803   4
  -9  -7  12 4010.90 248.958   4
  -9  -7  13 3550.96 234.002   4
  -9  -7  14 2154.38 175.304   4
  -9  -7  15 397.835 98.0261   4
  -9  -7  16 2709.70 169.666   4
  -9  -7  17 4905.38 210.047   4
  -9  -7  18 2751.47 137.154   4
  -9  -8   1 1214.62 127.063   4
  -9  -8   2 175.473 89.9122   4
  -9  -8   3 345.828 101.417   4
  -9  -8   4 2267.86 189.801   4
  -9  -8   5 2489.24 189.882   4
  -9  -8   6 1902.29 164.974   4
  -9  -8   7 1081.40 132.968   4
  -9  -8   8 324.812 94.0700   4
  -9  -8   9 1612.80 150.197   4
  -9  -8  10 1217.34 132.703   4
  -9  -8  11 358.381 82.4053   4
  -9  -8  12 80.2988 61.8839   4
  -9  -8  13 275.318 67.8857   4
  -9  -8  14 10.8890 51.6377   4
  10   0 -28 89.2467 31.4137   6
  10   0 -27 5278.05 188.308   6
  10   0 -26 562.932 75.5506   6
  10   0 -25 6949.48 269.896   6
  10   0 -24 781.667 108.755   6
  10   0 -23 2532.67 189.026   6
  10   0 -22 305.856 100.604   6
  10   0 -22 179.681 123.190   5
  10   0 -21 18602.3 739.082   5
  10   0 -20 2822.10 290.850   5
  10   0 -19 3636.47 342.953   5
  10   0 -18 5055.75 403.812   5
  10   0 -17 14494.9 720.012   5
  10   0 -16 3869.59 388.416   5
  10   0 -15 6919.02 502.160   5
  10   0 -14 6579.93 491.219   5
  10   0 -13 12293.1 529.466   6
  10   0 -13 15335.6 737.855   5
  10   0 -12 46794.8 1225.81   6
  10   0 -12 49609.9 1473.14   5
  10   0 -11 1710.75 189.584   6
  10   0 -11 1916.20 258.359   5
  10   0 -10 7865.33 366.385   6
  10   0 -10 7353.14 465.334   5
  10   0  -9 3743.99 241.925   6
  10   0  -8 108125. 2267.07   6
  10   0  -7 10681.0 399.740   6
  10   0  -6 33343.0 848.449   6
  10   0  -5 97494.3 2016.53   6
  10   0  -4 1881.78 143.210   6
  10   0  -3 232.489 63.7320   6
  10   0  -2 1498.92 135.892   6
  10   0  -1 63723.4 1376.24   6
  10   0   0 1924.72 146.698   6
  10   0   1 61786.2 1327.56   6
  10   0   2 2817.57 168.981   6
  10   0   3 188.552 66.2466   6
  10   0   4 1126.99 114.670   6
  10   0   5 98273.9 1997.15   6
  10   0   6 31713.1 782.334   6
  10   0   7 13577.5 436.626   6
  10   0   8 107833. 2205.19   6
  10   0   9 2980.27 194.236   6
  10   1 -27 116.109 36.0782   6
  10  -1 -27 128.893 43.5307   6
  10   1 -26 1306.06 96.6385   6
  10  -1 -26 1330.83 99.8511   6
  10   1 -25 385.400 73.8724   6
  10  -1 -25 396.873 76.1658   6
  10   1 -24 17055.1 486.244   6
  10  -1 -24 16739.9 500.604   6
  10  -1 -24 15750.7 581.706   5
  10   1 -23 1706.79 148.710   6
  10  -1 -23 1004.03 173.015   5
  10   1 -22 7040.61 316.349   6
  10  -1 -22 6580.03 391.639   5
  10   1 -21 113.058 91.8218   6
  10  -1 -21 195.707 126.361   5
  10   1 -20 3283.16 240.625   6
  10  -1 -20 2773.37 289.852   5
  10   1 -19 195.080 122.529   6
  10  -1 -19 230.236 147.300   5
  10   1 -18 7349.67 392.841   6
  10  -1 -18 7680.37 499.039   5
  10   1 -17 10147.1 479.545   6
  10  -1 -17 10465.4 585.919   5
  10   1 -16 2538.47 257.339   6
  10  -1 -16 2324.19 292.140   5
  10   1 -15 469.441 120.831   6
  10  -1 -15 146.454 148.781   5
  10   1 -14 540.497 129.010   6
  10  -1 -14 703.244 206.809   5
  10   1 -13 2521.68 224.349   6
  10  -1 -13 2130.16 271.478   5
  10   1 -12 1040.99 159.900   6
  10  -1 -12 773.503 140.081   6
  10  -1 -12 1285.78 217.738   5
  10   1 -11 3596.43 260.286   6
  10  -1 -11 3613.84 245.351   6
  10  -1 -11 3303.86 322.097   5
  10   1 -10 2217.37 198.504   6
  10  -1 -10 2236.39 187.492   6
  10  -1 -10 1884.55 248.099   5
  10   1  -9 49683.4 1237.38   6
  10  -1  -9 53515.9 1232.38   6
  10  -1  -9 51389.6 1419.54   5
  10   1  -8 202.007 93.8752   6
  10  -1  -8 306.081 90.0564   6
  10  -1  -8 193.100 112.545   5
  10   1  -7 2765.92 200.552   6
  10  -1  -7 2772.95 187.071   6
  10   1  -6 535.749 100.644   6
  10  -1  -6 531.743 95.9388   6
  10   1  -5 1540.55 146.394   6
  10  -1  -5 1545.25 130.390   6
  10   1  -4 29866.1 779.938   6
  10  -1  -4 30390.8 749.883   6
  10   1  -3 2311.76 166.605   6
  10  -1  -3 2715.32 165.477   6
  10   1  -2 19213.5 563.795   6
  10  -1  -2 19782.7 533.819   6
  10   1  -1 1107.36 114.762   6
  10  -1  -1 1070.84 104.029   6
  10   1   0-41.0218 74.1545   6
  10  -1   0 21.0348 48.7489   6
  10  -1   1 586.957 80.4288   6
  10   1   1 559.099 93.1832   6
  10  -1   2 20195.4 538.007   6
  10   1   2 20924.6 575.978   6
  10  -1   3 2387.68 150.462   6
  10   1   3 2451.83 173.591   6
  10  -1   4 28998.1 703.568   6
  10   1   4 29171.3 749.265   6
  10  -1   5 1890.80 132.680   6
  10   1   5 1729.62 143.471   6
  10  -1   6 85.9231 51.7941   6
  10   1   6 150.629 77.0001   6
  10  -1   7 3102.88 174.767   6
  10   1   7 3192.05 205.455   6
  10  -1   8 1105.90 107.402   6
  10   1   8 1490.26 143.433   6
  10   1   9 50413.0 1187.24   6
  10   1  10 3120.15 216.218   6
  10   2 -26 158.575 45.1291   6
  10  -2 -26 281.134 49.1234   6
  10   2 -25 161.040 48.9755   6
  10  -2 -25 159.449 51.8237   6
  10   2 -24 91.7488 54.0999   6
  10  -2 -24 23.8867 56.1313   6
  10  -2 -24 126.567 96.4188   5
  10   2 -23 92.7682 65.8491   6
  10  -2 -23 20.2957 67.5377   6
  10  -2 -23-43.9247 91.8118   5
  10   2 -22 18.2712 73.9693   6
  10  -2 -22-144.664 129.209   5
  10   2 -21 596.218 109.050   6
  10  -2 -21 785.106 169.716   5
  10   2 -20 599.497 111.906   6
  10  -2 -20 500.146 155.788   5
  10   2 -19 357.697 111.856   6
  10  -2 -19 224.222 143.813   5
  10   2 -18 985.132 149.401   6
  10  -2 -18 854.282 198.485   5
  10   2 -17 196.297 106.050   6
  10  -2 -17-18.4821 126.806   5
  10   2 -16 150.996 115.875   6
  10  -2 -16 57.8024 130.746   5
  10   2 -15 415.990 126.926   6
  10  -2 -15 708.083 188.593   5
  10   2 -14 3040.33 242.611   6
  10  -2 -14 3020.47 316.976   5
  10   2 -13 316.271 111.717   6
  10  -2 -13 94.3359 77.3698   6
  10  -2 -13 448.410 153.509   5
  10   2 -12 4604.48 283.527   6
  10  -2 -12 4111.42 251.951   6
  10  -2 -12 4363.63 355.030   5
  10   2 -11 7730.60 369.118   6
  10  -2 -11 7600.63 340.582   6
  10  -2 -11 7216.61 439.012   5
  10   2 -10 5469.37 300.715   6
  10  -2 -10 5661.04 278.071   6
  10  -2 -10 5872.84 379.335   5
  10   2  -9 814.872 118.604   6
  10  -2  -9 899.110 158.798   5
  10   2  -8 5393.74 286.273   6
  10  -2  -8 5929.78 266.666   6
  10  -2  -8 5808.45 348.771   5
  10   2  -7 8819.12 367.938   6
  10  -2  -7 8982.68 331.505   6
  10  -2  -6 1470.32 121.722   6
  10   2  -6 1195.41 138.482   6
  10   2  -5 6348.40 297.618   6
  10  -2  -5 6505.63 260.383   6
  10   2  -4 372.841 94.4550   6
  10  -2  -4 326.505 64.7926   6
  10   2  -3 732.607 109.340   6
  10   2  -2 2160.20 171.549   6
  10   2  -1 3799.14 215.828   6
  10   2   0-20.0529 77.6968   6
  10   2   1 3881.56 218.775   6
  10   2   2 2351.95 173.000   6
  10   2   3 737.890 109.210   6
  10   2   4 378.834 97.6400   6
  10   2   5 6219.90 291.363   6
  10   2   6 1357.51 141.880   6
  10   2   7 9033.79 367.120   6
  10   2   8 5827.86 293.289   6
  10   2   9 1282.37 150.315   6
  10   2  10 5739.58 306.242   6
 -10  -2  20 229.649 115.797   4
 -10  -2  21 86.2858 84.0313   4
  10   3 -24 6391.36 204.633   6
  10  -3 -24 6568.46 209.263   6
  10  -3 -24 5974.34 285.891   5
  10   3 -23 60.0887 42.3683   6
  10  -3 -23 204.820 46.3371   6
  10  -3 -23 156.953 85.2199   5
  10   3 -22 571.878 78.1917   6
  10  -3 -22 624.785 87.7119   6
  10  -3 -22 547.933 121.508   5
  10   3 -21 469.618 83.6095   6
  10  -3 -21 428.436 80.8640   6
  10   3 -20 3694.95 198.020   6
  10  -3 -20 3597.92 206.436   6
  10  -3 -20 3639.24 292.925   5
  10   3 -19 725.614 101.826   6
  10  -3 -19 808.828 114.722   6
  10  -3 -19 586.591 140.340   5
  10   3 -18 17291.5 520.670   6
  10  -3 -18 15527.0 524.545   6
  10  -3 -18 16384.3 667.047   5
  10   3 -17 139.354 79.8469   6
  10  -3 -17 277.251 83.4895   6
  10  -3 -17 210.786 116.450   5
  10   3 -16 4182.15 249.388   6
  10  -3 -16 3646.12 226.418   6
  10  -3 -16 3780.34 326.767   5
  10   3 -15 382.161 108.238   6
  10  -3 -15 270.401 76.6643   6
  10   3 -14 10252.4 416.720   6
  10  -3 -14 10140.0 382.247   6
  10  -3 -14 9973.41 517.848   5
  10   3 -13 41.4630 85.7038   6
  10  -3 -13 73.5846 65.7023   6
  10   3 -12 1394.08 160.071   6
  10  -3 -12 1368.42 127.683   6
  10  -3 -12 1400.96 183.090   5
  10   3 -11 943.106 137.371   6
  10   3 -10 184.624 100.783   6
  10   3  -9-10.9580 82.4959   6
  10   3  -8 9053.00 378.841   6
  10   3  -7 903.314 129.147   6
  10   3  -6 3072.99 205.418   6
  10   3  -5 230.273 87.8414   6
  10   3  -4 17229.4 543.292   6
  10   3  -3 1624.08 150.551   6
  10   3  -2 23837.7 673.027   6
  10   3  -1 557.986 98.7534   6
  10   3   0 210.150 90.7384   6
  10   3   1 440.555 102.749   6
  10   3   2 24093.9 680.174   6
  10   3   3 2429.64 196.913   6
  10   3   4 17068.8 547.807   6
  10   3   5 501.481 100.897   6
  10   3   6 3251.29 223.295   6
  10   3   7 777.913 128.788   6
  10   3   8 8926.99 390.458   6
  10   3   9 6.49076 98.3011   6
 -10  -3  18 11368.8 503.947   4
 -10  -3  19 604.814 126.007   4
 -10  -3  20 2902.17 199.133   4
 -10  -3  21 501.227 102.687   4
  10   4 -22 284.760 45.9352   6
  10  -4 -22 130.062 64.3600   5
  10   4 -21 20377.8 483.723   6
  10  -4 -21 21318.7 620.377   5
  10   4 -20 836.624 80.6426   6
  10  -4 -20 866.422 125.032   5
  10   4 -19 4133.75 185.262   6
  10  -4 -19 4130.26 273.040   5
  10   4 -18 1419.29 117.122   6
  10  -4 -18 1346.85 166.981   5
  10   4 -17 6910.93 274.269   6
  10  -4 -17 6746.08 374.934   5
  10   4 -16 1596.64 138.643   6
  10  -4 -16 1158.39 161.342   5
  10   4 -15 5865.28 265.803   6
  10   4 -14 1685.76 149.752   6
  10   4 -13 7.02742 70.9878   6
  10   4 -12 296.444 91.2537   6
  10   4 -11 3343.15 211.252   6
  10   4 -10 439.833 93.5682   6
  10   4  -9 2550.94 185.570   6
  10   4  -8 14380.1 484.631   6
  10   4  -7 6322.11 297.922   6
  10   4  -6 452.729 98.7863   6
  10   4  -5 16188.2 522.801   6
  10   4  -4 10543.9 402.443   6
  10   4  -3 651.613 121.158   6
  10   4  -2 11483.1 424.159   6
  10   4  -1 23541.8 674.389   6
  10   4   0 1549.49 165.011   6
  10   4   1 23385.0 675.622   6
  10   4   2 10942.6 426.194   6
  10   4   3 398.642 96.4114   6
  10   4   4 11287.2 438.069   6
  10   4   5 15251.3 534.270   6
  10   4   6 777.141 133.055   6
  10   4   7 6796.64 342.974   6
 -10  -4  14 1849.36 225.532   4
 -10  -4  15 4339.12 314.580   4
 -10  -4  16 2028.68 216.789   4
 -10  -4  17 6828.12 342.397   4
 -10  -4  18 863.367 136.980   4
 -10  -4  19 4181.84 241.238   4
 -10  -4  20 121.788 88.5029   4
 -10  -4  21 16485.6 454.571   4
  10   5 -16 853.634 81.0014   6
  10   5 -15 119.490 49.9363   6
  10   5 -14 3449.00 174.128   6
  10   5 -13 2681.69 157.353   6
  10   5 -12 10850.9 364.142   6
  10   5 -11 2265.16 159.169   6
  10   5 -10 576.945 94.2519   6
  10   5  -9 11379.1 394.527   6
  10   5  -8 32134.1 809.313   6
  10   5  -7 1160.47 129.022   6
  10   5  -6 742.208 108.515   6
  10   5  -5 28466.9 755.797   6
  10   5  -4 28571.4 756.737   6
  10   5  -3 3239.04 253.843   6
  10   5  -2 22619.5 654.498   6
 -10  -5  -2 24346.4 764.477   4
  10   5  -1 7557.35 335.127   6
 -10  -5  -1 6488.04 377.711   4
  10   5   0 361.594 123.250   6
 -10  -5   0 363.415 156.823   4
  10   5   1 7174.04 328.326   6
 -10  -5   1 7036.77 408.647   4
  10   5   2 22355.1 678.857   6
 -10  -5   2 24778.6 819.145   4
  10   5   3 2864.74 245.863   6
 -10  -5   3 2680.60 276.830   4
  10   5   4 28234.0 815.095   6
 -10  -5   4 32263.8 947.850   4
 -10  -5   5 29979.3 926.260   4
 -10  -5   6 244.284 151.544   4
 -10  -5   7 603.500 192.483   4
 -10  -5   8 34362.4 1011.35   4
 -10  -5   9 10415.8 490.826   4
 -10  -5  10 787.007 188.331   4
 -10  -5  11 2171.34 248.178   4
 -10  -5  12 11568.4 503.830   4
 -10  -5  13 2932.96 263.128   4
 -10  -5  14 3198.46 261.183   4
 -10  -5  15 51.8405 116.397   4
 -10  -5  16 758.809 150.851   4
 -10  -5  17 862.887 140.658   4
 -10  -5  18 14192.5 464.672   4
 -10  -5  19 1310.59 129.055   4
 -10  -5  20 3067.57 162.158   4
  10   6  -6 581.580 81.3882   6
  10   6  -5 262.153 71.3386   6
  10   6  -4 813.733 108.472   6
  10   6  -3 225.300 85.2061   6
  10   6  -2 1991.36 163.675   6
 -10  -6  -2 1903.09 200.548   4
  10   6  -1 847.299 117.122   6
 -10  -6  -1 613.187 154.070   4
  10   6   0 118.628 70.2721   6
 -10  -6   0 114.311 128.189   4
 -10  -6   1 1034.17 186.123   4
 -10  -6   2 1667.14 206.233   4
 -10  -6   3 308.449 152.110   4
 -10  -6   4 553.354 168.558   4
 -10  -6   5 61.3172 138.243   4
 -10  -6   6 724.908 180.811   4
 -10  -6   7 691.773 158.067   4
 -10  -6   8 99.7010 134.969   4
 -10  -6   9 2895.41 257.349   4
 -10  -6  10 1739.18 210.042   4
 -10  -6  11 3635.36 265.080   4
 -10  -6  12 239.246 141.437   4
 -10  -6  13 1637.38 180.067   4
 -10  -6  14 1092.81 154.315   4
 -10  -6  15 997.785 133.820   4
 -10  -6  16-13.7665 82.4830   4
 -10  -6  17 159.847 79.4731   4
 -10  -6  18 175.374 70.7893   4
 -10  -6  19 278.083 60.3722   4
 -10  -7   0-149.843 88.2110   4
 -10  -7   1 400.581 110.199   4
 -10  -7   2 8846.48 388.158   4
 -10  -7   3 1362.60 163.726   4
 -10  -7   4 2898.89 221.504   4
 -10  -7   5 902.369 145.645   4
 -10  -7   6 1575.42 182.388   4
 -10  -7   7 31.7201 102.741   4
 -10  -7   8 3107.30 220.070   4
 -10  -7   9 1502.11 161.357   4
 -10  -7  10 657.593 129.764   4
 -10  -7  11 1482.93 155.083   4
 -10  -7  12 781.235 118.586   4
 -10  -7  13 225.530 80.7440   4
 -10  -7  14 1780.75 142.677   4
 -10  -7  15 817.135 94.0377   4
 -10  -7  16 32.5683 48.7579   4
 -10  -8   3 55.5855 56.8660   4
 -10  -8   4 517.281 83.0611   4
 -10  -8   5 14884.8 428.896   4
 -10  -8   6 4072.53 194.275   4
 -10  -8   7 7166.30 262.068   4
 -10  -8   8 191.677 63.2732   4
 -10  -8   9 3101.73 158.422   4
 -10  -8  10 639.837 82.1013   4
  11   0 -26 36.5097 31.5122   6
  11   0 -25 48.5234 42.0415   6
  11   0 -24-92.9318 53.5829   6
  11   0 -23-9.00478 62.4734   6
  11   0 -22 23.8400 71.0919   6
  11   0 -21 31.1152 81.1041   6
  11   0 -20 62.5224 92.6069   6
  11   0 -19-30.2153 102.029   6
  11   0 -18 31.7994 108.216   6
  11   0 -17-35.8433 123.285   6
  11   0 -16-99.4405 115.599   6
  11   0 -15 31.3359 110.365   6
  11   0 -14 152.931 119.194   6
  11   0 -13 121.048 93.3386   6
  11   0 -12-42.6142 90.5066   6
  11   0 -11-18.5343 86.5400   6
  11   0 -10 58.9068 80.6564   6
  11   0  -9-91.7448 92.7811   6
  11   0  -8 24.4139 85.6857   6
  11   0  -7-11.8320 70.8091   6
  11   0  -6-0.38884 80.0614   6
  11   0  -5 34.3565 70.9640   6
  11   0  -4 4.98423 73.7178   6
  11   0  -3 61.8461 66.4570   6
  11   0  -2-21.3419 70.3661   6
  11   0  -1-10.2155 71.0848   6
  11   0   0 54.9388 64.1216   6
  11   0   1 79.0883 74.7342   6
  11   0   2 68.4772 69.9138   6
  11   0   3 71.2587 70.7789   6
  11   0   4 55.3864 62.2524   6
  11   0   5-6.39398 68.2836   6
  11   0   6 1.07769 76.5532   6
  11   0   7 11.9981 78.6529   6
  11   0   8 64.2432 75.3471   6
  11   0   9 40.4143 79.4331   6
  11   1 -25 2741.10 122.373   6
  11  -1 -25 2631.11 121.622   6
  11   1 -24 1742.18 109.460   6
  11  -1 -24 1659.26 109.229   6
  11   1 -23 3092.31 163.132   6
  11  -1 -23 3296.50 168.487   6
  11   1 -22 806.647 96.5678   6
  11  -1 -22 917.025 108.965   6
  11   1 -21 47.5298 79.1942   6
  11  -1 -21 173.923 79.3372   6
  11   1 -20 1476.03 151.138   6
  11  -1 -20 1554.43 161.467   6
  11   1 -19 7224.04 336.557   6
  11  -1 -19 7281.90 349.141   6
  11   1 -18 4905.49 285.235   6
  11  -1 -18 4651.07 283.545   6
  11   1 -17 6446.93 346.222   6
  11  -1 -17 6158.21 347.364   6
  11   1 -16 22.1878 102.513   6
  11  -1 -16-81.1293 101.866   6
  11   1 -15 4881.79 311.906   6
  11  -1 -15 4648.25 288.523   6
  11   1 -14 8223.66 406.974   6
  11  -1 -14 8516.55 393.235   6
  11   1 -13 19928.1 665.389   6
  11  -1 -13 19092.9 635.773   6
  11   1 -12 4019.90 270.043   6
  11  -1 -12 3883.22 250.496   6
  11   1 -11 1193.46 145.975   6
  11  -1 -11 1410.52 150.825   6
  11   1 -10 1478.97 163.845   6
  11  -1 -10 1230.63 138.623   6
  11   1  -9 6181.19 317.990   6
  11  -1  -9 6423.19 302.987   6
  11   1  -8 8729.87 385.835   6
  11  -1  -8 9236.33 364.850   6
  11   1  -7 29441.0 814.060   6
  11  -1  -7 29812.4 774.704   6
  11   1  -6 9421.10 397.746   6
  11  -1  -6 9981.75 366.539   6
  11   1  -5 696.756 121.171   6
  11  -1  -5 479.518 90.7042   6
  11   1  -4 7614.98 331.033   6
  11  -1  -4 7765.98 310.203   6
  11   1  -3 26956.9 727.783   6
  11  -1  -3 25808.0 681.901   6
  11   1  -2 8609.95 347.561   6
  11  -1  -2 8539.27 321.842   6
  11  -1  -1 3544.86 192.640   6
  11   1  -1 3145.24 200.888   6
  11  -1   0 146.488 68.8119   6
  11   1   0 268.918 95.8412   6
  11  -1   1 3061.47 173.847   6
  11   1   1 3154.49 205.244   6
  11  -1   2 7517.94 289.380   6
  11   1   2 8116.97 330.908   6
  11  -1   3 28018.4 703.917   6
  11   1   3 28242.3 754.519   6
  11  -1   4 5976.19 253.453   6
  11   1   4 5937.59 285.634   6
  11  -1   5 292.134 78.5396   6
  11   1   5 336.604 97.0719   6
  11  -1   6 9658.14 348.726   6
  11   1   6 10089.8 386.311   6
  11  -1   7 29700.6 766.579   6
  11   1   7 31461.9 824.393   6
  11  -1   8 7653.91 312.193   6
  11   1   8 8112.74 352.740   6
  11   1   9 5904.58 306.376   6
  11   2 -24 288.435 49.5227   6
  11  -2 -24 147.355 36.2386   6
  11   2 -23 1422.96 100.310   6
  11  -2 -23 1621.37 103.224   6
  11   2 -22 6845.64 248.967   6
  11  -2 -22 6861.83 250.937   6
  11   2 -21 4197.26 203.755   6
  11  -2 -21 3809.60 196.110   6
  11   2 -20 4671.24 228.065   6
  11  -2 -20 4599.35 232.148   6
  11   2 -19 55.4084 76.3790   6
  11  -2 -19 213.022 79.4298   6
  11  -2 -18 1565.25 155.663   6
  11   2 -18 1498.12 148.859   6
  11  -2 -18 1320.61 212.952   5
  11   2 -17 5980.89 298.649   6
  11  -2 -17 5612.38 287.949   6
  11  -2 -17 5496.80 401.446   5
  11   2 -16 16059.1 547.426   6
  11  -2 -16 15119.7 517.160   6
  11   2 -15 7603.25 367.472   6
  11  -2 -15 6668.56 320.394   6
  11  -2 -15 6337.30 437.637   5
  11   2 -14 3535.61 246.628   6
  11  -2 -14 3148.33 211.431   6
  11   2 -13 1345.25 161.338   6
  11  -2 -13 1179.13 142.026   6
  11  -2 -13 1308.43 211.523   5
  11   2 -12 9290.91 408.979   6
  11  -2 -12 8799.69 357.550   6
  11   2 -11 5103.08 296.865   6
  11  -2 -11 4839.11 252.597   6
  11   2 -10 8955.64 395.192   6
  11  -2 -10 9031.89 349.813   6
  11   2  -9 6065.12 326.568   6
  11  -2  -9 6066.62 271.518   6
  11   2  -8 2976.63 217.189   6
  11  -2  -8 3138.66 187.551   6
  11   2  -7 830.462 128.267   6
  11  -2  -7 725.195 98.7344   6
  11   2  -6 11618.5 451.659   6
  11  -2  -6 12079.9 391.167   6
  11   2  -5 8576.10 374.731   6
  11  -2  -5 8750.64 313.161   6
  11   2  -4 8474.77 360.730   6
  11  -2  -4 8942.62 317.076   6
  11   2  -3 2823.03 203.259   6
  11   2  -2 5148.45 271.053   6
  11   2  -1 5756.04 285.035   6
  11   2   0 5105.63 271.439   6
  11   2   1 3307.00 227.566   6
  11   2   2 7705.67 331.069   6
  11   2   3 3434.28 221.643   6
  11   2   4 7583.37 338.015   6
  11   2   5 8590.35 373.746   6
  11   2   6 12159.2 454.403   6
  11   2   7 1359.81 152.272   6
  11   2   8 2495.73 206.420   6
  11   2   9 4866.72 290.546   6
 -11  -2  20 2000.78 173.911   4
  11   3 -23 2925.33 117.469   6
  11   3 -22 363.485 56.1123   6
  11   3 -21 1306.41 96.9831   6
  11   3 -20 3174.95 163.865   6
  11   3 -19 7236.68 274.966   6
  11   3 -18 6848.39 275.681   6
  11  -3 -18 6429.61 253.708   6
  11   3 -17 1765.90 147.143   6
  11  -3 -17 1546.72 122.606   6
  11  -3 -17 1598.06 210.668   5
  11   3 -16 670.149 111.255   6
  11  -3 -16 448.875 126.793   5
  11   3 -15 239.170 86.8875   6
  11  -3 -15 311.044 72.8001   6
  11  -3 -15 323.079 127.584   5
  11   3 -14 2029.46 175.704   6
  11  -3 -14 1918.79 137.811   6
  11   3 -13 2026.54 179.198   6
  11   3 -12 4714.94 274.429   6
  11   3 -11 2158.00 190.503   6
  11   3 -10 4030.46 249.971   6
  11   3  -9 5665.19 297.810   6
  11   3  -8 1692.16 172.413   6
  11   3  -7 846.247 128.159   6
  11   3  -6 760.780 121.103   6
  11   3  -5 8254.96 364.109   6
  11   3  -4 8301.56 364.080   6
  11   3  -3 12810.1 467.326   6
  11   3  -2 2864.33 211.470   6
  11   3  -1 2717.20 201.986   6
  11   3   0 2081.85 177.484   6
  11   3   1 1189.91 144.269   6
  11   3   2 4551.92 264.676   6
  11   3   3 12962.5 472.207   6
  11   3   4 7155.59 345.320   6
  11   3   5 9507.81 404.812   6
  11   3   6 626.532 126.583   6
  11   3   7 1004.23 159.872   6
  11   3   8 1590.58 178.975   6
 -11  -3  17 2485.17 210.973   4
 -11  -3  18 4042.10 232.181   4
 -11  -3  19 7363.26 303.928   4
 -11  -3  20 1992.11 144.916   4
  11   4 -20 456.076 54.1667   6
  11   4 -19 5085.91 186.074   6
  11   4 -18 2990.62 150.338   6
  11   4 -17 1059.21 96.4897   6
  11   4 -16-8.03068 61.6175   6
  11   4 -15 2183.67 152.639   6
  11   4 -14 822.549 109.570   6
  11   4 -13 2641.45 182.950   6
  11   4 -12 1825.91 158.001   6
  11   4 -11 3671.41 218.452   6
  11   4 -10 10561.8 395.605   6
  11   4  -9 3249.26 218.232   6
  11   4  -8 212.101 77.0335   6
  11   4  -7 931.332 120.881   6
  11   4  -6 2514.81 184.393   6
  11   4  -5 1710.94 160.910   6
  11   4  -4 1629.70 160.254   6
  11   4  -3 273.672 99.4231   6
  11   4  -2 1124.44 140.057   6
  11   4  -1 2153.25 185.914   6
  11   4   0-42.3391 84.5729   6
  11   4   1 2646.57 205.685   6
  11   4   2 911.249 144.572   6
  11   4   3 470.617 111.579   6
  11   4   4 1258.02 157.629   6
  11   4   5 1979.61 193.866   6
  11   4   6 2325.71 207.519   6
 -11  -4  13 1858.22 235.352   4
 -11  -4  14 1460.11 195.327   4
 -11  -4  15 1506.68 182.506   4
 -11  -4  16 82.9271 110.750   4
 -11  -4  17 1209.45 148.216   4
 -11  -4  18 2477.26 178.227   4
 -11  -4  19 3094.45 186.385   4
 -11  -4  20 322.646 75.3306   4
  11   5 -15 601.846 66.3759   6
  11   5 -14 2407.14 132.884   6
  11   5 -13 6390.02 238.712   6
  11   5 -12 570.921 82.7860   6
  11   5 -11 1216.10 114.118   6
  11   5 -10 2688.52 169.608   6
  11   5  -9 3652.06 203.067   6
  11   5  -8 464.641 84.7891   6
  11   5  -7 1348.41 129.738   6
  11   5  -6 1875.99 154.212   6
  11   5  -5 1184.52 133.578   6
  11   5  -4 2348.85 185.736   6
  11   5  -3 9489.16 374.203   6
  11   5  -2 2968.03 231.886   6
 -11  -5  -2 2283.28 215.850   4
  11   5  -1 1769.64 162.594   6
 -11  -5  -1 1158.46 196.031   4
  11   5   0-12.6170 72.2064   6
 -11  -5   0 108.113 127.813   4
  11   5   1 1495.96 156.305   6
 -11  -5   1 1313.25 210.048   4
  11   5   2 2976.27 221.461   6
 -11  -5   2 2994.79 281.170   4
  11   5   3 9722.76 407.327   6
 -11  -5   3 9921.51 488.428   4
 -11  -5   4 2194.43 243.980   4
 -11  -5   5 975.399 194.389   4
 -11  -5   6 888.155 192.019   4
 -11  -5   7 2044.87 234.292   4
 -11  -5   8 519.999 166.376   4
 -11  -5   9 3315.12 275.011   4
 -11  -5  10 2593.28 250.091   4
 -11  -5  11 1495.72 202.890   4
 -11  -5  12 212.317 127.333   4
 -11  -5  13 5538.30 308.542   4
 -11  -5  14 2968.25 223.858   4
 -11  -5  15 438.920 115.576   4
 -11  -5  16 262.762 105.221   4
 -11  -5  17 1423.18 138.776   4
 -11  -5  18 733.344 95.3513   4
 -11  -5  19 962.271 88.5997   4
  11   6  -6 13855.3 412.875   6
  11   6  -5 8635.10 315.824   6
  11   6  -4 6700.32 281.653   6
  11   6  -3 2789.88 192.862   6
  11   6  -2 5113.98 253.627   6
 -11  -6  -1 5231.83 281.134   4
 -11  -6   0 14355.5 511.291   4
 -11  -6   1 4894.03 293.947   4
 -11  -6   2 5355.30 315.990   4
 -11  -6   3 2147.62 215.208   4
 -11  -6   4 7667.48 378.020   4
 -11  -6   5 6471.56 352.755   4
 -11  -6   6 14287.0 545.090   4
 -11  -6   7 3424.08 253.871   4
 -11  -6   8 1865.45 201.939   4
 -11  -6   9 702.861 143.162   4
 -11  -6  10 6366.91 327.191   4
 -11  -6  11 5614.71 297.643   4
 -11  -6  12 6785.30 318.067   4
 -11  -6  13 557.205 112.332   4
 -11  -6  14 1677.40 149.296   4
 -11  -6  15 2075.94 149.002   4
 -11  -6  16 2241.87 144.418   4
 -11  -6  17 42.2783 47.4625   4
 -11  -7   1 735.299 103.670   4
 -11  -7   2 1269.11 127.253   4
 -11  -7   3 4916.01 248.522   4
 -11  -7   4 1101.16 124.332   4
 -11  -7   5 43.3659 81.3665   4
 -11  -7   6 839.220 118.335   4
 -11  -7   7 2614.77 180.234   4
 -11  -7   8 1480.41 142.442   4
 -11  -7   9 3234.79 190.930   4
 -11  -7  10 706.673 102.375   4
 -11  -7  11 16.2153 69.6073   4
 -11  -7  12 1831.56 128.372   4
 -11  -7  13 5655.84 211.312   4
  12   0 -23 182.780 45.9576   6
  12   0 -22 8830.73 278.562   6
  12   0 -21 380.509 67.1034   6
  12   0 -20 12973.2 407.410   6
  12   0 -19 902.706 116.856   6
  12   0 -18 3961.19 234.675   6
  12   0 -17 1657.93 167.710   6
  12   0 -16 37873.5 1006.68   6
  12   0 -15 1259.13 159.533   6
  12   0 -14 4854.03 289.452   6
  12   0 -13 1075.14 143.403   6
  12   0 -12 9687.12 411.103   6
  12   0 -11 871.490 143.293   6
  12   0 -10 18636.1 598.869   6
  12   0  -9 1078.79 141.838   6
  12   0  -8 320.801 97.6720   6
  12   0  -7 9567.22 383.526   6
  12   0  -6 4047.02 235.695   6
  12   0  -5 1533.65 160.135   6
  12   0  -4 39572.6 976.504   6
  12   0  -3 4880.13 268.300   6
  12   0  -2 327.804 93.0037   6
  12   0  -1 5552.67 271.515   6
  12   0   0 117705. 2389.79   6
  12   0   1 6557.19 329.460   6
  12   0   2 241.298 97.4816   6
  12   0   3 5040.06 252.896   6
  12   0   4 38425.9 942.641   6
  12   0   5 834.817 122.503   6
  12   0   6 5930.09 284.453   6
  12   0   7 8052.49 345.737   6
  12   1 -23 1967.54 104.014   6
  12  -1 -23 1942.97 97.6700   6
  12   1 -22-3.57928 44.4343   6
  12  -1 -22 52.1136 42.7984   6
  12   1 -21 229.876 64.3831   6
  12  -1 -21 314.421 61.4147   6
  12   1 -20 246.197 79.3728   6
  12  -1 -20 221.995 67.2050   6
  12   1 -19 12287.4 404.615   6
  12  -1 -19 12065.8 400.820   6
  12   1 -18 948.474 123.404   6
  12  -1 -18 800.178 111.541   6
  12   1 -17 7510.51 337.210   6
  12  -1 -17 7300.68 327.885   6
  12   1 -16 1148.54 147.684   6
  12  -1 -16 879.777 120.051   6
  12   1 -15 5107.30 296.484   6
  12  -1 -15 4975.78 272.193   6
  12  -1 -14 1793.10 166.635   6
  12   1 -14 1654.97 183.756   6
  12   1 -13 16154.3 565.871   6
  12  -1 -13 15575.3 519.315   6
  12   1 -12 1627.05 176.231   6
  12  -1 -12 1434.11 148.082   6
  12   1 -11 1442.98 166.764   6
  12  -1 -11 1598.62 154.435   6
  12   1 -10 211.932 98.8948   6
  12  -1 -10 137.091 73.6184   6
  12   1  -9 9894.67 412.976   6
  12  -1  -9 10077.2 383.397   6
  12   1  -8 2194.62 198.371   6
  12  -1  -8 2308.30 169.995   6
  12   1  -7 2746.02 206.699   6
  12  -1  -7 2814.29 191.725   6
  12   1  -6 245.472 93.0306   6
  12  -1  -6 167.270 69.1226   6
  12   1  -5 3258.58 221.321   6
  12  -1  -5 3305.31 202.815   6
  12   1  -4 527.911 118.296   6
  12  -1  -4 318.977 80.3869   6
  12  -1  -3 8800.14 332.673   6
  12   1  -3 8410.64 360.961   6
  12  -1  -2 1791.29 142.335   6
  12   1  -2 1784.42 178.280   6
  12  -1  -1 29500.1 739.270   6
  12   1  -1 28270.0 781.400   6
  12  -1   0 313.408 95.8688   6
  12   1   0 546.913 154.619   6
  12  -1   1 28531.2 732.920   6
  12   1   1 29699.7 784.296   6
  12  -1   2 1706.59 135.651   6
  12   1   2 1844.91 171.258   6
  12  -1   3 9062.18 332.814   6
  12   1   3 9268.11 373.773   6
  12  -1   4 448.535 105.326   6
  12   1   4 286.008 99.5864   6
  12  -1   5 3088.30 183.935   6
  12   1   5 3412.49 218.588   6
  12  -1   6 263.641 90.5963   6
  12   1   6 72.5747 94.1695   6
  12   1   7 3305.60 228.880   6
  12   1   8 1593.72 168.984   6
  12   2 -22 1276.80 83.8655   6
  12   2 -21 562.757 69.0727   6
  12  -2 -21 419.352 54.7895   6
  12   2 -20 3001.08 156.969   6
  12  -2 -20 2859.60 141.272   6
  12   2 -19 461.547 83.1815   6
  12  -2 -19 342.431 64.0970   6
  12   2 -18 272.016 77.6724   6
  12  -2 -18 233.629 64.6431   6
  12   2 -17 968.088 123.822   6
  12  -2 -17 919.301 103.543   6
  12   2 -16 487.344 110.699   6
  12  -2 -16 468.969 81.2801   6
  12   2 -15-19.8165 90.4988   6
  12  -2 -15 30.0592 58.7458   6
  12   2 -14 321.135 104.229   6
  12  -2 -14 80.3096 65.8592   6
  12   2 -13 722.778 128.895   6
  12  -2 -13 827.875 104.978   6
  12   2 -12 1099.74 143.837   6
  12  -2 -12 1035.84 113.009   6
  12   2 -11 157.888 94.7802   6
  12  -2 -11 56.3076 57.6475   6
  12   2 -10 3042.77 232.585   6
  12  -2 -10 3031.28 182.721   6
  12   2  -9 802.181 120.438   6
  12  -2  -9 828.128 95.3858   6
  12   2  -8 2365.36 207.028   6
  12  -2  -8 2400.73 157.822   6
  12   2  -7 416.139 97.8149   6
  12  -2  -7 392.687 74.5961   6
  12   2  -6 4457.05 260.995   6
  12  -2  -6 4759.82 215.277   6
  12  -2  -5 374.810 68.1735   6
  12   2  -5 395.495 116.533   6
  12   2  -4 1179.66 152.294   6
  12   2  -3 1513.83 157.571   6
  12   2  -2 9627.60 387.661   6
  12   2  -1 1265.05 165.881   6
  12   2   0 22018.2 656.465   6
  12   2   1 1009.16 130.539   6
  12   2   2 10405.7 415.731   6
  12   2   3 1521.58 173.440   6
  12   2   4 1136.98 152.831   6
  12   2   5 469.966 120.827   6
  12   2   6 4870.96 284.113   6
  12   2   7 569.396 128.354   6
  12   2   8 2360.41 206.272   6
 -12  -2  18-52.0725 95.9125   4
 -12  -2  19 232.554 78.7417   4
  12   3 -21 122.593 35.4991   6
  12   3 -20 603.283 65.9326   6
  12   3 -19 3105.51 147.065   6
  12   3 -18 784.414 85.8660   6
  12   3 -17 580.339 86.6125   6
  12   3 -16 1376.55 127.826   6
  12   3 -15 1258.06 129.309   6
  12   3 -14 154.755 83.2053   6
  12   3 -13 338.810 98.6061   6
  12   3 -12 2475.62 187.343   6
  12   3 -11 3793.04 231.356   6
  12   3 -10 3321.51 221.715   6
  12   3  -9 576.593 114.602   6
  12   3  -8 4121.60 249.563   6
  12   3  -7 245.946 95.3111   6
  12   3  -6 4026.57 244.022   6
  12   3  -5 139.360 92.8057   6
  12   3  -4 3671.27 240.415   6
  12   3  -3 8738.27 374.174   6
  12   3  -2 1035.17 152.137   6
  12   3  -1 3520.42 234.715   6
  12   3   0 301.061 119.585   6
  12   3   1 3340.07 228.802   6
  12   3   2 1494.39 167.772   6
  12   3   3 8682.06 386.917   6
  12   3   4 3220.44 231.439   6
  12   3   5 304.334 118.699   6
  12   3   6 4199.73 273.890   6
  12   3   7 447.435 126.123   6
 -12  -3  16 1085.61 143.857   4
 -12  -3  17 396.666 111.165   4
 -12  -3  18 525.082 108.260   4
 -12  -3  19 1507.75 119.217   4
  12   4 -18 3161.58 128.910   6
  12   4 -17 1341.62 90.7425   6
  12   4 -16 9458.01 294.123   6
  12   4 -15 762.888 84.0198   6
  12   4 -14 788.907 93.7064   6
  12   4 -13 175.044 64.4658   6
  12   4 -12 16911.3 499.115   6
  12   4 -11 4477.21 233.501   6
  12   4 -10 17295.4 526.975   6
  12   4  -9 2765.92 189.055   6
  12   4  -8 661.118 107.311   6
  12   4  -7 920.430 134.426   6
  12   4  -6 15505.0 504.896   6
  12   4  -5 6752.04 311.141   6
  12   4  -4 18065.6 568.355   6
  12   4  -3 4914.38 275.462   6
  12   4  -2 1886.18 181.418   6
 -12  -4  -2 1635.90 201.963   4
  12   4  -1 2595.81 210.956   6
  12   4   0 42494.6 1054.60   6
  12   4   1 3442.78 322.421   6
  12   4   2 1616.35 174.693   6
  12   4   3 5075.48 291.905   6
  12   4   4 19864.1 629.667   6
  12   4   5 5903.40 327.069   6
 -12  -4  10 12990.1 544.434   4
 -12  -4  11 2530.68 240.717   4
 -12  -4  12 16933.4 575.929   4
 -12  -4  13 125.886 121.945   4
 -12  -4  14 863.701 138.645   4
 -12  -4  15 464.439 115.011   4
 -12  -4  16 7194.42 304.029   4
 -12  -4  17 1004.61 124.521   4
 -12  -4  18 1976.91 133.074   4
  12   5 -14 138.843 38.5747   6
  12   5 -13 13272.8 351.689   6
  12   5 -12 1063.08 87.0680   6
  12   5 -11 1298.57 105.850   6
  12   5 -10 326.035 72.8787   6
  12   5  -9 9499.16 329.070   6
  12   5  -8 521.526 88.7840   6
  12   5  -7 7720.23 301.667   6
  12   5  -6 341.316 85.9566   6
  12   5  -5 2288.89 163.128   6
  12   5  -4 860.894 128.635   6
  12   5  -3 23428.0 654.489   6
  12   5  -2 777.448 162.261   6
  12   5  -1 5871.64 284.559   6
 -12  -5  -1 5386.22 296.469   4
  12   5   0 34.5621 99.7329   6
 -12  -5   0-235.941 109.979   4
  12   5   1 5737.33 287.862   6
 -12  -5   1 4894.74 303.195   4
 -12  -5   2 944.918 159.413   4
 -12  -5   3 23844.8 750.627   4
 -12  -5   4 683.001 154.793   4
 -12  -5   5 2293.72 221.171   4
 -12  -5   6 312.767 141.633   4
 -12  -5   7 7380.04 368.927   4
 -12  -5   8 511.070 140.823   4
 -12  -5   9 9076.32 410.862   4
 -12  -5  10 306.821 120.323   4
 -12  -5  11 1060.70 154.707   4
 -12  -5  12 670.688 127.371   4
 -12  -5  13 13046.0 448.181   4
 -12  -5  14 228.969 90.9704   4
 -12  -5  15 135.358 75.1360   4
 -12  -5  16 1290.27 114.330   4
 -12  -5  17 2839.53 144.112   4
 -12  -6   1 828.122 123.368   4
 -12  -6   2 48.4351 92.5962   4
 -12  -6   3 975.466 142.960   4
 -12  -6   4 7.57453 97.5665   4
 -12  -6   5 285.662 106.942   4
 -12  -6   6 949.233 138.980   4
 -12  -6   7 49.1694 91.9723   4
 -12  -6   8 5.87804 90.6096   4
 -12  -6   9 181.895 90.9175   4
 -12  -6  10 2402.32 172.387   4
 -12  -6  11 270.262 90.0597   4
 -12  -6  12 1384.30 121.971   4
 -12  -6  13 265.884 75.0753   4
  13   0 -21-0.79268 31.5614   6
  13   0 -20 9.60734 38.5919   6
  13   0 -19-58.2561 51.3271   6
  13   0 -18-130.776 68.0435   6
  13   0 -17-1.71363 60.3348   6
  13   0 -16 17.6310 71.0808   6
  13   0 -15-14.9831 79.9344   6
  13   0 -14 45.0340 68.9662   6
  13   0 -13-8.04899 78.9615   6
  13   0 -12 44.2675 72.9868   6
  13   0 -11 22.3205 82.5817   6
  13   0 -10 6.47161 80.2610   6
  13   0  -9 14.2143 76.4410   6
  13   0  -8-137.731 86.8314   6
  13   0  -7-98.1442 78.0691   6
  13   0  -6 70.7504 74.1362   6
  13   0  -5-57.1225 73.5876   6
  13   0  -4-14.3311 69.3149   6
  13   0  -3 41.2977 76.7278   6
  13   0  -2 135.271 80.8688   6
  13   0  -1 49.8569 72.6838   6
  13   0   0 139.296 83.2646   6
  13   0   1-22.7413 72.1963   6
  13   0   2 33.1946 74.1915   6
  13   0   3 46.9896 76.1445   6
  13   0   4 103.224 81.5184   6
  13   0   5 36.1754 74.3952   6
  13   0   6-81.3696 91.5305   6
  13   1 -21 2437.47 108.257   6
  13   1 -20 251.356 50.5563   6
  13  -1 -20 374.145 49.1540   6
  13   1 -19 1483.92 105.873   6
  13  -1 -19 1482.12 99.5358   6
  13   1 -18 3879.30 187.339   6
  13  -1 -18 3592.28 168.871   6
  13   1 -17 1105.54 113.499   6
  13  -1 -17 979.357 98.8153   6
  13   1 -16 671.448 108.376   6
  13  -1 -16 647.960 90.7490   6
  13   1 -15 2573.82 191.601   6
  13  -1 -15 2471.44 164.415   6
  13   1 -14 550.403 121.416   6
  13  -1 -14 628.605 105.133   6
  13   1 -13 809.674 126.896   6
  13  -1 -13 1036.32 114.928   6
  13   1 -12 588.684 115.979   6
  13  -1 -12 374.085 88.2945   6
  13   1 -11 1491.39 155.902   6
  13  -1 -11 1473.05 132.270   6
  13   1 -10 2997.07 213.749   6
  13  -1 -10 2831.70 179.446   6
  13   1  -9 2672.69 198.241   6
  13  -1  -9 2706.24 172.552   6
  13   1  -8 1867.68 167.972   6
  13  -1  -8 2176.59 157.433   6
  13  -1  -7 65.3860 66.7084   6
  13   1  -7 112.884 84.5778   6
  13  -1  -6 1528.73 133.805   6
  13   1  -6 1589.96 166.463   6
  13  -1  -5 5092.53 242.024   6
  13   1  -5 5535.43 280.159   6
  13  -1  -4 3986.39 213.473   6
  13   1  -4 3780.65 240.743   6
  13  -1  -3 7372.18 291.218   6
  13   1  -3 7442.32 331.976   6
  13  -1  -2 17610.4 515.120   6
  13   1  -2 18990.1 570.810   6
  13  -1  -1 16066.5 482.388   6
  13   1  -1 17042.7 534.394   6
  13  -1   0 7292.38 292.282   6
  13   1   0 7856.40 336.194   6
  13  -1   1 17145.3 501.408   6
  13   1   1 18024.3 558.906   6
  13  -1   2 17755.1 515.895   6
  13   1   2 17976.9 567.465   6
  13  -1   3 5361.02 249.071   6
  13   1   3 5760.38 307.566   6
  13  -1   4 5243.54 241.971   6
  13   1   4 5640.10 283.416   6
  13   1   5 5074.29 278.825   6
  13   1   6 512.631 114.815   6
  13   2 -20 3037.53 123.706   6
  13   2 -19 1627.98 100.829   6
  13   2 -18 542.451 73.8533   6
  13   2 -17 5311.66 219.010   6
  13   2 -16 3270.52 180.851   6
  13   2 -15 3413.47 199.187   6
  13   2 -14 360.131 90.9737   6
  13  -2 -14 252.841 58.4909   6
  13   2 -13 936.212 128.931   6
  13  -2 -13 951.314 89.2231   6
  13   2 -12 2017.03 170.723   6
  13  -2 -12 1997.83 129.060   6
  13  -2 -11 5039.40 214.202   6
  13   2 -11 5311.70 273.461   6
  13  -2 -10 923.137 91.0151   6
  13   2 -10 1167.66 141.533   6
  13  -2  -9 731.116 88.9090   6
  13   2  -9 625.883 119.921   6
  13  -2  -8 1850.78 124.880   6
  13   2  -8 1901.36 180.681   6
  13   2  -7 12609.0 458.875   6
  13   2  -6 5185.21 276.132   6
  13   2  -5 5462.84 289.137   6
  13   2  -4 1902.58 174.174   6
  13   2  -3 1519.86 175.264   6
  13   2  -2 7565.09 344.288   6
  13   2  -1 30234.3 814.848   6
  13   2   0 20994.0 639.506   6
  13   2   1 30899.8 830.531   6
  13   2   2 6539.12 312.171   6
  13   2   3 1400.86 152.620   6
  13   2   4 1257.93 150.575   6
  13   2   5 7296.43 344.915   6
  13   2   6 4225.92 265.379   6
 -13  -2  17 1966.61 159.004   4
 -13  -2  18-63.5149 61.8126   4
  13   3 -18 9116.27 255.153   6
  13   3 -17 3045.01 141.961   6
  13   3 -16 1019.52 89.6842   6
  13   3 -15 199.586 61.5573   6
  13   3 -14 4184.78 203.266   6
  13   3 -13 2225.52 155.892   6
  13   3 -12 3822.91 214.839   6
  13   3 -11 2721.14 186.080   6
  13   3 -10 1559.91 150.600   6
  13   3  -9 3558.83 217.579   6
  13   3  -8 4000.71 237.329   6
  13   3  -7 2897.86 201.455   6
  13   3  -6 518.806 115.488   6
  13   3  -5 713.670 131.064   6
  13   3  -4 7437.10 336.322   6
  13   3  -3 8385.20 369.816   6
  13   3  -2 6997.01 326.425   6
  13   3  -1 3302.08 239.907   6
  13   3   0 260.044 120.729   6
  13   3   1 2246.75 198.390   6
  13   3   2 10117.1 409.436   6
  13   3   3 6524.09 327.189   6
  13   3   4 7451.23 350.666   6
  13   3   5 1400.10 179.823   6
 -13  -3  13 1745.41 187.636   4
 -13  -3  14 2124.27 186.280   4
 -13  -3  15 228.202 104.827   4
 -13  -3  16 575.868 99.1798   4
 -13  -3  17 1447.69 120.374   4
  13   4 -15 418.818 51.4603   6
  13   4 -14 244.655 52.1056   6
  13   4 -13 500.310 70.3547   6
  13   4 -12 1928.96 128.514   6
  13   4 -11 2140.05 142.525   6
  13   4 -10 1084.46 112.226   6
  13   4  -9 2334.52 164.652   6
  13   4  -8 1014.96 120.124   6
  13   4  -7 209.606 84.3649   6
  13   4  -6 641.909 105.961   6
  13   4  -5 898.925 124.215   6
  13   4  -4 108.463 74.7219   6
  13   4  -3 366.650 94.1968   6
  13   4  -2 1135.86 145.078   6
  13   4  -1 1022.05 130.036   6
 -13  -4  -1 465.181 125.633   4
  13   4   0 559.182 126.433   6
 -13  -4   0 435.611 123.239   4
  13   4   1 1101.61 143.556   6
 -13  -4   1 673.642 149.286   4
  13   4   2 1260.87 145.035   6
 -13  -4   2 781.907 156.633   4
  13   4   3 418.134 102.109   6
 -13  -4   3 503.677 137.652   4
 -13  -4   4 150.144 128.488   4
 -13  -4   5 803.182 175.661   4
 -13  -4   6 285.547 133.938   4
 -13  -4   7 155.291 121.473   4
 -13  -4   8 544.657 138.754   4
 -13  -4   9 1531.78 184.481   4
 -13  -4  10 710.666 138.960   4
 -13  -4  11 2309.94 191.088   4
 -13  -4  12 967.657 137.415   4
 -13  -4  13 468.626 108.739   4
 -13  -4  14 297.937 90.5193   4
 -13  -4  15 406.088 89.8653   4
 -13  -4  16 53.8277 58.3361   4
  13   5 -10 650.244 70.4155   6
  13   5  -9 476.032 67.1248   6
  13   5  -8 543.170 71.7272   6
  13   5  -7 119.381 56.1507   6
  13   5  -6 963.254 103.742   6
  13   5  -5 2139.05 152.322   6
  13   5  -4 883.297 106.944   6
  13   5  -3 1133.18 128.477   6
  13   5  -2 6025.70 270.889   6
 -13  -5   1 2733.31 191.767   4
 -13  -5   2 4194.18 247.359   4
 -13  -5   3 972.759 142.147   4
 -13  -5   4 860.000 141.361   4
 -13  -5   5 1748.36 175.044   4
 -13  -5   6 288.959 103.993   4
 -13  -5   7 520.028 121.184   4
 -13  -5   8 237.840 96.3464   4
 -13  -5   9 685.132 119.453   4
 -13  -5  10 273.903 95.6897   4
 -13  -5  11-19.1621 81.2635   4
 -13  -5  12 48.6890 68.4577   4
 -13  -5  13 283.828 76.0831   4
  14   0 -17 2200.21 114.105   6
  14   0 -16 733.961 76.1142   6
  14   0 -15 12179.3 369.074   6
  14   0 -14 3437.98 187.538   6
  14   0 -13 496.642 85.2821   6
  14   0 -12 3544.40 196.078   6
  14   0 -11 2556.30 165.178   6
  14   0 -10 455.015 85.5915   6
  14   0  -9 404.750 94.5812   6
  14   0  -8 12104.7 401.948   6
  14   0  -7 1635.80 145.588   6
  14   0  -6 2124.65 157.017   6
  14   0  -5 19720.4 559.235   6
  14   0  -4 15779.9 477.169   6
  14   0  -3 862.709 122.500   6
  14   0  -2 1307.80 131.208   6
  14   0  -1 17998.6 525.330   6
  14   0   0 1287.60 164.778   6
  14   0   1 20247.2 567.141   6
  14   0   2 560.524 113.767   6
  14   0   3 1069.04 123.064   6
  14   1 -17 3320.11 143.381   6
  14   1 -16 428.831 68.4143   6
  14  -1 -15 615.695 67.3050   6
  14   1 -15 805.952 88.3076   6
  14  -1 -14 2860.97 146.885   6
  14   1 -14 3239.82 179.912   6
  14  -1 -13 92.7901 50.1204   6
  14   1 -13-25.9873 65.1042   6
  14  -1 -12 109.398 50.2099   6
  14   1 -12 86.0080 67.9736   6
  14  -1 -11 1835.42 130.568   6
  14   1 -11 1707.78 148.047   6
  14  -1 -10 2807.23 158.229   6
  14   1 -10 2693.36 185.268   6
  14  -1  -9 2031.10 133.865   6
  14   1  -9 2172.51 165.230   6
  14  -1  -8 2362.87 147.602   6
  14   1  -8 2357.88 169.991   6
  14  -1  -7 179.530 62.9483   6
  14   1  -7 274.151 88.1525   6
  14  -1  -6 1021.41 102.360   6
  14   1  -6 1106.21 124.442   6
  14  -1  -5 1377.34 115.830   6
  14   1  -5 1658.83 156.906   6
  14  -1  -4 12229.4 375.958   6
  14   1  -4 12390.0 423.662   6
  14  -1  -3 3757.99 193.686   6
  14   1  -3 4022.09 242.141   6
  14  -1  -2 18232.8 502.097   6
  14   1  -2 19335.2 561.522   6
  14  -1  -1 1197.72 126.622   6
  14   1  -1 1631.46 181.973   6
  14  -1   0 297.342 69.0372   6
  14   1   0 283.234 88.8232   6
  14  -1   1 2208.21 141.019   6
  14   1   1 2495.43 202.814   6
  14   1   2 18848.7 564.583   6
  14   1   3 3527.85 243.558   6
  14   1   4 13498.8 452.861   6
 -14  -1  16-80.3413 67.7522   4
  14   2 -16 141.832 42.8464   6
  14   2 -15 191.540 53.3076   6
  14   2 -14 57.2361 50.8402   6
  14   2 -13 1.33193 56.0618   6
  14   2 -12 545.129 100.026   6
  14   2 -11 61.3074 73.1478   6
  14   2 -10 176.912 77.0161   6
  14   2  -9 665.693 110.763   6
  14   2  -8 39.2378 74.2727   6
  14   2  -7 1164.78 128.736   6
  14   2  -6 1597.92 157.433   6
  14   2  -5 3448.45 210.826   6
  14   2  -4 16.1000 90.8336   6
  14   2  -3 2854.71 193.969   6
  14   2  -2 475.805 115.682   6
  14   2  -1 1503.94 146.897   6
  14   2   0 77.2604 95.8882   6
  14   2   1 1601.88 155.103   6
  14   2   2 356.382 98.6676   6
  14   2   3 3121.28 210.536   6
  14   2   4 55.6642 76.3119   6
 -14  -2  14 173.804 87.5099   4
 -14  -2  15 99.7567 74.1291   4
  14   3 -14 6279.93 212.909   6
  14   3 -13 1464.68 104.332   6
  14   3 -12 3621.60 176.464   6
  14   3 -11 1172.05 110.632   6
  14   3 -10 111.998 64.9532   6
  14   3  -9 561.411 93.2020   6
  14   3  -8 2790.04 176.083   6
  14   3  -7 3066.99 189.530   6
  14   3  -6 5039.17 248.416   6
  14   3  -5 3680.60 216.642   6
  14   3  -4 1381.67 145.842   6
  14   3  -3 2728.65 206.193   6
  14   3  -2 13605.6 454.472   6
  14   3  -1 3833.77 255.892   6
 -14  -3  -1 2513.26 195.446   4
  14   3   0 247.408 98.8703   6
  14   3   1 3540.01 221.716   6
  14   3   2 14073.3 476.272   6
 -14  -3   9 240.835 112.812   4
 -14  -3  10-30.1913 95.0772   4
 -14  -3  11 894.722 130.045   4
 -14  -3  12 1703.83 150.703   4
 -14  -3  13 768.407 99.9788   4
 -14  -3  14 3446.96 170.150   4
  14   4 -11 1243.15 88.1888   6
  14   4 -10 815.860 83.9880   6
  14   4  -9 188.067 58.6813   6
  14   4  -8 646.295 85.2957   6
  14   4  -7 1595.02 130.761   6
  14   4  -6 498.327 89.9009   6
  14   4  -5 6656.53 273.789   6
  14   4  -4 5052.05 244.437   6
  14   4  -3 691.137 125.069   6
  14   4  -2 706.737 150.035   6
  14   4  -1 10996.6 386.625   6
 -14  -4   1 7901.10 315.258   4
 -14  -4   2-26.2924 98.4726   4
 -14  -4   3 238.556 97.8112   4
 -14  -4   4 2792.18 196.961   4
 -14  -4   5 5665.28 278.484   4
 -14  -4   6-63.4886 90.7542   4
 -14  -4   7 835.866 121.713   4
 -14  -4   8 518.773 113.930   4
 -14  -4   9 61.7726 90.0168   4
 -14  -4  10 237.354 82.1894   4
 -14  -4  11 784.728 94.7758   4
 -14  -4  12 37.9754 60.4354   4
  15   0 -11 38.1743 43.3537   6
  15   0 -10 84.4342 65.3843   6
  15   0  -9-80.4644 49.3971   6
  15   0  -8 5.43652 44.2126   6
  15   0  -7 118.032 51.5369   6
  15   0  -6 26.0936 46.1314   6
  15   0  -5 41.9503 49.8478   6
  15   0  -4-57.3768 60.0741   6
  15   0  -3-44.5857 51.1043   6
  15   0  -2 86.4686 51.5038   6
  15   0  -1 137.127 61.3780   6
  15   0   0 91.3069 57.1289   6
  15   1 -12 158.751 50.9767   6
  15   1 -11 1743.90 125.608   6
  15   1 -10 437.094 72.7147   6
  15   1  -9 317.819 69.6995   6
  15   1  -8 1370.62 117.792   6
  15   1  -7 450.162 75.1864   6
  15   1  -6 2171.01 148.270   6
  15   1  -5 1308.77 123.724   6
  15   1  -4 1477.00 126.404   6
  15   1  -3 1365.20 127.207   6
  15   1  -2 1359.92 124.662   6
  15   1  -1 783.556 98.0681   6
  15   1   0 1976.53 148.005   6
  15   1   1 632.917 101.887   6
  15   2 -11 267.077 56.7537   6
  15   2 -10 134.633 56.7231   6
  15   2  -9 800.837 98.5706   6
  15   2  -8 1594.07 123.430   6
  15   2  -7 4607.92 217.087   6
  15   2  -6 1748.51 141.760   6
  15   2  -5 3134.67 186.386   6
  15   2  -4 6491.28 273.283   6
  15   2  -3 12732.4 415.054   6
  15   2  -2 3950.62 230.652   6
  15   2  -1 3796.62 214.640   6
  15   2   0 6624.87 276.318   6
 -15  -2  10 261.092 85.2642   4
 -15  -2  11 117.939 72.2683   4
  15   3  -9 2718.78 140.698   6
  15   3  -8 863.034 85.2766   6
  15   3  -7 2688.77 157.015   6
  15   3  -6 6687.61 259.376   6
  15   3  -5 2106.84 149.641   6
  15   3  -4 3460.01 186.781   6
  15   3  -3 3142.85 185.759   6
  15   3  -2 2249.27 168.793   6
 -15  -3   3 1838.09 138.759   4
 -15  -3   4 1066.69 122.849   4
 -15  -3   5 845.664 114.922   4
 -15  -3   6 2071.92 148.672   4
 -15  -3   7 1217.98 116.822   4
 -15  -3   8 201.852 75.8555   4
   0   0   0    0.00    0.00   0
TITL VO_salen in Pna2(1)
REM Pna2(1) (#33, found as Pbn2(1) in ba-c setting)
CELL 1.54184  12.959652   8.861600  28.542584  90.0000  90.0000  90.0000
ZERR    8.00   0.000358   0.000228   0.000670   0.0000   0.0000   0.0000
LATT -1
SYMM -x,-y, z+1/2
SYMM  x+1/2,-y+1/2, z
SYMM -x+1/2, y+1/2, z+1/2
SFAC C H N O V
UNIT 128.00 112.00 16.00 24.00 8.00
TREF
HKLF 4
END
;
_shelx_hkl_checksum     66642
_shelx_res_file
;
TITL VOSALEN CHEMISTRY 3 MINIPROJECT December 2013
CELL 1.54184 12.959652 8.8616 28.542584 90 90 90
ZERR 8 0.000358 0.000228 0.00067 0 0 0
LATT -1
SYMM -X,-Y,0.5+Z
SYMM 0.5+X,0.5-Y,+Z
SYMM 0.5-X,0.5+Y,0.5+Z
SFAC C H N O V
UNIT 136 144 16 32 8
EQIV $1 +X,1+Y,+Z
EQIV $2 +X,-1+Y,+Z
EQIV $3 -0.5+X,2.5-Y,+Z
EQIV $4 -0.5+X,0.5-Y,+Z
DFIX 1.43 0.01 O8 C34 O8A C34A O7 C33 O7A C33A
SIMU 0.04 0.08 1.7 C34 C34A
SIMU 0.04 0.08 1.7 C33A C33
SIMU 0.04 0.08 1.7 O8 O8A
RIGU C33A O7A
RIGU O7 H7a C33 H33a H33b H33c O7A H7Aa C33A H33d H33e H33f C34 O8 H8a H34a
L.S. 6
PLAN  9
HTAB C14 O8_$1
HTAB C14 O8A_$1
HTAB C25 O7_$2
HTAB C25 O7A_$2
HTAB C13 O3_$3
HTAB C23 O5_$4
HTAB O8 O2
HTAB O7 O6
HTAB O7 O4
HTAB O8A O1
HTAB O7A O4
BOND $H
MORE -1
DAMP 2000 5
REM EXTI refined to zero
CONF
HTAB
fmap 2
acta 136
OMIT -4 180
REM <HKL>C:/ACTAsubs/VOsalen/vo_salen.hkl</HKL>
WGHT    0.064500    1.252100
FVAR       2.93187   0.75013   0.67763
V1    5    0.335248    1.130293    0.501701    11.00000    0.02276    0.02190
 =       0.02763   -0.00101   -0.00088    0.00204
V2    5    0.579876    0.367775    0.188920    11.00000    0.02314    0.02248
 =       0.02531   -0.00063    0.00061   -0.00205
O6    4    0.658252    0.429610    0.243179    11.00000    0.02821    0.03115 =
         0.02888   -0.00233   -0.00208   -0.00069
O2    4    0.413754    1.066573    0.447186    11.00000    0.02632    0.02738 =
         0.02953   -0.00249    0.00181   -0.00231
O5    4    0.655553    0.390097    0.144774    11.00000    0.02494    0.03178 =
         0.03101    0.00002    0.00214   -0.00309
O3    4    0.411039    1.108566    0.545747    11.00000    0.02319    0.03382 =
         0.03249    0.00148   -0.00376    0.00378
N4    3    0.596928    0.149249    0.212247    11.00000    0.03264    0.02499 =
         0.02895    0.00038    0.00671    0.00132
N2    3    0.353123    1.347582    0.478299    11.00000    0.02877    0.02389 =
         0.02969   -0.00225   -0.00910    0.00064
O1    4    0.248538    0.959162    0.490270    11.00000    0.02738    0.02465 =
         0.03939   -0.00339    0.00417    0.00092
C12   1    0.493249    1.139353    0.428624    11.00000    0.03331    0.03340 =
         0.01830    0.00251   -0.00575   -0.00183
O4    4    0.493069    0.538558    0.200889    11.00000    0.02759    0.02461 =
         0.03546   -0.00322   -0.00298   -0.00192
C14   1    0.427838    1.394862    0.452467    11.00000    0.03293    0.03005 =
         0.02554    0.00285   -0.00707   -0.00550
AFIX  43
H14   2    0.432734    1.498149    0.447141    11.00000   -1.20000
AFIX   0
C30   1    0.737121    0.356288    0.261945    11.00000    0.02697    0.04264 =
         0.02223   -0.00215    0.00608    0.00180
C3    1    0.158142    0.919336    0.508096    11.00000    0.02593    0.02663 =
         0.03158    0.00318   -0.00352    0.00104
C25   1    0.671385    0.102424    0.238259    11.00000    0.04315    0.02871 =
         0.02481    0.00292    0.00863    0.00791
AFIX  43
H25   2    0.676086   -0.000953    0.243453    11.00000   -1.20000
AFIX   0
N1    3    0.208335    1.233490    0.531035    11.00000    0.02296    0.02777 =
         0.03007   -0.00586   -0.00224    0.00344
C26   1    0.833432    0.128198    0.281300    11.00000    0.04198    0.05425 =
         0.02658    0.00243    0.00282    0.01794
AFIX  43
H26   2    0.839684    0.023704    0.280257    11.00000   -1.20000
AFIX   0
N3    3    0.452747    0.265129    0.159432    11.00000    0.02853    0.02555 =
         0.02941   -0.00558    0.00356   -0.00426
C4    1    0.097188    1.015750    0.536309    11.00000    0.02634    0.03066 =
         0.02484    0.00223   -0.00512    0.00212
C10   1    0.651832    1.128184    0.383500    11.00000    0.03761    0.06577 =
         0.02337    0.00167    0.00461    0.00381
AFIX  43
H10   2    0.700484    1.071026    0.367415    11.00000   -1.20000
AFIX   0
C8    1    0.590820    1.366753    0.409871    11.00000    0.04491    0.04798 =
         0.02603    0.00454   -0.00232   -0.01432
AFIX  43
H8    2    0.598590    1.470978    0.411323    11.00000   -1.20000
AFIX   0
C15   1    0.226591    1.395657    0.539102    11.00000    0.03214    0.02892 =
         0.03685   -0.00791   -0.00233    0.00808
AFIX  23
H15A  2    0.272914    1.410194    0.565412    11.00000   -1.20000
H15B  2    0.162128    1.447028    0.545724    11.00000   -1.20000
AFIX   0
C22   1    0.403384    0.578948    0.182831    11.00000    0.02277    0.02921 =
         0.02996    0.00615    0.00337    0.00058
C17   1    0.364166    0.722848    0.193377    11.00000    0.03193    0.02904 =
         0.04468    0.00216    0.00531   -0.00124
AFIX  43
H17   2    0.401386    0.785983    0.213172    11.00000   -1.20000
AFIX   0
C24   1    0.748147    0.197030    0.260022    11.00000    0.03464    0.03693 =
         0.02332    0.00118    0.00439    0.00734
C13   1    0.123466    1.171827    0.544448    11.00000    0.02545    0.03722 =
         0.02573   -0.00407   -0.00288    0.00773
AFIX  43
H13   2    0.076063    1.231582    0.560392    11.00000   -1.20000
AFIX   0
C18   1    0.271944    0.772512    0.175089    11.00000    0.03913    0.03191 =
         0.04582    0.00979    0.01333    0.00806
AFIX  43
H18   2    0.247819    0.868034    0.182972    11.00000   -1.20000
AFIX   0
C1    1    0.026877    0.726096    0.517067    11.00000    0.03566    0.03018 =
         0.04678    0.01119   -0.00939   -0.00251
AFIX  43
H1    2    0.003214    0.629533    0.510180    11.00000   -1.20000
AFIX   0
C9    1    0.504323    1.298982    0.431257    11.00000    0.03101    0.04203 =
         0.01720    0.00229   -0.00429   -0.00507
C7    1    0.664070    1.281712    0.386864    11.00000    0.03938    0.06867 =
         0.02722    0.00719    0.00922   -0.00975
AFIX  43
H7    2    0.721516    1.328114    0.373681    11.00000   -1.20000
AFIX   0
C20   1    0.341885    0.483367    0.154332    11.00000    0.02253    0.03511 =
         0.02575   -0.00018    0.00302   -0.00380
C28   1    0.897590    0.367793    0.305897    11.00000    0.03222    0.07467 =
         0.02502   -0.00224   -0.00055   -0.00293
AFIX  43
H28   2    0.947554    0.425092    0.321080    11.00000   -1.20000
AFIX   0
C2    1    0.118817    0.775177    0.497971    11.00000    0.03062    0.02763 =
         0.04111    0.00228   -0.00258   -0.00018
AFIX  43
H2    2    0.155399    0.711684    0.478042    11.00000   -1.20000
AFIX   0
C23   1    0.368106    0.327702    0.146192    11.00000    0.02304    0.03485 =
         0.02695   -0.00293    0.00005   -0.00536
AFIX  43
H23   2    0.320520    0.268256    0.130249    11.00000   -1.20000
AFIX   0
C16   1    0.274634    1.456644    0.494366    11.00000    0.03494    0.02370 =
         0.04117   -0.00121   -0.01149    0.00446
AFIX  23
H16A  2    0.222033    1.469533    0.470523    11.00000   -1.20000
H16B  2    0.306404    1.553902    0.500289    11.00000   -1.20000
AFIX   0
C5    1    0.003791    0.962500    0.555061    11.00000    0.02680    0.04384 =
         0.02619    0.00281   -0.00189    0.00238
AFIX  43
H5    2   -0.035497    1.026316    0.573793    11.00000   -1.20000
AFIX   0
C21   1    0.248312    0.537928    0.135627    11.00000    0.02652    0.04680 =
         0.02686    0.00810    0.00166   -0.00183
AFIX  43
H21   2    0.208823    0.475343    0.116584    11.00000   -1.20000
AFIX   0
C11   1    0.567149    1.057338    0.403980    11.00000    0.03480    0.04607 =
         0.02228   -0.00051   -0.00233    0.00238
AFIX  43
H11   2    0.559813    0.953340    0.401146    11.00000   -1.20000
AFIX   0
C19   1    0.214172    0.682310    0.145013    11.00000    0.02918    0.04814 =
         0.03577    0.01340    0.00403    0.00451
AFIX  43
H19   2    0.153764    0.718599    0.131507    11.00000   -1.20000
AFIX   0
C27   1    0.908212    0.211660    0.303723    11.00000    0.04314    0.07927 =
         0.03005    0.00571   -0.00366    0.02022
AFIX  43
H27   2    0.964980    0.164405    0.317215    11.00000   -1.20000
AFIX   0
C6    1   -0.031094    0.818625    0.546471    11.00000    0.02633    0.04661 =
         0.03565    0.01262   -0.00235   -0.00443
AFIX  43
H6    2   -0.091940    0.783890    0.559966    11.00000   -1.20000
AFIX   0
C29   1    0.813641    0.438540    0.285746    11.00000    0.02907    0.05526 =
         0.02381   -0.00195    0.00010   -0.00549
AFIX  43
H29   2    0.807602    0.542869    0.287972    11.00000   -1.20000
AFIX   0
C31   1    0.518744    0.041546    0.195818    11.00000    0.03770    0.02250 =
         0.03829   -0.00306    0.00767   -0.00612
AFIX  23
H31A  2    0.466206    0.027864    0.219647    11.00000   -1.20000
H31B  2    0.550521   -0.055536    0.189629    11.00000   -1.20000
AFIX   0
C32   1    0.470550    0.102790    0.151509    11.00000    0.03398    0.02632 =
         0.03935   -0.00857    0.00842   -0.00389
AFIX  23
H32A  2    0.516461    0.087852    0.125073    11.00000   -1.20000
H32B  2    0.405862    0.051786    0.145067    11.00000   -1.20000
AFIX   0
PART 1
O8    4    0.388122    0.752961    0.417255    31.00000    0.06928    0.04068 =
         0.05006   -0.00622   -0.00439    0.00479
AFIX 147
H8A   2    0.395345    0.835361    0.429910    31.00000   -1.50000
AFIX   0
O7    4    0.625738    0.743105    0.273515    21.00000    0.07916    0.03085 =
         0.06184   -0.01048    0.01781   -0.00944
AFIX 147
H7A   2    0.629499    0.668511    0.256601    21.00000   -1.50000
AFIX   0
C33   1    0.550993    0.718516    0.308457    21.00000    0.05530    0.05824 =
         0.03834   -0.01220   -0.00465    0.00611
AFIX 137
H33A  2    0.485125    0.701113    0.294048    21.00000   -1.50000
H33B  2    0.546874    0.805615    0.328369    21.00000   -1.50000
H33C  2    0.569991    0.632044    0.326789    21.00000   -1.50000
AFIX   0
C34   1    0.300855    0.757027    0.387428    31.00000    0.08619    0.05670 =
         0.04118    0.01865   -0.00847   -0.02514
AFIX 137
H34A  2    0.313847    0.696567    0.360150    31.00000   -1.50000
H34B  2    0.287628    0.859299    0.378103    31.00000   -1.50000
H34C  2    0.241929    0.717972    0.403810    31.00000   -1.50000
AFIX   0
PART 0
PART 2
O7A   4    0.571535    0.755953    0.270602   -21.00000    0.12249    0.02780 =
         0.05477   -0.01561   -0.02002    0.01702
AFIX 147
H7AA  2    0.510737    0.762677    0.262925   -21.00000   -1.50000
AFIX   0
C33A  1    0.578421    0.691029    0.316299   -21.00000    0.04259    0.10539 =
         0.07145    0.00928   -0.00173    0.04867
AFIX 137
H33D  2    0.639130    0.629268    0.318233   -21.00000   -1.50000
H33E  2    0.518468    0.630217    0.322111   -21.00000   -1.50000
H33F  2    0.582293    0.769968    0.339267   -21.00000   -1.50000
AFIX   0
C34A  1    0.314309    0.784699    0.379780   -31.00000    0.07637    0.02768 =
         0.01867    0.00012    0.01243   -0.02518
AFIX 137
H34D  2    0.331525    0.708592    0.357156   -31.00000   -1.50000
H34E  2    0.351065    0.875900    0.372640   -31.00000   -1.50000
H34F  2    0.241429    0.803837    0.378808   -31.00000   -1.50000
AFIX   0
O8A   4    0.342192    0.734217    0.425103   -31.00000    0.08980    0.02941 =
         0.02520   -0.00340   -0.00160    0.00821
AFIX 147
H8AA  2    0.327107    0.798973    0.444449   -31.00000   -1.50000
AFIX   0
HKLF 4
REM  VOSALEN CHEMISTRY 3 MINIPROJECT December 2013
REM R1 =  0.0368 for    4350 Fo > 4sig(Fo)  and  0.0401 for all    4634 data
REM    479 parameters refined using     32 restraints
END
WGHT      0.0645      1.2552
REM Instructions for potential hydrogen bonds
HTAB C14 O8_$1
HTAB C14 O8A_$1
HTAB C25 O7_$2
HTAB C13 O3_$3
HTAB C23 O5_$4
HTAB O8 O2
HTAB O7 O6
HTAB O7 O4
HTAB O8A O2
HTAB O8A O1
REM Highest difference peak  0.421,  deepest hole -0.292,  1-sigma level  0.059
Q1    1   0.6635  0.3872  0.2088  11.00000  0.05    0.42
Q2    1   0.6639  0.3759  0.1734  11.00000  0.05    0.40
Q3    1   0.4171  1.1224  0.5184  11.00000  0.05    0.39
Q4    1   0.5849  0.1211  0.1905  11.00000  0.05    0.37
Q5    1   0.4982  0.3306  0.1698  11.00000  0.05    0.36
Q6    1   0.3379  1.0896  0.5374  11.00000  0.05    0.35
Q7    1   0.2525  1.1811  0.5173  11.00000  0.05    0.34
Q8    1   0.2598  1.0594  0.4919  11.00000  0.05    0.34
Q9    1   0.3268  1.3756  0.5009  11.00000  0.05    0.33
;
_shelx_res_checksum     93246
_shelxl_version_number     '2014-3'
data_global
_journal_date_recd_electronic     2014-10-19
_journal_date_accepted     2014-10-22
_journal_name_full     'Acta Crystallographica, Section E'
_journal_year     2014
_journal_volume     70
_journal_issue     11
_journal_page_first     m380
_journal_page_last     m381
_journal_paper_category     HM
_journal_paper_doi     10.1107/S1600536814023332
_journal_coeditor_code     GG2143
_publ_contact_author_name     'Professor A. J. Blake'
_publ_contact_author_address
;
School of Chemistry
The University of Nottingham
University Park
Nottingham NG7 2RD
England
;
_publ_contact_author_email     a.j.blake@nottingham.ac.uk
_publ_contact_author_fax     '0115 951 3563'
_publ_contact_author_phone     '0115 951 3488'
_publ_section_title
;\
Crystal structure of
{2,2'-[ethylenebis(nitrilomethanylylidene)]diphenolato-\k^4^<i>O</i>,\
<i>N</i>,<i>N</i>',<i>O</i>'}oxidovanadium(IV) methanol monosolvate
;
loop_
    _publ_author_name
    _publ_author_address
    'Hsuan, Rachel E.'
;
School of Chemistry
The University of Nottingham
University Park
Nottingham NG7 2RD
England
;
    'Hughes, Jemma E.'
;
School of Chemistry
The University of Nottingham
University Park
Nottingham NG7 2RD
England
;
    'Miller, Thomas H.'
;
School of Chemistry
The University of Nottingham
University Park
Nottingham NG7 2RD
England
;
    'Shaikh, Nabila'
;
School of Chemistry
The University of Nottingham
University Park
Nottingham NG7 2RD
England
;
    'Cunningham, Phoebe H. M.'
;
School of Chemistry
The University of Nottingham
University Park
Nottingham NG7 2RD
England
;
    'O'Connor, Alice E.'
;
School of Chemistry
The University of Nottingham
University Park
Nottingham NG7 2RD
England
;
    'Tidey, Jeremiah P.'
;
School of Chemistry
The University of Nottingham
University Park
Nottingham NG7 2RD
England
;
    'Blake, Alexander J.'
;
School of Chemistry
The University of Nottingham
University Park
Nottingham NG7 2RD
England
;
_publ_section_synopsis     .
