# Supplementary material for: Crystal structure of {2,2′-[ethyl­enebis(nitrilo­methanylyl­idene)]diphenolato-κ4 O,N,N′,O′}oxidovanadium(IV) methanol monosolvate
Source: Acta Crystallogr Sect E Struct Rep Online. 2014 Oct 29;70(Pt 11):m380–1. doi: 10.1107/S1600536814023332 (PMC4257326; doi:10.1107/S1600536814023332)
Supplement: Supplementary file 2 [file e-70-0m380-Isup2.hkl]

#
# h,k,l, Fc-squared, Fo-squared, sigma(Fo-squared), status flag
#
data_I
_shelx_title ' VOSALEN CHEMISTRY 3 MINIPROJECT December 2013'
_shelx_refln_list_code          4
_shelx_F_calc_maximum      331.54
_exptl_crystal_F_000      1512.00
_reflns_d_resolution_high  0.8006

loop_
 _space_group_symop_operation_xyz
 'x, y, z'
 '-x, -y, z+1/2'
 'x+1/2, -y+1/2, z'
 '-x+1/2, y+1/2, z+1/2'

_cell_length_a    12.9597
_cell_length_b     8.8616
_cell_length_c    28.5426
_cell_angle_alpha  90.000
_cell_angle_beta   90.000
_cell_angle_gamma  90.000

_shelx_F_squared_multiplier     1.000

loop_
 _refln_index_h
 _refln_index_k
 _refln_index_l
 _refln_F_squared_calc
 _refln_F_squared_meas
 _refln_F_squared_sigma
 _refln_observed_status
   3   1 -33          9.31         17.13         4.90 o
   4   1 -33        154.24        136.17        10.67 o
   1   2 -33        156.85        162.82        10.40 o
   2   2 -33         24.76         17.66         5.03 o
   3   2 -33        439.04        400.32        17.87 o
   4   2 -33        129.38        112.78         9.67 o
   0   3 -33         42.30         37.68         5.31 o
   1   3 -33        267.07        250.48        12.52 o
   2   3 -33         98.43         95.71         7.91 o
   3   3 -33        424.73        440.89        17.70 o
   4   0 -32        624.35        671.02        26.69 o
   2   1 -32         64.85         57.42         8.20 o
   3   1 -32         59.93         75.61         9.57 o
   4   1 -32        846.79        985.57        33.86 o
   5   1 -32        418.91        393.77        19.96 o
   6   1 -32         17.63         11.47         5.96 o
   0   2 -32         20.67         14.43         4.82 o
   1   2 -32        348.18        343.77        16.83 o
   2   2 -32        126.38        154.15        12.16 o
   3   2 -32        336.34        327.08        17.46 o
   4   2 -32         11.04         11.20         5.73 o
   5   2 -32         85.78         73.49         8.91 o
   6   2 -32         27.21         23.89         6.31 o
   1   3 -32        111.78        112.21         8.24 o
   2   3 -32        466.37        479.93        20.45 o
   3   3 -32        400.93        368.88        17.80 o
   4   3 -32       1264.23       1370.53        39.32 o
   5   3 -32         92.11         83.91         8.52 o
   0   4 -32        465.28        477.19        17.99 o
   1   4 -32          5.63          7.44         4.41 o
   2   4 -32         67.23         72.27         7.40 o
   3   4 -32        127.88        124.65         9.25 o
   4   4 -32         90.08         81.68         7.40 o
   4   0 -31        585.56        619.65        27.26 o
   6   0 -31         74.18         64.83        10.49 o
   1   1 -31        139.38        149.75        12.00 o
   2   1 -31         17.06         10.19         6.27 o
   3   1 -31        351.32        344.33        19.37 o
   4   1 -31        451.99        437.42        22.34 o
   5   1 -31        516.01        569.00        26.22 o
   6   1 -31        920.19        988.05        36.28 o
   7   1 -31        326.72        292.90        25.43 o
   1   2 -31        481.32        456.97        14.45 o
   2   2 -31         51.42         49.71         8.53 o
   3   2 -31        158.00        162.82        13.85 o
   4   2 -31          1.52          5.64         6.27 o
   5   2 -31        163.95        172.44        14.51 o
   6   2 -31         48.11         52.72         5.99 o
   7   2 -31         43.93         45.25         7.67 o
   0   3 -31        990.12        964.41        31.73 o
   1   3 -31         84.66         67.44         5.97 o
   2   3 -31        232.61        237.18        18.60 o
   3   3 -31        265.23        284.45        17.18 o
   4   3 -31         26.85         41.31         7.91 o
   5   3 -31         73.24         91.60         9.80 o
   6   3 -31        379.91        409.37        19.18 o
   1   4 -31         53.41         47.19         4.84 o
   2   4 -31        761.22        769.31        24.57 o
   3   4 -31        200.92        192.73         7.92 o
   4   4 -31        321.05        341.00        16.83 o
   5   4 -31        102.79         86.77         8.20 o
   0   5 -31         71.26         75.92         7.14 o
   1   5 -31         28.19         29.98         5.15 o
   2   5 -31         15.15         12.22         3.80 o
   3   5 -31        138.66        128.66         8.78 o
   2   0 -30        345.13        332.61        19.38 o
   4   0 -30       1793.81       1878.33        57.22 o
   6   0 -30        370.66        445.76        25.35 o
   1   1 -30        424.70        416.53        21.21 o
   2   1 -30        977.80       1030.53        36.92 o
   3   1 -30        299.05        305.25        19.40 o
   4   1 -30          8.67         23.36         8.41 o
   5   1 -30         85.99         89.81         8.59 o
   6   1 -30        162.39        173.68        15.41 o
   7   1 -30        647.89        661.62        30.01 o
   8   1 -30         76.84         76.74         6.02 o
   0   2 -30         22.68         17.98         6.61 o
   1   2 -30        108.41        102.07         7.56 o
   2   2 -30          1.13          2.18         4.13 o
   3   2 -30        436.27        448.40        23.38 o
   4   2 -30         35.88         42.20         9.79 o
   5   2 -30        864.33        887.86        34.65 o
   6   2 -30          1.06          6.69         7.66 o
   7   2 -30        270.19        244.79        15.12 o
   8   2 -30         49.10         39.82         7.84 o
   1   3 -30        448.31        427.09        14.97 o
   2   3 -30         34.03         39.61         5.64 o
   3   3 -30        283.84        294.41        11.43 o
   4   3 -30        323.84        358.67        20.46 o
   5   3 -30         85.68         77.53        10.20 o
   6   3 -30         15.36         14.30         7.01 o
   7   3 -30        466.81        426.12        20.66 o
   0   4 -30        501.64        526.02        22.62 o
   1   4 -30        187.88        175.98        10.89 o
   2   4 -30        680.13        685.56        18.43 o
   3   4 -30         64.12         56.52         5.45 o
   4   4 -30         96.76         87.92         5.70 o
   5   4 -30         42.54         43.69         7.77 o
   6   4 -30       1447.96       1487.50        41.76 o
   1   5 -30        359.49        330.59        11.16 o
   2   5 -30        665.66        650.34        16.20 o
   3   5 -30        130.99        129.92         6.46 o
   4   5 -30         32.23         31.38         5.94 o
   2   0 -29         23.93         43.51         9.36 o
   4   0 -29       1984.61       2157.98        64.78 o
   6   0 -29         43.21         43.90        11.24 o
   0   1 -29       1857.83       1862.67        52.66 o
   1   1 -29        320.93        316.01        19.09 o
   2   1 -29         40.45         40.23         8.92 o
   3   1 -29        151.74        165.08        15.48 o
   4   1 -29        783.34        760.67        36.96 o
   5   1 -29        128.38        125.00        12.30 o
   6   1 -29        253.11        227.91        16.86 o
   7   1 -29        280.47        285.72        20.43 o
   8   1 -29         61.67         58.26         6.41 o
   9   1 -29        110.31        121.89         5.92 o
   1   2 -29        231.38        222.83        11.31 o
   2   2 -29        165.73        143.45        10.11 o
   3   2 -29        748.16        813.43        34.18 o
   4   2 -29        289.60        319.54        21.28 o
   5   2 -29        789.69        888.78        36.57 o
   6   2 -29        145.24        146.56        15.60 o
   7   2 -29       1020.47       1062.33        97.87 o
   8   2 -29          3.92         -2.37         3.15 o
   0   3 -29         66.50         59.84         9.84 o
   1   3 -29        775.65        780.99        22.00 o
   2   3 -29          2.71         -1.63         4.58 o
   3   3 -29        262.12        295.33        32.27 o
   4   3 -29          7.46         16.87         5.03 o
   5   3 -29        113.49        110.43        13.05 o
   6   3 -29        154.02        139.30        13.58 o
   7   3 -29        428.00        403.20        21.88 o
   8   3 -29         39.69         32.50         7.03 o
   1   4 -29        106.86         96.77         7.84 o
   2   4 -29         96.27        104.27         7.77 o
   3   4 -29         60.77         66.21         6.86 o
   4   4 -29       1042.88       1121.32        38.05 o
   5   4 -29         35.42         32.30         4.16 o
   6   4 -29         62.77         65.14         8.95 o
   7   4 -29         56.74         53.81         8.25 o
   0   5 -29        172.98        146.82        12.02 o
   1   5 -29        266.84        263.44        11.00 o
   2   5 -29        233.32        238.59        10.28 o
   3   5 -29         32.65         34.43         8.62 o
   4   5 -29        193.90        177.59        11.53 o
   5   5 -29         32.67         40.86         6.67 o
   1   6 -29         29.85         25.24         8.73 o
   2   6 -29         28.43         27.30         3.48 o
   3   6 -29         71.23         59.54         6.35 o
   2   0 -28       2749.93       2852.25        75.37 o
   4   0 -28        286.10        283.51        20.57 o
   6   0 -28       1820.75       2048.33        65.96 o
   8   0 -28         77.48         88.90        14.30 o
  10   0 -28          9.74         10.38         3.65 o
   1   1 -28        108.63        105.66         8.24 o
   2   1 -28         33.49         45.92        10.29 o
   3   1 -28        193.22        182.46        11.64 o
   4   1 -28       1351.74       1492.89        36.67 o
   5   1 -28        822.36        811.79        26.31 o
   6   1 -28         59.64         51.19         8.55 o
   7   1 -28         50.75         50.57         8.35 o
   8   1 -28        550.85        535.65        30.40 o
   9   1 -28         62.91         56.25         8.60 o
   0   2 -28         35.72         35.87         8.90 o
   1   2 -28        920.62        905.95        24.86 o
   2   2 -28         12.59         12.37         5.17 o
   3   2 -28       1101.04       1098.70        27.95 o
   4   2 -28        452.35        514.53        28.01 o
   5   2 -28       1017.99       1055.21        40.42 o
   6   2 -28        272.69        270.61        20.59 o
   7   2 -28       1226.14       1301.11        47.78 o
   8   2 -28        297.17        289.42        11.99 o
   9   2 -28        452.81        459.76        14.15 o
   1   3 -28        917.24        856.29        24.44 o
   2   3 -28        149.46        140.74         9.81 o
   3   3 -28        163.40        161.78        10.06 o
   4   3 -28        345.22        343.04        21.08 o
   5   3 -28        178.25        210.59        18.18 o
   6   3 -28        581.35        625.64        29.73 o
   7   3 -28        107.87        116.01        14.08 o
   8   3 -28       1143.39       1312.09        43.86 o
   0   4 -28       2637.17       2812.54        73.89 o
   1   4 -28         23.70         21.85         5.79 o
   2   4 -28         23.06         23.76         7.85 o
   3   4 -28        149.51        152.20         9.85 o
   4   4 -28          8.70          9.85         8.54 o
   5   4 -28         22.20         18.08         4.53 o
   6   4 -28       1588.26       1801.04        52.49 o
   7   4 -28         44.37         41.94         7.47 o
   1   5 -28         22.88         18.07         5.30 o
   2   5 -28        653.29        652.48        18.81 o
   3   5 -28         20.97         12.42         4.19 o
   4   5 -28         60.08         59.21         8.34 o
   5   5 -28         72.16         67.27         5.62 o
   6   5 -28         68.64         66.37         8.12 o
   0   6 -28        468.28        445.70        19.31 o
   1   6 -28        399.15        404.83        12.83 o
   2   6 -28        252.09        230.70         9.34 o
   3   6 -28        475.42        490.40        13.48 o
   4   6 -28         46.66         64.10        18.62 o
   2   0 -27        236.81        242.60        17.92 o
   4   0 -27         10.99         18.35         9.13 o
   6   0 -27        520.33        523.86        30.97 o
   8   0 -27          1.41        -17.05        11.03 o
  10   0 -27        537.42        614.03        21.91 o
   0   1 -27         45.23         41.53         8.80 o
   1   1 -27         18.10         10.21         4.95 o
   2   1 -27        177.48        172.13        16.50 o
   3   1 -27          8.05          6.18         7.86 o
   4   1 -27        268.96        263.11        14.73 o
   5   1 -27       1526.53       1718.97        58.35 o
   6   1 -27       2696.70       2947.71        61.21 o
   7   1 -27        690.86        756.98        32.71 o
   8   1 -27        214.23        199.54        19.65 o
   9   1 -27         66.15         76.93        13.67 o
  10   1 -27         11.99         14.16         3.23 o
   1   2 -27       1632.61       1616.94        36.68 o
   2   2 -27         28.06         24.14         5.90 o
   3   2 -27       1038.73       1065.32        27.58 o
   4   2 -27         55.17         82.15        13.38 o
   5   2 -27        166.97        161.51        12.32 o
   6   2 -27         39.97         40.45        11.23 o
   7   2 -27        888.54        948.28        41.75 o
   8   2 -27         18.18         24.24         5.80 o
   9   2 -27        305.20        329.61        12.46 o
   0   3 -27         75.50         77.72        12.04 o
   1   3 -27        150.40        144.38        10.42 o
   2   3 -27        825.69        867.45        25.47 o
   3   3 -27        440.45        439.85        17.60 o
   4   3 -27        182.03        197.37        17.66 o
   5   3 -27        350.23        455.93        26.86 o
   6   3 -27        669.54        802.09        35.38 o
   7   3 -27        245.48        241.15        19.60 o
   8   3 -27        129.38        111.84         9.79 o
   9   3 -27        695.39        700.18        29.58 o
   1   4 -27        431.42        415.64        17.02 o
   2   4 -27       1578.12       1634.80        37.18 o
   3   4 -27        228.31        219.28        17.95 o
   4   4 -27         31.37         37.46         9.56 o
   5   4 -27        216.45        231.93        17.97 o
   6   4 -27         42.70         64.05        10.54 o
   7   4 -27         56.65         56.68         9.47 o
   8   4 -27         55.62         53.21         8.61 o
   0   5 -27         16.35          8.96         7.81 o
   1   5 -27        338.03        347.71        14.55 o
   2   5 -27        115.44        115.01         8.75 o
   3   5 -27        135.48        131.33         8.94 o
   4   5 -27          6.41          6.90         6.57 o
   5   5 -27        173.07        220.71        15.52 o
   6   5 -27        770.11        870.25        20.00 o
   7   5 -27        175.00        180.45        12.17 o
   1   6 -27       1196.61       1169.57        25.97 o
   2   6 -27         63.41         63.57         6.16 o
   3   6 -27        714.06        743.05        18.69 o
   4   6 -27         64.69         53.47         8.47 o
   5   6 -27         51.78         46.73         4.32 o
   0   7 -27         30.24         21.41         4.73 o
   1   7 -27        151.60        145.01         6.35 o
   2   7 -27        134.73        125.00         8.07 o
   2   0 -26        569.94        591.60        28.58 o
   4   0 -26       1244.86       1369.42        50.32 o
   6   0 -26       5835.99       6553.63       157.29 o
   8   0 -26         80.72         89.15        16.74 o
  10   0 -26         67.28         65.49         8.79 o
   1   1 -26        170.24        180.19        10.88 o
   2   1 -26        323.14        323.25        21.60 o
   3   1 -26        100.22        120.86        10.16 o
   4   1 -26         67.25         71.32         9.05 o
   5   1 -26       1219.51       1331.04        36.68 o
   6   1 -26         30.50         34.32         8.71 o
   7   1 -26       1766.72       1848.97        47.13 o
   8   1 -26         99.68         98.38        11.33 o
   9   1 -26         40.77         50.09         7.56 o
  10   1 -26        137.91        153.35         8.08 o
   0   2 -26        934.93        954.14        37.84 o
   1   2 -26        996.09        983.12        27.62 o
   2   2 -26        130.64        110.63        16.18 o
   3   2 -26       1185.02       1214.15        31.30 o
   4   2 -26         89.44         83.63         9.36 o
   5   2 -26         87.83         97.60        10.84 o
   6   2 -26         70.22         64.08        12.27 o
   7   2 -26         57.69         65.11        14.41 o
   8   2 -26          8.58         10.05         7.22 o
   9   2 -26        454.70        469.78        18.18 o
  10   2 -26         37.77         26.99         7.13 o
   1   3 -26        237.12        215.70        13.20 o
   2   3 -26        180.15        181.27        17.50 o
   3   3 -26        855.38        941.21        39.74 o
   4   3 -26        482.00        585.46        30.99 o
   5   3 -26        498.20        569.20        30.92 o
   6   3 -26        179.07        192.56        18.89 o
   7   3 -26        373.89        369.98        27.80 o
   8   3 -26        627.98        678.46        59.93 o
   9   3 -26        353.81        358.21        11.41 o
   0   4 -26        971.01       1065.34        41.88 o
   1   4 -26        553.94        536.96        20.40 o
   2   4 -26        477.91        518.87        28.54 o
   3   4 -26        230.12        240.74        19.20 o
   4   4 -26         40.63         43.20        10.96 o
   5   4 -26        146.44        152.21        15.57 o
   6   4 -26        256.47        275.57        19.95 o
   7   4 -26          2.85          9.68         7.45 o
   8   4 -26         96.03        115.61        12.15 o
   1   5 -26        959.85        951.77        26.70 o
   2   5 -26        133.61        149.57        15.39 o
   3   5 -26        485.08        508.27        25.83 o
   4   5 -26        517.35        501.21        25.23 o
   5   5 -26        100.95        106.87        12.03 o
   6   5 -26          3.71        -14.68         7.34 o
   7   5 -26        353.62        345.74        18.45 o
   0   6 -26         18.29         11.52         7.58 o
   1   6 -26       1245.79       1247.52        28.74 o
   2   6 -26         97.32        103.04         8.17 o
   3   6 -26        353.55        349.43        18.56 o
   4   6 -26         16.68         17.26         6.72 o
   5   6 -26         26.04         25.43         6.31 o
   6   6 -26          2.61         -0.59         3.56 o
   1   7 -26        467.81        405.78        12.13 o
   2   7 -26        387.92        390.22        11.67 o
   3   7 -26        287.29        271.54        10.45 o
   4   7 -26         16.90         12.17         3.97 o
   2   0 -25        207.40        215.27        17.54 o
   4   0 -25        213.06        193.73        18.24 o
   6   0 -25        189.17        188.22        19.90 o
   8   0 -25        226.43        229.01        24.59 o
  10   0 -25        700.93        808.47        31.40 o
   0   1 -25       1187.00       1140.01        41.34 o
   1   1 -25        495.48        469.53        17.60 o
   2   1 -25        260.68        263.41        10.63 o
   3   1 -25        925.70        930.12        27.64 o
   4   1 -25        190.48        174.63        12.93 o
   5   1 -25        668.30        679.04        37.71 o
   6   1 -25         24.39         54.64        14.13 o
   7   1 -25        414.60        447.02        24.42 o
   8   1 -25        181.93        177.96        15.69 o
   9   1 -25        118.57        132.77        19.57 o
  10   1 -25         36.68         45.49         6.17 o
  11   1 -25        295.38        312.58        10.04 o
   1   2 -25        100.21        115.52         9.90 o
   2   2 -25          2.96         -5.40         8.87 o
   3   2 -25       1165.97       1109.46        44.57 o
   4   2 -25         70.75         64.10         9.34 o
   5   2 -25        604.61        674.99        44.49 o
   6   2 -25         13.31         27.48         8.90 o
   7   2 -25       1093.15       1105.54       115.78 o
   8   2 -25         10.75         12.45        10.95 o
   9   2 -25        493.70        518.66        19.24 o
  10   2 -25         25.80         18.65         4.14 o
   0   3 -25        749.59        742.77        35.73 o
   1   3 -25       1150.98       1168.87        45.25 o
   2   3 -25         11.39         17.43        10.23 o
   3   3 -25        765.55        785.17        37.02 o
   4   3 -25         16.11         10.49         9.72 o
   5   3 -25        487.34        543.22        30.52 o
   6   3 -25         24.54         51.52        14.08 o
   7   3 -25        193.21        173.83        42.79 o
   8   3 -25          1.23          4.20         5.04 o
   9   3 -25        324.22        334.41        12.83 o
   1   4 -25        408.64        439.89        26.85 o
   2   4 -25        366.27        405.84        26.04 o
   3   4 -25        306.97        322.27        23.02 o
   4   4 -25        116.03        114.77        14.85 o
   5   4 -25        137.10        125.66        15.00 o
   6   4 -25         50.67         53.48        11.21 o
   7   4 -25        121.76        105.52        13.99 o
   8   4 -25        342.21        410.15        23.95 o
   9   4 -25         91.10         83.13        10.88 o
   0   5 -25       3668.82       3913.27        99.96 o
   1   5 -25        520.88        559.76        29.38 o
   2   5 -25        231.00        246.35        19.29 o
   3   5 -25        312.78        326.89        21.70 o
   4   5 -25        695.72        755.53        32.96 o
   5   5 -25        102.86        117.44        13.64 o
   6   5 -25         31.57         35.29         8.86 o
   7   5 -25         68.87         58.49         9.28 o
   8   5 -25        211.48        229.91        14.75 o
   1   6 -25        263.84        288.26        13.65 o
   2   6 -25        201.33        210.28        15.92 o
   3   6 -25        415.31        407.90        21.30 o
   4   6 -25          0.33         -8.62         6.14 o
   5   6 -25        343.96        360.87        18.54 o
   6   6 -25         68.68         77.26         8.55 o
   0   7 -25        115.52        112.14         9.99 o
   1   7 -25        855.31        818.86        19.88 o
   2   7 -25        132.40        138.36         7.49 o
   3   7 -25        305.09        308.72        10.73 o
   4   7 -25         31.51         34.35         8.08 o
   5   7 -25        277.62        260.74        12.32 o
   0   0 -24         37.53         36.26         7.40 o
   2   0 -24       1375.13       1348.20        46.25 o
   4   0 -24        113.72        125.78        15.75 o
   6   0 -24        840.38        832.21        42.92 o
   8   0 -24        796.20        833.78        45.53 o
  10   0 -24         90.16         90.94        12.65 o
   1   1 -24        744.15        687.83        22.00 o
   2   1 -24        390.50        338.13        12.30 o
   3   1 -24       1179.60       1244.47        32.70 o
   4   1 -24         31.02         34.05         7.80 o
   5   1 -24         57.20         68.52        10.10 o
   6   1 -24         29.98         33.90         9.05 o
   7   1 -24         31.47         23.19        11.11 o
   8   1 -24         89.42         80.78        12.36 o
   9   1 -24        356.93        410.58        31.64 o
  10   1 -24       1665.08       1932.83        39.21 o
  11   1 -24        186.46        197.96         8.99 o
   0   2 -24       2885.08       2967.01        82.13 o
   1   2 -24        104.90        123.42        14.47 o
   2   2 -24         10.48         11.67         8.13 o
   3   2 -24        413.37        444.04        27.23 o
   4   2 -24         64.00         49.25         8.55 o
   5   2 -24       2563.43       2664.34        58.43 o
   6   2 -24          4.56         -5.63         8.06 o
   7   2 -24        960.24        933.98        73.53 o
   8   2 -24          1.56          0.19        10.56 o
   9   2 -24        574.93        641.65        22.72 o
  10   2 -24         10.99          8.56         4.20 o
  11   2 -24         17.36         25.54         8.21 o
   1   3 -24       1688.79       1736.05        59.20 o
   2   3 -24       1646.66       1720.94        58.42 o
   3   3 -24        745.34        796.75        37.76 o
   4   3 -24         51.87         36.61        10.39 o
   5   3 -24        248.30        260.87        21.78 o
   6   3 -24          2.47          5.44        10.54 o
   7   3 -24         43.15         51.29        12.26 o
   8   3 -24        203.29        185.35        11.51 o
   9   3 -24        341.91        326.52        13.84 o
  10   3 -24        690.78        742.33        16.58 o
   1   4 -24        111.60        116.54        16.43 o
   2   4 -24        414.21        426.85        27.30 o
   3   4 -24        228.60        214.36        20.12 o
   4   4 -24         14.27         12.22         9.71 o
   5   4 -24        332.22        372.58        25.57 o
   6   4 -24       1248.26       1455.92        52.69 o
   7   4 -24        420.60        420.08        26.55 o
   8   4 -24        166.74        154.13        16.20 o
   9   4 -24        179.44        171.11        15.82 o
   1   5 -24        407.34        422.33        26.00 o
   2   5 -24        436.05        458.01        27.56 o
   3   5 -24        382.79        395.57        24.70 o
   4   5 -24         14.16         18.00         9.33 o
   5   5 -24         30.40         29.17         9.82 o
   6   5 -24         10.27          1.40         7.47 o
   7   5 -24        120.11        124.77        12.89 o
   8   5 -24        130.15        120.98        11.90 o
   0   6 -24        365.78        374.40        23.43 o
   1   6 -24         71.94         88.14        12.47 o
   2   6 -24         41.77         40.61        10.11 o
   3   6 -24        568.59        560.43        26.67 o
   4   6 -24         98.14         95.00        11.39 o
   5   6 -24        788.57        854.54        31.62 o
   6   6 -24         20.18          4.86         5.08 o
   1   7 -24        979.45        971.11        23.91 o
   2   7 -24        849.61        827.56        28.93 o
   3   7 -24        384.43        371.41        17.46 o
   4   7 -24         86.20         76.96         7.45 o
   1   8 -24        191.88        174.20         9.35 o
   2   0 -23       1108.81       1030.67        38.87 o
   4   0 -23       1109.70       1112.77        45.06 o
   6   0 -23        730.27        857.78        42.33 o
   8   0 -23       1975.26       2249.96        82.99 o
  10   0 -23        312.29        294.64        21.99 o
  12   0 -23          9.37         21.26         5.35 o
   0   1 -23       1265.30       1258.32        43.76 o
   1   1 -23        954.19        857.83        29.22 o
   2   1 -23         52.95         45.72         6.66 o
   3   1 -23       1208.92       1203.66        31.96 o
   4   1 -23        437.28        485.49        26.54 o
   5   1 -23        574.65        589.27        27.31 o
   6   1 -23        398.47        405.61        29.92 o
   7   1 -23        202.55        207.55        21.71 o
   8   1 -23       1301.72       1328.70        43.19 o
   9   1 -23        211.28        222.91        31.11 o
  10   1 -23        168.46        173.79        40.88 o
  11   1 -23        315.30        371.62        13.63 o
  12   1 -23        228.79        227.39         8.28 o
   1   2 -23       1545.19       1589.90        54.12 o
   2   2 -23        259.75        242.14        20.30 o
   3   2 -23        437.86        445.43        27.47 o
   4   2 -23         58.86         67.46         9.38 o
   5   2 -23       1831.90       1963.85        48.02 o
   6   2 -23         93.71        102.52        11.65 o
   7   2 -23        497.37        522.92        24.58 o
   8   2 -23        402.42        424.17        31.12 o
   9   2 -23        331.69        387.32        19.00 o
  10   2 -23          0.67          3.50         4.88 o
  11   2 -23        171.02        177.50        11.54 o
   1   3 -23        655.94        632.75        33.63 o
   2   3 -23       1097.90       1144.51        46.30 o
   3   3 -23       1260.19       1266.63        49.42 o
   4   3 -23        918.90        969.97        42.58 o
   5   3 -23        795.74        754.33        62.10 o
   6   3 -23        299.60        320.67        25.51 o
   7   3 -23         37.52         39.45        13.08 o
   8   3 -23        336.73        311.31        15.81 o
   9   3 -23        214.22        230.93        12.44 o
  10   3 -23         22.40         16.93         4.28 o
  11   3 -23        352.95        340.32        13.67 o
   2   4 -23         47.52         57.29        12.99 o
   3   4 -23        193.38        196.02        19.20 o
   4   4 -23        544.02        567.80        31.44 o
   5   4 -23        318.56        348.12        24.86 o
   6   4 -23         44.35         59.64        13.06 o
   7   4 -23        415.09        407.87        26.91 o
   8   4 -23        198.85        280.85        24.04 o
   9   4 -23         34.37         47.05        10.27 o
   1   5 -23        260.95        302.42        23.97 o
   2   5 -23          1.47          7.65        10.34 o
   3   5 -23        203.17        222.59        19.06 o
   4   5 -23        920.36        991.87        40.67 o
   5   5 -23        179.64        181.29        16.61 o
   6   5 -23        605.35        638.13        30.97 o
   7   5 -23        627.79        606.85        28.69 o
   8   5 -23        146.40        146.08        13.81 o
   1   6 -23       1200.51       1255.38        46.05 o
   2   6 -23          6.74          6.46         7.90 o
   3   6 -23        814.62        851.20        34.98 o
   4   6 -23        480.51        489.54        24.83 o
   5   6 -23        842.80        841.64        32.42 o
   6   6 -23          6.55         13.95         6.51 o
   0   7 -23        749.15        748.46        30.05 o
   1   7 -23        445.37        399.51        20.68 o
   2   7 -23        253.93        256.19        15.94 o
   3   7 -23        550.53        562.17        23.21 o
   4   7 -23         39.74         18.21         5.52 o
   1   8 -23        485.93        442.23        11.82 o
   2   8 -23        890.24        922.17        27.51 o
   3   8 -23        103.00         94.05         7.48 o
   0   0 -22       7329.48       7145.92       151.82 o
   2   0 -22       1027.59        982.29        37.18 o
   4   0 -22       3450.93       3626.25        95.56 o
   6   0 -22       8858.98       9311.16       210.56 o
   8   0 -22        683.95        753.22        45.95 o
  10   0 -22         40.29         29.03         9.07 o
  12   0 -22        867.40       1027.33        32.41 o
   1   1 -22        974.95        892.76        36.37 o
   2   1 -22       1036.39       1012.00        27.07 o
   3   1 -22        591.41        570.64        20.47 o
   4   1 -22       3452.81       3606.69        67.72 o
   5   1 -22       1277.25       1331.78        36.91 o
   6   1 -22        417.88        455.23        28.61 o
   7   1 -22        558.62        560.69        39.93 o
   8   1 -22        378.66        394.74        23.37 o
   9   1 -22        366.98        332.39        35.09 o
  10   1 -22        713.04        798.78        28.63 o
  11   1 -22        105.37         99.90         8.41 o
  12   1 -22          0.93          2.88         3.59 o
   1   2 -22       3229.53       3232.13        88.05 o
   2   2 -22          8.59         17.61        10.46 o
   3   2 -22       2343.99       2282.65        48.81 o
   4   2 -22        380.09        345.64        17.44 o
   5   2 -22       1130.58       1135.89        36.31 o
   6   2 -22        791.94        861.74        43.04 o
   7   2 -22         22.93         28.63         9.51 o
   8   2 -22         78.32         80.39        12.65 o
   9   2 -22        478.69        497.53        44.08 o
  10   2 -22          7.33         -4.78         9.48 o
  11   2 -22        726.22        797.33        20.56 o
  12   2 -22        155.71        148.54         9.76 o
   2   3 -22         97.88        109.21        15.93 o
   3   3 -22        873.64        839.07        38.96 o
   4   3 -22        168.49        155.18        17.73 o
   5   3 -22       1809.35       1808.51       139.98 o
   6   3 -22         74.04         75.36        14.50 o
   7   3 -22        350.27        410.01        28.85 o
   8   3 -22        649.37        696.15        24.30 o
   9   3 -22        150.16        165.47        11.44 o
  10   3 -22         69.66         68.40         6.12 o
  11   3 -22         55.76         42.29         6.53 o
   2   4 -22         19.45         23.09        10.70 o
   3   4 -22        283.30        293.40        23.42 o
   4   4 -22        480.18        519.49        30.16 o
   5   4 -22         36.35         34.97        10.74 o
   6   4 -22        154.27        188.65        19.79 o
   7   4 -22        118.55        113.34        16.63 o
   8   4 -22       1449.52       1564.78        64.17 o
   9   4 -22         47.28         53.31         5.91 o
  10   4 -22         25.77         28.51         9.00 o
   2   5 -22         30.98         35.90        12.32 o
   3   5 -22        308.50        303.80        23.13 o
   4   5 -22        452.79        483.22        27.73 o
   5   5 -22        168.40        198.63        18.42 o
   6   5 -22         72.48         91.68        13.48 o
   7   5 -22        406.05        447.22        25.87 o
   8   5 -22        442.67        483.18        25.61 o
   1   6 -22       1329.93       1385.79        50.50 o
   2   6 -22         32.53         35.62        10.74 o
   3   6 -22       1345.04       1365.28        47.75 o
   4   6 -22        165.98        169.40        15.71 o
   5   6 -22        378.91        405.57        22.46 o
   6   6 -22        227.71        243.59        17.06 o
   1   7 -22        254.73        236.38        16.63 o
   2   7 -22        636.38        622.21        26.80 o
   3   7 -22        512.22        505.06        22.83 o
   4   7 -22        279.06        279.85        15.92 o
   0   8 -22        591.97        564.84        21.17 o
   1   8 -22        390.84        346.67        11.19 o
   2   8 -22         58.08         57.57         7.25 o
   2   0 -21       3764.22       3552.86        88.15 o
   4   0 -21       1693.22       1672.91        56.29 o
   6   0 -21        478.05        505.86        32.28 o
   8   0 -21        142.04        133.71        22.30 o
  10   0 -21       2104.80       2164.11        85.98 o
  12   0 -21         57.26         44.27         7.81 o
   1   1 -21        496.50        481.47        25.05 o
   2   1 -21        867.85        849.92        24.07 o
   3   1 -21        153.22        165.86        11.12 o
   4   1 -21         45.88         55.98         8.72 o
   5   1 -21       1351.74       1398.82        37.50 o
   6   1 -21        288.77        275.52        24.91 o
   7   1 -21        280.78        327.26        20.58 o
   8   1 -21         62.75         70.62        15.36 o
   9   1 -21        387.13        385.61        25.17 o
  10   1 -21         12.72         17.20         8.64 o
  11   1 -21          9.79         12.87         7.35 o
  12   1 -21         27.21         32.65         5.17 o
  13   1 -21        297.39        283.56        12.59 o
   2   2 -21        139.84        133.26        14.79 o
   3   2 -21       2950.34       2980.34        58.34 o
   4   2 -21        596.33        621.52        37.41 o
   5   2 -21        503.81        493.30        21.78 o
   6   2 -21        653.65        681.05        47.57 o
   7   2 -21        509.74        524.06        27.21 o
   8   2 -21          3.44          0.34        14.21 o
   9   2 -21        987.30       1033.94       102.64 o
  10   2 -21         48.93         77.10        10.99 o
  11   2 -21        446.11        465.97        22.55 o
  12   2 -21         60.98         56.42         8.34 o
   2   3 -21         29.18         22.38        10.35 o
   3   3 -21        308.60        301.66        23.03 o
   4   3 -21         52.82         52.83        12.77 o
   5   3 -21       3526.55       3644.25       139.21 o
   6   3 -21        630.30        661.94        36.70 o
   7   3 -21        932.83        928.15        44.59 o
   8   3 -21         27.55         31.63         8.65 o
   9   3 -21        435.88        497.29        23.73 o
  10   3 -21         73.67         52.27         6.76 o
  11   3 -21        146.43        151.98        11.28 o
  12   3 -21         11.82         14.26         4.13 o
   3   4 -21        117.14        107.57        15.29 o
   4   4 -21        220.36        227.45        21.10 o
   5   4 -21        238.20        228.54        20.96 o
   6   4 -21        110.70        112.96        16.27 o
   7   4 -21          7.61          6.13         5.54 o
   8   4 -21        378.66        385.11        19.44 o
   9   4 -21         46.76         34.53         5.73 o
  10   4 -21       2121.01       2413.22        54.73 o
   2   5 -21       1184.36       1308.06        51.89 o
   3   5 -21        244.12        266.12        21.65 o
   4   5 -21        105.93        103.48        14.70 o
   5   5 -21        188.27        183.78        18.14 o
   6   5 -21        694.86        808.95        37.33 o
   7   5 -21        134.08        132.73        15.56 o
   8   5 -21        116.00        117.31        14.51 o
   2   6 -21         86.44         79.69        14.11 o
   3   6 -21       1437.74       1430.34        50.07 o
   4   6 -21        149.64        132.95        14.13 o
   5   6 -21        333.33        316.31        20.33 o
   6   6 -21         60.02         65.09        10.43 o
   1   7 -21        412.74        420.56        23.56 o
   2   7 -21        124.39         96.96        12.01 o
   3   7 -21        672.60        731.58        29.38 o
   4   7 -21         99.33         85.47         9.89 o
   1   8 -21         72.25         75.74         7.77 o
   2   0 -20       1300.77       1222.23        41.22 o
   4   0 -20       1687.45       1699.22        56.12 o
   6   0 -20        152.02        151.70        18.59 o
   8   0 -20        304.15        394.45        33.69 o
  10   0 -20        301.59        328.31        33.84 o
  12   0 -20       1299.16       1509.25        47.40 o
   1   1 -20        608.09        579.64        27.76 o
   2   1 -20       3658.29       3711.24        64.10 o
   3   1 -20        360.20        353.26        15.62 o
   4   1 -20        376.05        424.54        18.16 o
   5   1 -20       1725.21       1643.96        41.02 o
   6   1 -20        262.86        268.02        17.53 o
   7   1 -20        542.14        509.19        25.35 o
   8   1 -20        199.98        184.70        18.48 o
   9   1 -20        248.91        273.83        22.20 o
  10   1 -20        369.15        360.13        29.65 o
  11   1 -20        174.85        176.09        12.84 o
  12   1 -20         23.49         27.07         5.97 o
  13   1 -20         29.74         37.98         7.14 o
   2   2 -20         78.85         78.39        13.03 o
   3   2 -20       4083.51       3975.35       140.66 o
   4   2 -20        475.67        506.40        23.59 o
   5   2 -20       2420.82       2454.19        54.43 o
   6   2 -20       1916.21       1939.78        49.80 o
   7   2 -20        817.44        873.05        40.01 o
   8   2 -20         50.61         50.72        11.84 o
   9   2 -20       1128.21       1065.09       183.13 o
  10   2 -20         56.37         66.26        10.57 o
  11   2 -20        461.59        539.36        18.93 o
  12   2 -20        376.05        340.24        12.22 o
  13   2 -20        330.37        353.37        14.39 o
   3   3 -20        874.01        898.93        40.00 o
   4   3 -20         76.64         74.48        13.42 o
   5   3 -20       1238.83       1275.67       118.38 o
   6   3 -20        615.28        549.34        66.03 o
   7   3 -20        225.39        309.24        26.31 o
   8   3 -20         27.87         50.20         9.13 o
   9   3 -20        299.10        334.59        19.33 o
  10   3 -20        409.31        424.30        14.94 o
  11   3 -20        352.88        369.36        19.06 o
  12   3 -20         61.02         70.18         7.67 o
   3   4 -20        180.68        156.58        17.54 o
   4   4 -20        983.63       1034.46        44.68 o
   5   4 -20        374.49        393.02        27.16 o
   6   4 -20        122.13        166.00        19.11 o
   7   4 -20         36.70         40.98         7.37 o
   8   4 -20        697.13        710.61        24.30 o
   9   4 -20         50.68         31.88         6.11 o
  10   4 -20        105.32         98.37         7.88 o
  11   4 -20         40.79         53.06         6.30 o
   3   5 -20        221.15        221.38        21.49 o
   4   5 -20        457.30        461.28        28.33 o
   5   5 -20        163.01        168.43        17.18 o
   6   5 -20          6.62         15.84         9.94 o
   7   5 -20        157.87        168.64        18.04 o
   8   5 -20        883.56        935.81        39.87 o
   2   6 -20        587.01        552.21        31.37 o
   3   6 -20        586.22        579.82        30.29 o
   4   6 -20          2.58         10.79         8.59 o
   5   6 -20        803.37        807.42        34.39 o
   6   6 -20         46.15         51.95        10.47 o
   7   6 -20        335.39        376.03        21.04 o
   1   7 -20        308.47        292.23        21.01 o
   2   7 -20        688.08        745.56        31.92 o
   3   7 -20        793.25        840.15        32.85 o
   4   7 -20         58.71         83.26        10.07 o
   0   8 -20         70.57         58.61         8.29 o
   1   8 -20         29.27         19.42         5.75 o
   2   8 -20         68.61         62.56         7.77 o
   4   0 -19       1835.63       1783.48        56.83 o
   6   0 -19       1952.52       2030.17        69.06 o
   8   0 -19        203.92        212.73        25.95 o
  10   0 -19        482.91        423.05        39.90 o
  12   0 -19        134.32        105.02        13.59 o
   2   1 -19         43.25         55.22        10.48 o
   3   1 -19       1231.48       1170.00        29.36 o
   4   1 -19       3446.25       3503.45        64.91 o
   5   1 -19       1943.15       1915.08        52.21 o
   6   1 -19       1344.91       1382.51        39.27 o
   7   1 -19        308.58        337.36        20.84 o
   8   1 -19       1823.07       1928.16        55.08 o
   9   1 -19        274.83        276.06        22.17 o
  10   1 -19         16.70         24.55        10.96 o
  11   1 -19        768.11        843.67        28.19 o
  12   1 -19       1267.16       1416.57        33.13 o
  13   1 -19        178.32        172.52         8.44 o
   3   2 -19       2924.82       2790.63        54.50 o
   4   2 -19        406.28        407.41        27.01 o
   5   2 -19       1727.53       1759.32        43.86 o
   6   2 -19        750.20        745.29        28.74 o
   7   2 -19       1972.80       1999.65        73.40 o
   8   2 -19        396.93        384.39        24.22 o
   9   2 -19        460.89        554.67        41.83 o
  10   2 -19         40.50         35.06        10.27 o
  11   2 -19         11.13         15.43         9.17 o
  12   2 -19         35.43         46.00         6.93 o
  13   2 -19        196.32        189.39        11.73 o
   3   3 -19       1425.09       1506.08        53.63 o
   4   3 -19        637.36        607.89        37.39 o
   5   3 -19        200.74        207.71        14.65 o
   6   3 -19          5.57          7.56         8.16 o
   7   3 -19        174.91        185.67        21.39 o
   8   3 -19       1480.97       1454.11        96.25 o
   9   3 -19        231.88        248.99        17.94 o
  10   3 -19         81.79         85.12         7.79 o
  11   3 -19        711.75        841.88        31.99 o
  12   3 -19        327.68        361.28        17.11 o
   3   4 -19        523.26        510.87        31.00 o
   4   4 -19        906.10        920.94        41.84 o
   5   4 -19        378.92        379.78        26.21 o
   6   4 -19        429.02        380.62        27.84 o
   7   4 -19        191.83        185.54        12.43 o
   8   4 -19       1098.05       1156.32        32.29 o
   9   4 -19         63.94         69.25         8.16 o
  10   4 -19        473.73        480.77        17.83 o
  11   4 -19        556.37        591.67        21.65 o
   3   5 -19        225.06        225.16        20.34 o
   4   5 -19        216.01        221.41        20.54 o
   5   5 -19        164.16        165.13        17.44 o
   6   5 -19         49.06         52.79        11.80 o
   7   5 -19         35.48         46.91        11.69 o
   8   5 -19        397.50        436.52        27.71 o
   3   6 -19       1469.57       1521.32        53.86 o
   4   6 -19         64.81         89.20        13.43 o
   5   6 -19       1063.38       1021.97        40.21 o
   6   6 -19         97.14        104.85        12.42 o
   7   6 -19        735.57        755.79        31.55 o
   2   7 -19         28.62         30.90         9.87 o
   3   7 -19        772.06        809.72        32.97 o
   4   7 -19        182.13        191.87        14.41 o
   1   8 -19        152.99        137.10        11.75 o
   2   8 -19          0.38         12.46         5.34 o
   4   0 -18       1605.42       1576.78        51.60 o
   6   0 -18       3981.03       4060.41       110.99 o
   8   0 -18       4249.78       4016.01       123.24 o
  10   0 -18        634.61        588.16        46.98 o
  12   0 -18        443.55        460.83        27.30 o
   3   1 -18       2367.53       2240.80        64.17 o
   4   1 -18       1203.49       1252.46        31.96 o
   5   1 -18       1854.13       1767.56        42.44 o
   6   1 -18          7.27         22.54         7.54 o
   7   1 -18        514.54        484.82        24.21 o
   8   1 -18        333.85        315.36        22.47 o
   9   1 -18        595.39        641.71        32.66 o
  10   1 -18        985.09        870.15        35.91 o
  11   1 -18        592.54        556.19        23.39 o
  12   1 -18         95.98        101.58         9.63 o
  13   1 -18        433.37        433.52        16.70 o
   3   2 -18        852.39        832.51        36.25 o
   4   2 -18        256.59        241.48        13.50 o
   5   2 -18       1359.99       1292.50        45.86 o
   6   2 -18        278.75        255.31        17.07 o
   7   2 -18       1706.56       1659.41        47.75 o
   8   2 -18         69.86         71.26        12.49 o
   9   2 -18        668.84        635.71        43.57 o
  10   2 -18        112.06        109.59        13.89 o
  11   2 -18        158.94        173.68        11.17 o
  12   2 -18         25.31         29.17         5.78 o
  13   2 -18         54.87         63.11         8.59 o
   3   3 -18       1311.37       1285.50        49.08 o
   4   3 -18        591.82        586.99        29.51 o
   5   3 -18        601.24        518.31        22.95 o
   6   3 -18        318.25        349.16        31.99 o
   7   3 -18       1182.21       1178.82        52.24 o
   8   3 -18         93.53         76.62        10.82 o
   9   3 -18        424.13        439.17        21.27 o
  10   3 -18       1854.09       1913.11        50.04 o
  11   3 -18        803.03        771.10        24.36 o
  12   3 -18         81.39         91.26         9.99 o
  13   3 -18        947.95       1060.55        29.68 o
   4   4 -18        418.15        419.66        27.34 o
   5   4 -18        109.19        115.10        15.91 o
   6   4 -18       2177.15       2059.68       214.59 o
   7   4 -18         29.97         29.04         7.61 o
   8   4 -18        578.38        579.12        29.68 o
   9   4 -18        544.74        455.72        19.02 o
  10   4 -18        152.83        162.43        11.16 o
  11   4 -18        351.97        347.92        17.49 o
  12   4 -18        340.85        367.80        15.00 o
   3   5 -18        447.08        434.46        28.70 o
   4   5 -18        181.87        192.47        18.93 o
   5   5 -18        111.14        109.25        15.39 o
   6   5 -18         78.07         84.69        13.69 o
   7   5 -18         85.68        111.91        16.02 o
   8   5 -18         30.53         33.84        11.23 o
   3   6 -18       1979.23       2001.30        64.94 o
   4   6 -18         91.24         80.33        14.88 o
   5   6 -18        771.52        809.47        35.89 o
   6   6 -18        446.04        441.59        25.41 o
   2   7 -18       1491.50       1526.70        52.39 o
   3   7 -18        662.69        632.03        29.65 o
   4   7 -18        681.36        702.18        29.65 o
   1   8 -18        283.06        259.18        16.27 o
   2   8 -18        316.26        326.61        16.97 o
   6   0 -17       2184.21       2295.21        73.69 o
   8   0 -17        352.53        321.74        31.31 o
  10   0 -17       1912.52       1686.27        83.76 o
  12   0 -17        214.17        192.88        19.51 o
  14   0 -17        276.87        255.96        13.27 o
   4   1 -17         70.02         50.99        10.05 o
   5   1 -17        779.01        755.40        24.80 o
   6   1 -17       1343.72       1262.51        36.28 o
   7   1 -17        869.65        851.05        32.32 o
   8   1 -17        283.48        252.67        20.35 o
   9   1 -17        659.11        557.66        31.68 o
  10   1 -17       1292.67       1195.60        43.17 o
  11   1 -17        802.15        733.65        28.53 o
  12   1 -17        851.75        861.37        27.35 o
  13   1 -17        144.26        120.70         8.67 o
  14   1 -17        363.56        386.25        16.68 o
   3   2 -17       1253.01       1371.94        47.48 o
   4   2 -17        285.51        283.41        14.72 o
   5   2 -17       1152.35       1089.78        32.13 o
   6   2 -17        244.55        236.58        34.55 o
   7   2 -17        601.39        594.00        27.61 o
   8   2 -17        340.60        321.01        21.97 o
   9   2 -17        845.84        817.11        50.52 o
  10   2 -17          2.43         11.46        12.49 o
  11   2 -17        718.28        667.23        21.43 o
  12   2 -17        121.08        109.35         9.24 o
  13   2 -17        557.54        617.94        25.48 o
   4   3 -17       1683.21       1723.54       116.58 o
   5   3 -17       2811.93       2577.28        57.62 o
   6   3 -17        118.24        121.02        12.57 o
   7   3 -17       1582.65       1576.21        62.37 o
   8   3 -17        182.37        176.06        14.33 o
   9   3 -17       1022.36        969.26        71.06 o
  10   3 -17         36.60         24.48         6.02 o
  11   3 -17        200.84        190.35        10.00 o
  12   3 -17         59.49         67.51        10.08 o
  13   3 -17        322.93        354.24        16.52 o
   4   4 -17         73.07         77.64        14.72 o
   5   4 -17        265.41        277.71        22.83 o
   6   4 -17         30.16         43.88         8.04 o
   7   4 -17        242.38        195.35        13.04 o
   8   4 -17        336.42        381.15        18.17 o
   9   4 -17        539.56        452.83        19.64 o
  10   4 -17        781.00        797.41        25.75 o
  11   4 -17        142.42        123.22        11.23 o
  12   4 -17        141.10        156.08        10.56 o
   4   5 -17         40.32         38.17        11.57 o
   5   5 -17        168.34        159.32        17.57 o
   6   5 -17       2649.83       2770.95        82.68 o
   7   5 -17        268.76        286.32        23.52 o
   8   5 -17         70.47         63.80        12.25 o
   3   6 -17       1051.81       1003.49        43.13 o
   4   6 -17         25.38         23.57         9.07 o
   5   6 -17         82.47         51.32        10.95 o
   6   6 -17        647.89        607.99        30.13 o
   2   7 -17         37.83         29.86         9.44 o
   3   7 -17       2117.22       1988.33        59.92 o
   4   7 -17         70.87         77.71        10.91 o
   1   8 -17        433.67        423.69        21.81 o
   2   8 -17        507.42        478.09        21.69 o
   6   0 -16        114.10         90.46        14.17 o
   8   0 -16         12.01         36.62        15.92 o
  10   0 -16        471.50        450.17        45.19 o
  12   0 -16       4140.63       4406.04       117.11 o
  14   0 -16         75.41         85.39         8.85 o
   5   1 -16        502.16        484.22        19.02 o
   6   1 -16        190.51        186.40        13.82 o
   7   1 -16       2522.59       2448.17        58.57 o
   8   1 -16         21.07         33.85        12.75 o
   9   1 -16        513.62        448.42        29.11 o
  10   1 -16        282.57        284.96        22.46 o
  11   1 -16         10.76         -3.45         8.41 o
  12   1 -16        149.03        116.83        15.63 o
  13   1 -16         77.31         76.53         8.09 o
  14   1 -16         51.90         49.89         7.96 o
   4   2 -16        659.22        724.03        33.50 o
   5   2 -16        490.82        457.59        28.40 o
   6   2 -16         19.55         22.49        14.87 o
   7   2 -16         65.80         67.42        11.77 o
   8   2 -16        124.26        118.11        21.83 o
   9   2 -16        929.02        783.90        51.77 o
  10   2 -16          2.72         12.47        10.09 o
  11   2 -16       1704.12       1812.14        54.64 o
  12   2 -16         56.48         55.33         7.62 o
  13   2 -16        382.19        380.48        21.04 o
  14   2 -16         20.62         16.50         4.98 o
   4   3 -16        556.99        525.55        35.30 o
   5   3 -16       2503.89       2436.88        55.16 o
   6   3 -16         16.72          7.88        11.68 o
   7   3 -16       2046.74       1977.46        72.64 o
   8   3 -16        484.96        444.14        22.74 o
   9   3 -16        484.71        439.17        28.16 o
  10   3 -16        496.90        451.49        17.46 o
  11   3 -16        102.90         69.20        12.87 o
  12   3 -16        168.50        160.14        14.87 o
  13   3 -16        105.28        118.61        10.43 o
   4   4 -16       1324.70       1299.92        50.15 o
   5   4 -16        329.59        301.86        23.16 o
   6   4 -16        140.33        133.93        16.32 o
   7   4 -16        291.15        268.07        15.31 o
   8   4 -16       1484.74       1631.11        47.70 o
   9   4 -16        322.12        274.50        15.69 o
  10   4 -16        162.26        167.96        25.49 o
  11   4 -16          5.79         -0.93         7.17 o
  12   4 -16        962.14       1100.30        34.22 o
   4   5 -16       1531.94       1557.68        56.71 o
   5   5 -16        340.74        262.08        22.18 o
   6   5 -16        392.37        389.85        27.20 o
   7   5 -16        913.96        863.58        41.74 o
   8   5 -16       1996.25       2206.84        71.45 o
  10   5 -16         81.59         99.31         9.42 o
   3   6 -16        282.58        251.87        21.02 o
   4   6 -16        847.56        826.96        37.58 o
   5   6 -16        350.67        380.23        24.44 o
   6   6 -16        113.02        125.12        14.56 o
   3   7 -16       1771.85       1797.04        56.46 o
   4   7 -16       1121.00       1117.95        40.23 o
   1   8 -16        215.63        223.78        16.33 o
   2   8 -16          3.58          2.76         6.06 o
   6   0 -15       1375.09       1378.93        52.50 o
   8   0 -15       3053.43       2911.91       101.21 o
  10   0 -15        890.86        804.93        58.42 o
  12   0 -15        128.04        146.48        18.56 o
  14   0 -15       1285.72       1416.89        42.94 o
   6   1 -15       5016.93       4995.27       137.22 o
   7   1 -15        796.73        832.83        30.96 o
   8   1 -15        240.51        234.14        19.95 o
   9   1 -15        991.94        985.64        42.16 o
  10   1 -15         44.20         40.13        18.79 o
  11   1 -15        596.01        553.62        24.64 o
  12   1 -15        570.42        585.96        23.33 o
  13   1 -15        306.57        292.69        14.52 o
  14   1 -15         90.06         81.19        11.07 o
   5   2 -15        166.88        137.70        11.54 o
   6   2 -15         68.58         55.19         9.34 o
   7   2 -15       3254.70       3150.07       162.69 o
   8   2 -15          2.45          6.73        19.84 o
   9   2 -15       1126.15       1026.64        55.04 o
  10   2 -15         62.86         63.19        16.99 o
  11   2 -15        817.08        807.20        42.12 o
  12   2 -15          1.80          1.21         5.73 o
  13   2 -15        377.78        397.11        23.17 o
  14   2 -15         14.10         22.28         6.20 o
   4   3 -15        536.85        557.59        29.83 o
   5   3 -15       2723.85       2534.15        55.87 o
   6   3 -15       2483.65       2359.98        56.84 o
   7   3 -15        405.89        422.98        30.66 o
   8   3 -15        107.94        121.17        12.96 o
   9   3 -15        399.83        392.25        21.73 o
  10   3 -15         39.11         36.85         7.28 o
  11   3 -15         24.29         33.99         5.95 o
  12   3 -15        107.79        146.36        15.04 o
  13   3 -15         23.71         23.22         7.16 o
   4   4 -15        405.07        409.39        26.63 o
   5   4 -15        196.27        180.35        18.77 o
   6   4 -15        101.90         81.44         9.05 o
   7   4 -15        172.56        173.07        12.64 o
   8   4 -15        309.49        318.94        18.70 o
   9   4 -15         17.33         17.95         6.98 o
  10   4 -15        581.59        682.34        30.92 o
  11   4 -15        243.73        254.04        17.76 o
  12   4 -15         93.54         88.75         9.77 o
  13   4 -15         52.50         48.72         5.99 o
   4   5 -15        150.30        155.84        17.50 o
   5   5 -15        679.48        620.03        33.36 o
   6   5 -15       1648.81       1644.13        59.75 o
   7   5 -15        653.89        574.15        33.60 o
   9   5 -15        107.63         84.84         9.94 o
  10   5 -15         10.68         13.90         5.81 o
  11   5 -15         63.72         70.02         7.72 o
   4   6 -15         67.27         83.62        13.63 o
   5   6 -15       1722.30       1682.98        56.56 o
   3   7 -15        601.01        614.07        30.27 o
   6   0 -14      17118.39      16973.38       344.08 o
   8   0 -14       2815.23       2537.48        93.37 o
  10   0 -14        823.70        765.48        57.15 o
  12   0 -14        579.42        564.70        33.67 o
  14   0 -14        417.81        399.96        21.82 o
   6   1 -14        780.29        771.38        26.51 o
   7   1 -14        233.85        196.50        31.80 o
   8   1 -14        644.46        636.59        30.93 o
   9   1 -14        808.58        805.63        38.03 o
  10   1 -14         75.98         69.24        12.73 o
  11   1 -14       1011.89        974.62        32.90 o
  12   1 -14        212.82        201.67        14.36 o
  13   1 -14         51.56         69.52         9.25 o
  14   1 -14        339.94        351.79        22.04 o
   6   2 -14          6.57         14.07         6.67 o
   7   2 -14       4700.10       4581.38       293.55 o
   8   2 -14         13.91         16.22        10.65 o
   9   2 -14       1703.84       1458.28        45.19 o
  10   2 -14        361.98        352.85        22.41 o
  11   2 -14        377.27        386.64        22.53 o
  12   2 -14          9.35         20.37        14.01 o
  13   2 -14         32.39         34.04         6.24 o
  14   2 -14          9.50          6.66         5.91 o
   5   3 -14        451.54        422.87        20.11 o
   6   3 -14         64.14         76.55        10.92 o
   7   3 -14        155.02        137.84        19.23 o
   8   3 -14       1261.52       1080.45        35.74 o
   9   3 -14        450.43        479.97        36.33 o
  10   3 -14       1152.30       1179.95        28.79 o
  11   3 -14        191.63        228.30        12.61 o
  12   3 -14          6.67         18.00         9.68 o
  13   3 -14        446.51        486.84        23.65 o
  14   3 -14        705.71        730.58        24.77 o
   4   4 -14         97.77         89.69        14.49 o
   5   4 -14        433.83        384.42        26.43 o
   6   4 -14       7014.36       6769.74       141.03 o
   7   4 -14         18.04         24.43         7.90 o
   8   4 -14       1060.67       1067.86        54.03 o
   9   4 -14          7.80         -1.11        12.22 o
  10   4 -14        165.70        196.11        17.42 o
  11   4 -14        102.89         95.69        12.75 o
  12   4 -14        120.66         91.78        10.90 o
  13   4 -14         37.87         28.46         6.06 o
   4   5 -14         20.03          8.10         8.61 o
   5   5 -14        173.58        148.64        16.55 o
   6   5 -14          2.46         12.55         8.60 o
   7   5 -14        244.81        231.62        20.18 o
   9   5 -14        102.80        111.93        11.57 o
  10   5 -14        378.07        401.24        20.26 o
  11   5 -14        267.54        280.04        15.46 o
  12   5 -14         21.76         16.15         4.49 o
   4   6 -14        152.68        161.21        16.57 o
   5   6 -14       3396.64       3306.96        89.48 o
   3   7 -14         89.59        118.60        13.56 o
   8   0 -13       3980.55       3896.55       118.70 o
  10   0 -13       1751.32       1568.56       176.98 o
  12   0 -13        129.10        125.08        16.68 o
  14   0 -13         60.21         57.78         9.92 o
   7   1 -13        850.59        887.22        52.34 o
   8   1 -13       1206.58       1196.76        54.49 o
   9   1 -13         83.93         95.85        15.87 o
  10   1 -13        287.48        276.70        22.77 o
  11   1 -13       2224.21       2268.60        53.48 o
  12   1 -13       1736.99       1843.37        44.51 o
  13   1 -13        119.37        110.26        13.18 o
  14   1 -13         12.23          4.78         6.91 o
   6   2 -13        863.70        851.52        67.62 o
   7   2 -13       7313.31       7220.53       177.28 o
   8   2 -13        246.32        245.14        19.55 o
   9   2 -13        873.29        777.02        40.01 o
  10   2 -13         34.83         28.57        11.65 o
  11   2 -13        148.28        147.50        11.07 o
  12   2 -13         90.50         91.83         9.47 o
  13   2 -13        101.02        110.11         8.54 o
  14   2 -13         10.52          0.15         6.52 o
   6   3 -13         73.67         69.72         9.74 o
   7   3 -13        430.60        426.13        30.11 o
   8   3 -13        202.93        224.63        15.34 o
   9   3 -13       1881.79       1782.96        92.14 o
  10   3 -13          5.74          6.94         6.07 o
  11   3 -13        165.19        235.76        20.85 o
  12   3 -13         42.92         39.42        11.47 o
  13   3 -13        213.15        258.91        18.14 o
  14   3 -13        187.02        170.39        12.14 o
   4   4 -13       7672.71       7501.86       170.35 o
   5   4 -13        672.60        609.65        32.75 o
   6   4 -13        548.14        457.85        18.90 o
   7   4 -13        102.85         82.06         9.01 o
   8   4 -13       5555.88       5543.00       109.04 o
   9   4 -13         74.09         87.74        12.56 o
  10   4 -13          2.56          0.82         8.26 o
  11   4 -13        308.51        307.29        21.28 o
  12   4 -13         14.03         20.36         7.50 o
  13   4 -13         62.08         58.20         8.18 o
   4   5 -13        839.13        720.27        36.19 o
   5   5 -13        148.84        140.41        17.74 o
   6   5 -13        758.17        705.00        35.69 o
   9   5 -13        224.35        240.38        16.95 o
  10   5 -13        298.58        311.98        18.31 o
  11   5 -13        720.70        743.39        27.77 o
  12   5 -13       1495.02       1544.10        40.91 o
   4   6 -13        206.58        204.60        18.40 o
   8   0 -12         78.19         75.13        18.20 o
  10   0 -12       5743.61       5582.54       163.75 o
  12   0 -12       1095.45       1126.96        47.83 o
  14   0 -12        419.79        412.34        22.81 o
   7   1 -12       3855.96       3896.33       270.99 o
   8   1 -12       4535.54       4581.12       134.96 o
   9   1 -12        422.50        419.09        27.48 o
  10   1 -12        153.88        116.87        15.05 o
  11   1 -12        441.77        459.25        21.36 o
  12   1 -12        179.61        176.82        13.19 o
  13   1 -12         48.14         55.43        12.48 o
  14   1 -12         17.24         11.57         4.70 o
  15   1 -12         13.87         18.47         5.93 o
   7   2 -12       2372.94       2416.82       113.69 o
   8   2 -12        871.38        844.51        33.96 o
   9   2 -12       1101.55       1125.79        36.91 o
  10   2 -12        530.80        505.76        19.36 o
  11   2 -12       1005.59       1049.24        31.32 o
  12   2 -12        112.51        123.45        10.34 o
  13   2 -12        225.23        233.24        11.98 o
  14   2 -12         49.83         63.42        11.64 o
   6   3 -12         43.69         43.10         8.28 o
   7   3 -12       2166.49       2083.22        70.86 o
   8   3 -12       1217.03       1130.09        34.16 o
   9   3 -12       1414.14       1403.75        57.11 o
  10   3 -12        168.25        160.98        10.20 o
  11   3 -12        563.35        548.52        31.93 o
  12   3 -12        270.25        288.00        21.79 o
  13   3 -12        410.14        444.74        24.99 o
  14   3 -12        407.48        421.32        20.53 o
   5   4 -12        285.30        258.11        21.22 o
   6   4 -12       6937.43       6611.41       106.74 o
   7   4 -12        228.48        199.41        17.58 o
   8   4 -12       1148.20       1216.09        33.38 o
   9   4 -12        522.26        543.21        28.95 o
  10   4 -12         39.54         34.49        10.62 o
  11   4 -12        175.97        212.42        18.38 o
  12   4 -12       1649.85       1967.39        58.06 o
  13   4 -12        203.57        224.41        14.95 o
   4   5 -12       1096.10       1023.22        42.92 o
   5   5 -12       1050.94        855.84        39.11 o
   8   5 -12        764.39        845.69        33.25 o
   9   5 -12        962.17        985.63        36.99 o
  10   5 -12       1187.45       1262.35        42.36 o
  11   5 -12         59.37         66.42         9.63 o
  12   5 -12        116.03        123.67        10.13 o
   3   6 -12         40.28         72.63        20.85 o
   8   0 -11          0.34         11.77        10.15 o
  10   0 -11        189.88        208.01        17.78 o
  12   0 -11        108.87        101.39        16.67 o
  14   0 -11        259.93        297.39        19.22 o
   7   1 -11       3223.86       3214.25        95.98 o
   8   1 -11        289.48        291.14        19.54 o
   9   1 -11       2506.71       2551.46        67.70 o
  10   1 -11        463.41        411.75        18.17 o
  11   1 -11        169.65        152.11        12.63 o
  12   1 -11        153.33        178.08        13.18 o
  13   1 -11        146.74        172.27        11.73 o
  14   1 -11        235.34        207.29        11.39 o
  15   1 -11        259.48        202.88        14.61 o
   7   2 -11        472.51        471.41        22.08 o
   8   2 -11        221.27        232.71        17.21 o
   9   2 -11       2946.49       3086.84        79.99 o
  10   2 -11        853.47        879.12        25.30 o
  11   2 -11        544.18        576.26        22.38 o
  12   2 -11         10.48         11.02         5.91 o
  13   2 -11        560.36        598.70        19.62 o
  14   2 -11         10.41          7.13         8.51 o
  15   2 -11         40.62         31.07         6.60 o
   7   3 -11       2020.04       1877.68        63.99 o
   8   3 -11        375.25        360.86        18.11 o
   9   3 -11        738.73        778.25        27.88 o
  10   3 -11        112.53        109.72        15.98 o
  11   3 -11        235.15        251.05        22.16 o
  12   3 -11        397.40        441.27        26.91 o
  13   3 -11        265.94        316.57        21.65 o
  14   3 -11        149.13        136.35        12.87 o
   6   4 -11        250.04        220.65        12.21 o
   7   4 -11        518.46        433.63        23.85 o
   8   4 -11        940.03        826.97        35.08 o
   9   4 -11        428.77        390.98        24.22 o
  10   4 -11        306.88        388.93        24.58 o
  11   4 -11        383.37        427.12        25.41 o
  12   4 -11        478.38        520.86        27.16 o
  13   4 -11        239.32        248.96        16.58 o
  14   4 -11        174.27        144.62        10.26 o
   4   5 -11        634.98        631.12        32.85 o
   8   5 -11         69.00         69.97        10.24 o
   9   5 -11        683.97        663.22        29.78 o
  10   5 -11        232.99        263.52        18.52 o
  11   5 -11        157.07        141.48        13.28 o
  12   5 -11        110.31        151.07        12.31 o
   2   6 -11       2218.87       2195.23        94.24 o
   3   6 -11       1288.99       1216.28        71.14 o
   8   0 -10       1167.24       1107.16        52.22 o
  10   0 -10        902.70        893.16        33.49 o
  12   0 -10       1879.66       2168.04        69.67 o
  14   0 -10         85.12         52.93         9.96 o
   8   1 -10       3715.27       3625.84        77.06 o
   9   1 -10       2037.38       1939.75        55.04 o
  10   1 -10        256.41        251.02        13.90 o
  11   1 -10        177.86        156.53        14.45 o
  12   1 -10         20.43         19.66         6.87 o
  13   1 -10        338.38        337.65        15.99 o
  14   1 -10        296.93        321.13        14.00 o
  15   1 -10         63.38         50.85         8.46 o
   7   2 -10        805.35        887.97        46.75 o
   8   2 -10        109.55        127.10        16.89 o
   9   2 -10       2728.89       2727.34        87.02 o
  10   2 -10        664.83        656.62        20.91 o
  11   2 -10        916.25       1046.85        30.47 o
  12   2 -10        356.93        353.16        16.72 o
  13   2 -10        123.21        117.16        14.22 o
  14   2 -10          6.86         20.58         8.96 o
  15   2 -10         25.60         15.66         6.60 o
   7   3 -10       2325.06       2116.00       110.29 o
   8   3 -10       4618.35       4603.09       164.45 o
   9   3 -10        100.33        123.90        16.05 o
  10   3 -10         12.17         21.48        11.72 o
  11   3 -10        428.44        468.89        29.08 o
  12   3 -10        380.16        386.41        25.79 o
  13   3 -10        170.43        181.47        17.52 o
  14   3 -10         12.58         13.03         7.56 o
   6   4 -10        623.43        598.40        26.33 o
   7   4 -10        341.92        327.89        20.08 o
   8   4 -10       1655.44       1622.69        52.85 o
   9   4 -10        207.90        178.81        16.66 o
  10   4 -10         41.53         51.17        10.89 o
  11   4 -10       1109.13       1228.71        46.02 o
  12   4 -10       1651.99       2012.07        61.31 o
  13   4 -10        111.31        126.16        13.06 o
  14   4 -10         86.74         94.91         9.77 o
   8   5 -10       2374.05       2408.91        66.44 o
   9   5 -10        666.64        645.71        29.81 o
  10   5 -10         51.30         67.12        10.96 o
  11   5 -10        308.24        312.77        19.73 o
  12   5 -10         25.88         37.93         8.48 o
  13   5 -10         87.35         75.65         8.19 o
   2   6 -10        339.75        324.23        34.74 o
   3   6 -10        447.28        524.59        45.24 o
   4   6 -10         41.30         32.93        14.48 o
   8   0  -9       3479.43       3062.15        94.63 o
  10   0  -9        458.98        435.56        28.14 o
  12   0  -9        105.94        125.50        16.50 o
  14   0  -9         25.51         47.09        11.00 o
   8   1  -9       2391.00       2206.66        54.25 o
   9   1  -9       1750.78       1660.69        59.32 o
  10   1  -9       5913.32       6002.86       110.84 o
  11   1  -9        668.77        734.12        25.52 o
  12   1  -9       1037.31       1162.61        32.69 o
  13   1  -9        282.91        313.16        15.14 o
  14   1  -9        204.12        243.08        12.10 o
  15   1  -9         40.99         36.97         8.11 o
   8   2  -9        298.21        294.19        40.23 o
   9   2  -9       2260.84       2333.83       141.13 o
  10   2  -9        114.52         98.53        11.05 o
  11   2  -9        683.67        705.69        24.29 o
  12   2  -9        111.83         95.20         8.70 o
  13   2  -9         80.60         81.14         8.31 o
  14   2  -9         68.15         77.44        12.89 o
  15   2  -9         87.59         93.17        11.47 o
   7   3  -9        583.95        530.42        26.49 o
   8   3  -9          0.16         14.32         7.33 o
   9   3  -9        814.99        723.20        35.29 o
  10   3  -9         15.03         -1.27         9.60 o
  11   3  -9        610.59        659.06        34.65 o
  12   3  -9         36.72         67.08        13.33 o
  13   3  -9        382.61        414.02        25.31 o
  14   3  -9         61.88         65.31        10.84 o
  15   3  -9        411.57        316.29        16.37 o
   7   4  -9        218.59        194.45        15.22 o
   8   4  -9       3235.22       3001.74        80.12 o
   9   4  -9        348.75        271.22        20.51 o
  10   4  -9        282.64        296.77        21.59 o
  11   4  -9        393.49        378.01        25.39 o
  12   4  -9        294.23        321.78        21.99 o
  13   4  -9        249.25        271.59        19.15 o
  14   4  -9         27.19         21.88         6.83 o
   8   5  -9        229.99        245.84        17.63 o
   9   5  -9        492.72        557.29        27.66 o
  10   5  -9       1286.01       1323.80        45.90 o
  11   5  -9        419.95        424.87        23.62 o
  12   5  -9       1060.54       1105.09        38.28 o
  13   5  -9         44.56         55.38         7.81 o
   2   6  -9       3625.37       3613.52       127.41 o
   3   6  -9        504.90        454.26        44.12 o
   4   6  -9          6.60         37.85        18.05 o
  10   0  -8      12149.22      12578.80       263.74 o
  12   0  -8         26.55         37.32        11.36 o
  14   0  -8       1260.53       1408.21        46.76 o
   8   1  -8        236.64        203.75        22.32 o
   9   1  -8        567.75        531.94        22.79 o
  10   1  -8          7.22         27.96         6.55 o
  11   1  -8       1018.90       1047.53        30.84 o
  12   1  -8        241.54        263.10        15.02 o
  13   1  -8        219.42        237.77        17.97 o
  14   1  -8        244.86        274.64        12.97 o
  15   1  -8        183.60        159.45        13.70 o
   8   2  -8        210.85        227.42        17.96 o
   9   2  -8       1844.88       1735.42        61.50 o
  10   2  -8        689.05        665.58        19.81 o
  11   2  -8        342.51        357.33        16.51 o
  12   2  -8        273.53        277.79        14.60 o
  13   2  -8        176.39        217.25        11.95 o
  14   2  -8          6.36          4.56         8.64 o
  15   2  -8        235.85        185.45        14.36 o
   7   3  -8        522.71        473.64        24.16 o
   8   3  -8         52.47         71.89        10.67 o
   9   3  -8       2056.84       1983.77        63.02 o
  10   3  -8       1021.15       1053.19        44.07 o
  11   3  -8        200.65        196.86        20.06 o
  12   3  -8        485.34        479.49        29.03 o
  13   3  -8        397.79        465.43        27.61 o
  14   3  -8        317.16        324.58        20.48 o
  15   3  -8         95.41        100.40         9.92 o
   7   4  -8        128.96        138.34        12.86 o
   8   4  -8        228.11        230.66        17.11 o
   9   4  -8        517.76        461.57        26.34 o
  10   4  -8       1684.60       1672.92        56.38 o
  11   4  -8         44.80         24.67         8.96 o
  12   4  -8         70.91         76.91        12.48 o
  13   4  -8         93.86        118.08        13.97 o
  14   4  -8         73.49         75.19         9.92 o
   6   5  -8          5.00          8.61        13.57 o
   8   5  -8       1398.07       1317.77        44.16 o
   9   5  -8        719.51        657.67        30.39 o
  10   5  -8       3175.81       3738.34        94.15 o
  11   5  -8         74.66         54.05         9.86 o
  12   5  -8         78.40         60.67        10.33 o
  13   5  -8         80.72         63.19         8.34 o
   2   6  -8        294.44        325.12        33.93 o
   3   6  -8       4375.31       4187.47       142.42 o
   4   6  -8         46.00         63.41        19.33 o
  10   0  -7       1198.22       1242.58        46.50 o
  12   0  -7        996.27       1113.01        44.62 o
  14   0  -7        188.97        190.30        16.94 o
   9   1  -7        582.86        565.33        17.85 o
  10   1  -7        306.58        322.21        15.91 o
  11   1  -7       3121.81       3447.85        65.29 o
  12   1  -7        293.32        323.78        16.35 o
  13   1  -7         12.65         10.04         6.09 o
  14   1  -7         23.35         25.57         5.96 o
  15   1  -7         75.93         52.37         8.75 o
   8   2  -7        167.50        174.86        15.60 o
   9   2  -7       2048.91       2053.24        43.68 o
  10   2  -7       1021.09       1036.57        28.65 o
  11   2  -7         86.93         89.32         9.10 o
  12   2  -7         52.84         46.72         6.90 o
  13   2  -7       1245.31       1466.88        53.38 o
  14   2  -7        132.95        135.51        14.98 o
  15   2  -7        564.28        536.07        25.25 o
   8   3  -7        190.87        192.78        15.94 o
   9   3  -7        571.33        549.97        50.75 o
  10   3  -7        119.93        105.09        15.02 o
  11   3  -7         85.36         98.45        14.91 o
  12   3  -7         34.42         28.61        11.09 o
  13   3  -7        348.45        337.12        23.44 o
  14   3  -7        364.27        356.80        22.05 o
  15   3  -7        339.46        312.80        18.27 o
   7   4  -7        354.56        313.21        18.80 o
   8   4  -7       3244.22       3179.61       267.19 o
   9   4  -7        363.08        385.57        23.88 o
  10   4  -7        748.69        735.49        34.66 o
  11   4  -7        114.14        108.35        14.06 o
  12   4  -7        107.41        107.08        15.64 o
  13   4  -7         20.78         24.38         9.81 o
  14   4  -7        179.43        185.56        15.21 o
   0   5  -7       4809.26       5117.63       138.25 o
   6   5  -7        563.69        642.82        53.94 o
   7   5  -7        582.13        577.80        52.82 o
   8   5  -7       1352.88       1454.53        47.07 o
   9   5  -7        184.37        141.45        14.10 o
  10   5  -7        127.93        135.00        15.01 o
  11   5  -7        151.68        156.87        15.09 o
  12   5  -7        778.77        898.14        35.09 o
  13   5  -7         29.26         13.89         6.53 o
   1   6  -7       3110.32       3203.65       112.20 o
   2   6  -7        757.89        710.25        60.96 o
   3   6  -7       4742.68       4734.17       173.10 o
   4   6  -7        331.05        302.67        36.19 o
   5   6  -7        884.64        854.15        63.43 o
   1   7  -7        532.32        544.33        29.23 o
   2   7  -7        557.78        552.53        30.36 o
   3   7  -7        704.09        669.08        33.14 o
   2   8  -7        779.44        792.01        34.62 o
  10   0  -6       3679.56       3878.98        98.70 o
  12   0  -6        420.84        470.81        27.42 o
  14   0  -6        208.67        247.17        18.27 o
   9   1  -6        798.54        838.19        21.57 o
  10   1  -6         70.72         62.08         8.08 o
  11   1  -6       1099.14       1132.21        32.61 o
  12   1  -6         23.70         23.34         6.45 o
  13   1  -6        173.42        180.71        12.13 o
  14   1  -6        119.98        123.00         9.20 o
  15   1  -6        254.18        252.57        17.25 o
   3   2  -6      11961.04      10906.31       208.07 o
   8   2  -6       1952.24       1936.90        58.05 o
   9   2  -6       1831.21       1697.48        37.24 o
  10   2  -6        150.85        158.71        15.99 o
  11   2  -6       1279.24       1382.83        34.40 o
  12   2  -6        527.02        540.03        19.32 o
  13   2  -6        561.07        603.23        32.12 o
  14   2  -6        155.31        185.90        18.32 o
  15   2  -6        215.67        203.41        16.49 o
   8   3  -6       1806.16       1616.53        50.87 o
   9   3  -6        316.42        270.81        17.47 o
  10   3  -6        380.39        357.50        23.90 o
  11   3  -6         79.22         88.51        14.09 o
  12   3  -6        429.08        468.43        28.39 o
  13   3  -6         60.18         60.36        13.44 o
  14   3  -6        512.37        586.24        28.90 o
  15   3  -6        712.99        778.01        30.17 o
   2   4  -6         72.20         68.34         8.88 o
   7   4  -6        120.28        121.43        11.72 o
   8   4  -6       1349.56       1297.45        94.00 o
   9   4  -6        306.70        302.41        20.96 o
  10   4  -6         54.73         52.67        11.49 o
  11   4  -6        283.39        292.56        21.45 o
  12   4  -6       1453.91       1803.79        58.74 o
  13   4  -6         62.09         74.68        12.33 o
  14   4  -6         68.65         57.97        10.46 o
   1   5  -6          8.92         18.09         8.68 o
   2   5  -6         89.27         90.45        17.31 o
   3   5  -6       1450.92       1480.13        71.79 o
   4   5  -6       3240.28       3345.72       122.84 o
   5   5  -6        244.09        204.80        29.92 o
   6   5  -6        508.87        545.25        50.17 o
   7   5  -6        386.69        417.61        45.72 o
   8   5  -6        307.40        279.37        18.45 o
   9   5  -6        259.61        219.98        17.39 o
  10   5  -6        105.82         86.35        12.62 o
  11   5  -6        202.00        218.24        17.94 o
  12   5  -6         45.57         39.71        10.00 o
  13   5  -6        116.85        112.06        12.07 o
   1   6  -6       5587.89       5856.89       170.94 o
   2   6  -6       1607.91       1586.58        43.76 o
   3   6  -6       1480.81       1506.59        84.93 o
   4   6  -6       1902.01       1954.66        52.53 o
   5   6  -6       1145.94       1162.97        74.32 o
  10   6  -6         81.41         67.66         9.47 o
  11   6  -6       1437.16       1611.87        48.03 o
   1   7  -6         89.04         96.28        15.58 o
   2   7  -6          4.10        -10.43        12.60 o
   3   7  -6       1758.23       1454.35        54.01 o
   0   8  -6       2303.02       2289.17        69.64 o
   1   8  -6         30.32         37.24        12.74 o
   2   8  -6         42.15         43.62        11.73 o
   1   9  -6        100.14         84.59        12.52 o
  10   0  -5      10389.19      11342.07       234.59 o
  12   0  -5        163.79        178.42        18.63 o
  14   0  -5       1931.22       2294.19        65.06 o
   9   1  -5       1578.58       1593.23        38.50 o
  10   1  -5        175.66        179.53        11.33 o
  11   1  -5         70.31         67.13        12.64 o
  12   1  -5        362.75        382.06        17.40 o
  13   1  -5        557.79        615.52        25.76 o
  14   1  -5        164.42        173.21        16.37 o
  15   1  -5        162.34        152.26        14.39 o
   8   2  -5        162.61        174.60        14.86 o
   9   2  -5       2561.26       2544.07        54.11 o
  10   2  -5        711.23        749.02        22.80 o
  11   2  -5        969.58       1009.76        27.96 o
  12   2  -5         44.25         44.24         6.85 o
  13   2  -5        541.04        635.52        33.64 o
  14   2  -5        365.22        401.18        24.53 o
  15   2  -5        316.40        364.67        21.68 o
   8   3  -5        164.28        193.61        15.27 o
   9   3  -5        563.24        532.95        24.28 o
  10   3  -5         13.64         26.79        10.22 o
  11   3  -5        977.89        960.35        42.36 o
  12   3  -5         14.65         16.21        10.80 o
  13   3  -5         80.00         83.03        15.25 o
  14   3  -5        417.02        428.19        25.20 o
  15   3  -5        216.05        245.10        17.41 o
   1   4  -5       2048.19       2186.94        66.30 o
   2   4  -5      31437.00      35704.48       670.44 o
   7   4  -5         70.89         63.09         7.99 o
   8   4  -5        330.55        282.98        40.08 o
   9   4  -5        353.52        323.93        21.34 o
  10   4  -5       1931.79       1883.27        60.82 o
  11   4  -5        180.80        199.04        18.72 o
  12   4  -5        718.93        785.50        36.20 o
  13   4  -5        100.13        104.58        14.45 o
  14   4  -5        709.73        774.39        31.85 o
   0   5  -5         29.55         36.41        11.59 o
   1   5  -5        926.33        942.95        33.14 o
   2   5  -5       1900.01       1848.40        77.19 o
   3   5  -5       2375.92       2252.38        91.81 o
   4   5  -5        414.22        362.45        35.83 o
   5   5  -5       1317.46       1344.34        75.24 o
   6   5  -5       3675.05       3903.44       146.39 o
   7   5  -5       1259.70       1226.74        66.65 o
   8   5  -5         71.19         59.16        10.36 o
   9   5  -5         95.23        101.77        12.79 o
  10   5  -5       3081.18       3311.72        87.93 o
  11   5  -5        134.97        137.80        15.54 o
  12   5  -5        255.73        266.28        18.98 o
  13   5  -5        256.41        248.85        17.72 o
   1   6  -5       3806.39       3605.65       122.94 o
   2   6  -5       3315.14       3337.63        72.28 o
   3   6  -5        265.03        291.77        18.83 o
   4   6  -5         96.00         98.37        13.22 o
   5   6  -5        121.69        181.28        30.26 o
  10   6  -5         28.64         30.50         8.30 o
  11   6  -5        958.02       1004.57        36.74 o
   0   7  -5       1958.80       2072.61        66.95 o
   1   7  -5        114.96        120.63        11.85 o
   2   7  -5        992.44       1008.26        30.57 o
   3   7  -5       3223.44       3315.25        94.35 o
   4   7  -5        359.00        347.70        27.17 o
   1   8  -5        268.76        268.86        20.35 o
   2   8  -5       1649.25       1636.17        43.28 o
   3   8  -5         83.87         88.47        16.83 o
   0   9  -5        641.88        604.27        29.65 o
   1   9  -5        514.90        461.56        26.28 o
  10   0  -4        235.37        218.92        16.66 o
  12   0  -4       4135.55       4603.71       113.60 o
  14   0  -4       1635.26       1835.77        55.51 o
   9   1  -4       1126.49       1132.69        26.34 o
  10   1  -4       3417.08       3506.48        62.89 o
  11   1  -4        883.95        895.33        26.33 o
  12   1  -4         59.65         47.64        12.15 o
  13   1  -4        422.04        453.54        18.58 o
  14   1  -4       1297.66       1431.01        32.71 o
  15   1  -4        176.30        171.83        14.71 o
   8   2  -4        256.81        237.37        16.31 o
   9   2  -4        956.95        964.31        31.93 o
  10   2  -4         30.32         39.87         6.22 o
  11   2  -4        995.46       1017.34        27.71 o
  12   2  -4        137.98        137.24        17.72 o
  13   2  -4        250.03        221.34        20.26 o
  14   2  -4         10.67          1.87        10.57 o
  15   2  -4        705.13        755.17        31.79 o
   2   3  -4       2040.44       2303.81        56.26 o
   8   3  -4        266.28        232.53        14.49 o
   9   3  -4        586.59        589.08        25.24 o
  10   3  -4       2020.28       2004.39        63.20 o
  11   3  -4        908.11        965.77        42.36 o
  12   3  -4        390.86        427.10        27.97 o
  13   3  -4        738.04        865.20        39.13 o
  14   3  -4        132.98        160.74        16.97 o
  15   3  -4        341.16        402.52        21.73 o
   0   4  -4       4952.21       4779.34       121.26 o
   1   4  -4        370.93        358.57        23.37 o
   2   4  -4       5803.74       6755.01       149.32 o
   6   4  -4       3906.31       4016.00       139.67 o
   7   4  -4         45.06         48.96         7.64 o
   8   4  -4       2280.11       2322.42       158.46 o
   9   4  -4        809.96        786.68        34.43 o
  10   4  -4       1161.23       1226.63        46.82 o
  11   4  -4        169.61        189.59        18.64 o
  12   4  -4       1994.11       2101.67        66.12 o
  13   4  -4          4.57         12.62         8.69 o
  14   4  -4        510.13        587.73        28.44 o
   1   5  -4       2071.89       2097.59        70.94 o
   2   5  -4       1020.20       1002.11        54.49 o
   3   5  -4       1779.21       1874.72        81.70 o
   4   5  -4       3641.42       3730.71       129.44 o
   5   5  -4       1969.57       2039.10        94.14 o
   6   5  -4         79.36        106.73        23.30 o
   7   5  -4       3363.63       3082.54       343.20 o
   8   5  -4       4531.45       4433.42       105.59 o
   9   5  -4        192.13        183.99        17.11 o
  10   5  -4       3050.05       3323.87        88.04 o
  11   5  -4        277.98        273.26        21.61 o
  12   5  -4         83.47        100.15        14.96 o
  13   5  -4        106.95        102.76        12.44 o
   1   6  -4       1934.65       1849.59        81.89 o
   2   6  -4        247.75        283.19        18.29 o
   3   6  -4       1868.12       1842.25        51.09 o
   4   6  -4        110.63        119.08        14.03 o
   5   6  -4        654.01        721.16        59.60 o
  10   6  -4         85.75         94.67        12.62 o
  11   6  -4        696.03        779.49        32.77 o
   1   7  -4       1013.77       1058.93        37.54 o
   2   7  -4       3779.85       3922.79       104.41 o
   3   7  -4       1770.99       1761.07        40.28 o
   4   7  -4        159.92        162.72        16.88 o
   0   8  -4        846.13        914.73        42.44 o
   1   8  -4        112.06         96.15        11.48 o
   2   8  -4        201.50        207.20        14.96 o
   3   8  -4        107.33        113.63        11.95 o
   1   9  -4        769.48        749.97        24.83 o
   2   9  -4       1258.99       1237.05        51.73 o
  10   0  -3         32.90         27.05         7.41 o
  12   0  -3        527.15        567.73        31.21 o
  14   0  -3        113.72        100.36        14.25 o
   2   1  -3      21598.27      22277.13       408.12 o
   9   1  -3        695.78        690.73        18.51 o
  10   1  -3        303.65        294.46        23.47 o
  11   1  -3       2654.65       3066.33        66.83 o
  12   1  -3        933.61       1003.47        28.46 o
  13   1  -3        731.36        861.22        25.47 o
  14   1  -3        476.81        449.68        17.60 o
  15   1  -3        162.40        158.82        14.80 o
   2   2  -3        743.89        697.62        18.40 o
   8   2  -3       1993.21       2026.50        86.88 o
   9   2  -3        537.98        499.95        21.84 o
  10   2  -3         90.85         85.23        12.72 o
  11   2  -3        320.97        328.42        23.65 o
  12   2  -3        176.04        176.11        18.33 o
  13   2  -3        138.46        176.81        20.39 o
  14   2  -3        315.52        332.10        22.57 o
  15   2  -3       1414.83       1481.23        48.29 o
   1   3  -3       3451.87       3229.21        78.57 o
   2   3  -3        943.26       1095.55        33.51 o
   7   3  -3       1293.69       1286.91        69.44 o
   8   3  -3        290.09        258.50        15.14 o
   9   3  -3        570.72        506.85        40.36 o
  10   3  -3        196.96        188.94        17.51 o
  11   3  -3       1336.62       1490.27        54.37 o
  12   3  -3        907.24       1016.57        43.53 o
  13   3  -3        897.34        975.50        43.02 o
  14   3  -3        310.05        317.44        23.99 o
  15   3  -3        301.72        365.63        21.61 o
   1   4  -3       3784.95       4218.38       246.81 o
   2   4  -3        446.18        515.87        26.39 o
   5   4  -3        444.41        517.31        41.19 o
   6   4  -3        216.87        226.73        29.03 o
   7   4  -3         19.80         15.12        14.41 o
   8   4  -3       1982.26       1950.61        73.63 o
   9   4  -3        527.14        490.98        26.44 o
  10   4  -3         77.80         75.81        14.10 o
  11   4  -3         57.78         31.84        11.57 o
  12   4  -3        491.04        571.72        32.05 o
  13   4  -3         52.95         42.65        10.96 o
  14   4  -3         40.22         80.40        14.55 o
   0   5  -3      13545.07      14148.29       309.22 o
   1   5  -3       3358.39       3407.94       170.32 o
   2   5  -3        945.65        899.82        51.23 o
   3   5  -3       1944.11       1987.56        84.70 o
   4   5  -3       1955.60       2035.20        90.51 o
   5   5  -3        963.82        990.23        35.84 o
   6   5  -3       1494.17       1630.71        48.72 o
   7   5  -3       2805.67       2771.73       140.66 o
   8   5  -3         23.34         29.63         7.27 o
   9   5  -3        111.04        104.80        11.53 o
  10   5  -3        361.00        376.82        29.53 o
  11   5  -3       1091.52       1103.93        43.53 o
  12   5  -3       2432.40       2725.51        76.14 o
  13   5  -3        116.07        131.83        14.95 o
   1   6  -3        699.93        714.57        50.18 o
   2   6  -3        171.61        169.25        19.94 o
   3   6  -3       2435.65       2446.78        47.95 o
   4   6  -3       3264.68       3279.50        59.22 o
   5   6  -3       4689.96       4617.72        76.63 o
   6   6  -3        110.89         90.40        17.81 o
   7   6  -3       1116.31       1146.27        51.75 o
   8   6  -3       1724.22       1814.23        69.18 o
   9   6  -3        395.35        405.65        24.07 o
  10   6  -3         14.59         26.21         9.91 o
  11   6  -3        298.40        324.56        22.44 o
   0   7  -3       3436.04       3620.32       100.91 o
   1   7  -3        874.60        918.23        37.00 o
   2   7  -3         75.22         64.27        10.77 o
   3   7  -3       1144.61       1125.38        31.69 o
   4   7  -3        401.90        406.13        20.96 o
   5   7  -3        254.42        253.20        25.02 o
   6   7  -3         86.71         96.60        17.72 o
   1   8  -3         29.66         21.78        27.43 o
   2   8  -3        110.08        124.24        12.50 o
   3   8  -3        739.44        661.26        26.19 o
   4   8  -3       2192.65       2496.67        55.37 o
   5   8  -3        965.95        953.60        42.30 o
   0   9  -3       2874.96       2727.00        80.73 o
   1   9  -3        743.10        668.67        24.50 o
   2   9  -3         33.16         27.23        17.04 o
   3   9  -3        192.34        186.45        18.14 o
   1  10  -3        106.35        101.16        10.90 o
   4   0  -2       1781.89       1145.63        27.75 o
   8   0  -2        483.20        572.25        34.39 o
  10   0  -2        113.40        174.38        15.81 o
  12   0  -2         34.58         38.14        10.82 o
  14   0  -2        151.30        152.14        15.26 o
   2   1  -2       7460.45       7764.60       153.57 o
   3   1  -2       2960.44       2738.38        62.05 o
   4   1  -2       4176.85       3586.24        77.50 o
   5   1  -2       1018.15        739.30        23.17 o
   8   1  -2       1500.65       1550.00        67.86 o
   9   1  -2       1649.29       1616.29        34.05 o
  10   1  -2       2136.48       2270.61        45.10 o
  11   1  -2        916.86        997.23        27.47 o
  12   1  -2        208.94        208.08        12.94 o
  13   1  -2       1847.33       2123.77        80.25 o
  14   1  -2       1886.84       2179.97        64.12 o
  15   1  -2        156.99        158.21        14.50 o
   3   2  -2       6035.38       5946.37       133.53 o
   4   2  -2         43.75         31.86         7.81 o
   5   2  -2       4657.41       4134.12        99.44 o
   8   2  -2        917.66        999.69        57.86 o
   9   2  -2        406.44        342.97        18.33 o
  10   2  -2        262.35        251.31        19.96 o
  11   2  -2        562.15        598.95        31.53 o
  12   2  -2       1056.88       1120.03        45.10 o
  13   2  -2        711.62        880.09        40.05 o
  14   2  -2         40.17         55.35        13.46 o
  15   2  -2        428.69        459.60        26.83 o
   1   3  -2       1944.74       1853.07        53.38 o
   2   3  -2      28976.66      31743.95       592.63 o
   6   3  -2         11.97          2.83         8.61 o
   7   3  -2        207.27        201.00        27.46 o
   8   3  -2         49.17         56.86         8.00 o
   9   3  -2       1107.14        968.80        50.79 o
  10   3  -2       2634.85       2773.18        78.30 o
  11   3  -2        279.00        333.22        24.60 o
  12   3  -2        115.51        120.43        17.70 o
  13   3  -2        640.69        814.00        37.97 o
  14   3  -2       1481.59       1582.82        52.87 o
  15   3  -2        264.00        261.67        19.64 o
   0   4  -2        935.58        803.24        38.30 o
   1   4  -2       6333.05       7075.75       192.75 o
   2   4  -2        156.46        127.17        17.01 o
   3   4  -2        546.55        530.24        36.61 o
   4   4  -2       2250.39       2190.64        85.35 o
   5   4  -2        389.94        476.73        40.05 o
   6   4  -2       7191.99       7662.21       211.59 o
   7   4  -2        180.88        201.76        21.39 o
   8   4  -2        586.37        564.06        23.83 o
   9   4  -2        908.11        885.30        32.22 o
  10   4  -2       1260.84       1335.89        49.34 o
  11   4  -2        141.98        130.81        16.29 o
  12   4  -2        208.13        207.44        15.70 o
  13   4  -2        131.72        132.14        16.88 o
  14   4  -2         69.06         82.22        17.45 o
   1   5  -2       2292.22       2421.30        60.98 o
   2   5  -2       4933.00       5065.75       148.47 o
   3   5  -2       1645.17       1486.18        71.17 o
   4   5  -2        780.90        782.13        53.54 o
   5   5  -2         31.75         50.88        11.28 o
   6   5  -2         36.90         38.34        10.99 o
   7   5  -2        188.12        188.90        14.58 o
   8   5  -2         26.31         33.52        21.40 o
   9   5  -2         68.54         68.55        13.06 o
  10   5  -2       2508.85       2720.05       100.45 o
  11   5  -2        377.19        307.82        39.83 o
  12   5  -2        104.69         90.44        18.88 o
  13   5  -2        618.61        701.00        31.51 o
   0   6  -2        213.46        210.42        26.21 o
   1   6  -2       1027.21       1023.67        60.51 o
   2   6  -2         13.57         40.49         8.67 o
   3   6  -2       2582.80       2597.11        53.12 o
   4   6  -2        784.05        804.09        26.68 o
   5   6  -2       3396.34       3699.81        66.40 o
   6   6  -2       1630.87       1530.44        52.89 o
   7   6  -2        815.35        823.55        44.43 o
   8   6  -2         68.20         54.79        16.09 o
   9   6  -2        350.11        342.14        18.02 o
  10   6  -2        228.39        227.67        14.75 o
  11   6  -2        568.93        594.94        29.51 o
   1   7  -2        580.78        557.05        24.37 o
   2   7  -2       1203.17       1348.04        39.22 o
   3   7  -2        741.40        749.61        26.52 o
   4   7  -2        163.38        162.71        15.87 o
   5   7  -2       1159.89       1190.03        37.75 o
   6   7  -2        192.21        176.89        22.40 o
   7   7  -2         17.01         27.36        13.10 o
   8   7  -2        231.65        235.05        23.13 o
   0   8  -2        421.64        389.49        30.23 o
   1   8  -2         47.47         47.73        10.79 o
   2   8  -2        642.25        620.22        30.34 o
   3   8  -2        506.26        470.26        22.82 o
   4   8  -2         47.32         57.33        11.32 o
   5   8  -2        964.39       1079.94        46.24 o
   6   8  -2       2235.67       2300.03        71.52 o
   7   8  -2         37.25         37.00        12.10 o
   1   9  -2        221.93        205.92        14.90 o
   2   9  -2        357.09        390.52        19.15 o
   3   9  -2        208.04        200.64        13.99 o
   4   9  -2        105.13        105.90        15.62 o
   5   9  -2         38.15         51.53        11.61 o
   0  10  -2          8.39         20.36         8.29 o
   1  10  -2        342.10        301.61        19.06 o
   2  10  -2        485.07        526.63        23.52 o
   2   0  -1       5818.35       6132.10       122.27 o
   4   0  -1       2092.81       2036.58        57.17 o
  10   0  -1       7146.65       7413.31       160.11 o
  12   0  -1        606.91        645.97        31.59 o
  14   0  -1       1876.41       2093.88        61.11 o
   1   1  -1       8295.29       9083.19        99.85 o
   2   1  -1      12482.95      12731.32       246.44 o
   3   1  -1        796.62        802.40        28.28 o
   4   1  -1       1171.40       1080.12        35.19 o
   5   1  -1       2075.15       1814.67        50.81 o
   6   1  -1        903.75        751.43        44.24 o
   7   1  -1        315.47        418.93        30.66 o
   8   1  -1        695.70        648.19        42.18 o
   9   1  -1        612.96        639.46        28.25 o
  10   1  -1        146.65        126.53         8.97 o
  11   1  -1        376.66        391.51        23.25 o
  12   1  -1       2910.30       3365.84        71.55 o
  13   1  -1       1604.38       1921.76        56.78 o
  14   1  -1        148.98        159.39        25.23 o
  15   1  -1         96.79         91.16        11.41 o
   1   2  -1       8888.17       9094.93       130.98 o
   2   2  -1        183.98        179.13        16.21 o
   3   2  -1      10225.45      10493.39       270.51 o
   4   2  -1        161.12        124.41        12.64 o
   5   2  -1        775.65        733.59        33.74 o
   6   2  -1        456.98        529.50        26.98 o
   7   2  -1       1564.08       1505.91        68.17 o
   8   2  -1        211.12        207.13        27.03 o
   9   2  -1       2627.26       2577.74        72.73 o
  10   2  -1        420.60        441.98        25.11 o
  11   2  -1        716.22        669.63        33.16 o
  12   2  -1        136.47        147.17        19.30 o
  13   2  -1       2683.23       3517.33        94.80 o
  14   2  -1        178.99        174.96        17.09 o
  15   2  -1        420.68        441.68        24.97 o
   0   3  -1      53705.82      57560.24      1067.49 o
   1   3  -1        811.56        718.01        29.52 o
   2   3  -1        768.93        914.65        45.34 o
   3   3  -1       1032.12       1006.55        47.04 o
   4   3  -1       8549.31       9611.82       219.58 o
   5   3  -1       5747.95       6063.56       110.59 o
   6   3  -1        775.69        961.75        56.30 o
   7   3  -1        458.44        394.76        37.46 o
   8   3  -1        815.26        819.41        27.93 o
   9   3  -1        164.72        154.12        19.54 o
  10   3  -1         82.03         64.91        11.49 o
  11   3  -1        338.13        316.11        23.50 o
  12   3  -1        401.49        409.55        27.31 o
  13   3  -1        347.41        384.15        27.91 o
  14   3  -1        374.07        364.72        76.81 o
   1   4  -1       3175.04       3643.53       143.98 o
   2   4  -1      20672.58      22620.20       461.12 o
   3   4  -1       1476.54       1701.20        70.02 o
   4   4  -1        561.56        550.06        39.55 o
   5   4  -1        328.01        342.57        33.83 o
   6   4  -1         97.58        134.50        23.70 o
   7   4  -1        533.55        528.29        21.26 o
   8   4  -1       1523.99       1543.20        42.92 o
   9   4  -1        412.33        382.45        30.76 o
  10   4  -1       2551.84       2738.75        78.46 o
  11   4  -1        253.17        250.50        21.63 o
  12   4  -1        235.20        301.99        24.54 o
  13   4  -1        114.76         97.67        32.39 o
  14   4  -1       1153.06       1279.30        44.98 o
   0   5  -1      13214.68      14969.62       329.27 o
   1   5  -1       2465.07       2783.30       124.99 o
   2   5  -1        500.30        424.36        36.69 o
   3   5  -1        498.23        424.12        38.16 o
   4   5  -1       1268.51       1369.92        73.44 o
   5   5  -1        431.67        460.13        25.63 o
   6   5  -1       7234.30       7999.95       314.22 o
   7   5  -1        518.80        491.14        23.66 o
   8   5  -1        787.17        758.76        26.33 o
   9   5  -1         72.09         76.35        10.67 o
  10   5  -1        810.38        829.02        62.20 o
  11   5  -1        188.97        183.79        35.55 o
  12   5  -1        677.03        657.22        28.24 o
   1   6  -1       3024.76       2996.48        69.17 o
   2   6  -1         25.30         25.60         7.99 o
   3   6  -1       1958.85       1972.57        42.94 o
   4   6  -1        861.58        837.76        35.11 o
   5   6  -1        924.03        921.33        30.02 o
   6   6  -1       1330.50       1337.05        48.59 o
   7   6  -1        551.17        556.71        38.89 o
   8   6  -1       1369.23       1395.49        61.24 o
   9   6  -1        202.59        222.14        30.00 o
  10   6  -1         97.41         90.54        13.62 o
  11   6  -1        550.31        608.65        32.71 o
   0   7  -1        218.21        226.35        22.99 o
   1   7  -1         74.05         82.05        12.66 o
   2   7  -1        425.10        404.38        19.16 o
   3   7  -1        864.10        879.12        29.24 o
   4   7  -1        112.55        109.29        14.35 o
   5   7  -1       1185.68       1227.42        56.53 o
   6   7  -1         82.05         72.38        17.78 o
   7   7  -1        728.02        770.69        41.33 o
   8   7  -1        350.09        415.87        30.02 o
   9   7  -1        347.09        357.71        26.19 o
   1   8  -1         45.04         28.61        16.42 o
   2   8  -1       1856.91       1897.85        49.65 o
   3   8  -1        300.71        296.97        20.07 o
   4   8  -1        791.00        809.94        30.52 o
   5   8  -1        352.17        406.01        30.58 o
   6   8  -1        350.80        321.90        25.48 o
   7   8  -1          7.11         -9.23        10.41 o
   8   8  -1       1026.34       1158.24        42.16 o
   0   9  -1        492.91        499.79        31.67 o
   1   9  -1         59.51         69.99        10.77 o
   2   9  -1        576.49        557.18        23.44 o
   3   9  -1         52.62         41.71         9.59 o
   4   9  -1        220.49        188.50        18.97 o
   5   9  -1        449.58        416.13        24.96 o
   6   9  -1       1732.91       1777.06        53.23 o
   1  10  -1        258.47        232.96        12.18 o
   2  10  -1        239.44        248.57        17.21 o
   3  10  -1        341.35        318.24        18.36 o
   4   0   0      13223.58      13792.07       287.80 o
   6   0   0          6.94         10.47         8.34 o
  10   0   0        218.52        223.91        17.07 o
  12   0   0      11877.34      13693.30       278.02 o
  14   0   0        139.01        149.79        19.17 o
   1   1   0       4878.77       5291.68        75.09 o
   2   1   0          5.73          0.02         6.20 o
   3   1   0        128.98        119.14        12.46 o
   4   1   0        648.72        717.96        32.65 o
   5   1   0       1983.33       1685.95        55.50 o
   6   1   0         46.43         39.91         4.97 o
   7   1   0        510.27        628.50        37.63 o
   8   1   0       4575.90       4899.92       137.97 o
   9   1   0        230.01        257.17        17.61 o
  10   1   0          3.36         -0.42         4.74 o
  11   1   0         16.99         22.99         7.12 o
  12   1   0         37.77         47.37        13.58 o
  13   1   0        836.30        877.81        32.81 o
  14   1   0         41.34         33.99         6.34 o
  15   1   0        241.82        229.94        17.22 o
   0   2   0       6161.01       6579.26       101.25 o
   1   2   0       7097.95       8260.11       251.09 o
   2   2   0          6.08         12.69         8.93 o
   3   2   0      17507.93      18456.20       370.74 o
   4   2   0       3870.34       3853.96       103.65 o
   5   2   0          6.80          1.59         8.69 o
   6   2   0         21.24         13.31         9.31 o
   7   2   0        357.78        292.91        29.54 o
   8   2   0         15.35         24.81        10.61 o
   9   2   0       2558.74       2462.61        56.53 o
  10   2   0          4.56         -2.33         9.04 o
  11   2   0        593.32        593.97        31.58 o
  12   2   0       2312.74       2561.50        76.37 o
  13   2   0       2020.05       2442.35        74.40 o
  14   2   0          3.95          8.99        11.16 o
  15   2   0        761.18        770.71        32.15 o
   1   3   0       2010.58       2122.21        55.96 o
   2   3   0          5.54          4.25         5.78 o
   3   3   0        387.90        356.65        20.14 o
   4   3   0       8104.02       8177.40       138.68 o
   5   3   0       6322.85       6222.95       114.68 o
   6   3   0         57.71         59.85        13.36 o
   7   3   0       1598.94       1376.86        70.84 o
   8   3   0        208.39        215.90        14.00 o
   9   3   0         51.12         54.60         9.11 o
  10   3   0         22.35         24.45        10.56 o
  11   3   0        249.06        242.19        20.65 o
  12   3   0         38.28         35.02        13.91 o
  13   3   0         26.02         30.25        14.05 o
  14   3   0         24.39         28.78        11.50 o
   0   4   0       8112.65       7981.74       187.84 o
   1   4   0         15.05         36.80         7.99 o
   2   4   0         17.23          8.58         9.81 o
   3   4   0       2935.97       3320.85       112.55 o
   4   4   0      10090.22      10680.38       190.72 o
   5   4   0        308.11        338.80        23.37 o
   6   4   0          3.44          6.81         9.59 o
   7   4   0        653.82        709.70        24.78 o
   8   4   0       2702.43       2515.90        80.82 o
   9   4   0        224.99        209.07        16.16 o
  10   4   0        147.01        180.26        19.20 o
  11   4   0          2.13         -4.93         9.84 o
  12   4   0       4431.29       4943.64       122.69 o
  13   4   0         67.89         58.58        10.27 o
   1   5   0       3925.89       5092.98       150.57 o
   2   5   0          0.81         -3.83         9.64 o
   3   5   0        329.08        294.08        31.94 o
   4   5   0       9314.59       9956.26       257.84 o
   5   5   0        388.04        439.35        26.61 o
   6   5   0        123.57        133.84        16.92 o
   7   5   0       1663.58       1547.02        58.82 o
   8   5   0       3357.97       3326.00       291.98 o
   9   5   0         52.27         36.51         8.54 o
  10   5   0         24.77         42.16        11.27 o
  11   5   0         13.17          3.60         7.31 o
  12   5   0          0.17        -10.95        15.73 o
   1   6   0       3748.26       3501.01       131.93 o
   2   6   0         13.67         16.89         6.82 o
   3   6   0       1215.43       1234.37        34.74 o
   4   6   0         54.58         52.13         9.80 o
   5   6   0        551.99        564.07        23.46 o
   6   6   0          0.32          3.27        10.56 o
   7   6   0         93.38         87.36        20.48 o
   8   6   0        421.11        408.76        61.09 o
   9   6   0        195.84        193.24        14.43 o
  10   6   0          6.09         13.62         7.17 o
  11   6   0       1444.42       1670.06        59.48 o
   1   7   0          5.70          5.12        13.00 o
   2   7   0          1.56         24.67        10.63 o
   3   7   0       1118.30       1042.98        32.68 o
   4   7   0        840.41        888.38        33.61 o
   5   7   0       1122.66       1154.61        39.28 o
   6   7   0          1.85         -7.93        14.27 o
   7   7   0       2682.04       2562.70        86.80 o
   8   7   0        833.46        698.73        42.17 o
   9   7   0        141.21        180.81        21.26 o
  10   7   0          0.56        -17.43        10.26 o
   0   8   0       4528.12       4318.18       122.09 o
   1   8   0         17.54         13.16         9.67 o
   2   8   0          8.04         19.06        12.64 o
   3   8   0          5.29         10.09        15.99 o
   4   8   0       1830.06       1861.79       137.29 o
   5   8   0        180.27        181.72        21.51 o
   6   8   0          2.28          6.32        12.24 o
   7   8   0         67.14         75.41        15.41 o
   8   8   0        956.33        953.29        39.17 o
   1   9   0         75.67         82.29        10.64 o
   2   9   0          1.05         -7.22         8.70 o
   3   9   0         56.88         58.57        14.56 o
   4   9   0       1767.74       1961.18        64.14 o
   5   9   0        623.19        569.13        30.46 o
   6   9   0         36.49         37.46        10.95 o
   7   9   0        432.24        418.40        21.28 o
   0  10   0       1106.27        958.01        38.08 o
   1  10   0        299.96        304.70        14.43 o
   2  10   0          9.26         14.12         9.23 o
   3  10   0        332.94        270.42        17.64 o
   4  10   0          5.77          8.15         6.62 o
   4   0   1       2040.69       1998.08        73.80 o
   6   0   1         37.71         30.06         6.65 o
  10   0   1       6926.60       7187.94       154.44 o
  12   0   1        727.58        762.84        38.33 o
  14   0   1       2025.93       2355.47        65.98 o
   0   1   1      35750.07      38216.83       501.94 o
   1   1   1       9283.69       9390.21       117.17 o
   2   1   1      12363.21      12849.86       261.91 o
   3   1   1       1482.34       1167.01       157.16 o
   4   1   1       1105.26        987.64        54.72 o
   5   1   1       1979.39       1836.06        35.20 o
   6   1   1        831.50        723.56        17.71 o
   7   1   1        487.00        554.69        35.30 o
   8   1   1        691.10        627.73        42.19 o
   9   1   1        824.21        787.37        30.87 o
  10   1   1         68.61         66.94         7.08 o
  11   1   1        336.82        360.76        15.43 o
  12   1   1       2899.87       3383.93        67.97 o
  13   1   1       1747.93       2041.48        51.13 o
  14   1   1        265.40        268.70        16.71 o
  15   1   1         71.28         73.63        11.85 o
   1   2   1       7155.75       7795.52       112.22 o
   2   2   1        192.09        173.71        12.01 o
   3   2   1      12091.13      11964.01       210.92 o
   4   2   1        160.53        152.96        15.91 o
   5   2   1        980.84        881.03        30.90 o
   6   2   1        459.20        572.19        25.60 o
   7   2   1       1482.15       1408.87        65.41 o
   8   2   1        216.96        214.43        28.00 o
   9   2   1       3069.92       2908.91        63.09 o
  10   2   1        407.46        451.56        25.45 o
  11   2   1        342.88        384.72        26.47 o
  12   2   1        129.37        117.40        15.19 o
  13   2   1       2811.20       3594.75        96.62 o
  14   2   1        178.30        186.36        18.04 o
   0   3   1      53550.04      57646.69       801.20 o
   1   3   1        886.54        824.93        22.72 o
   2   3   1        822.66        954.18        62.80 o
   3   3   1       1303.47       1234.97        38.82 o
   4   3   1       8394.63       9459.95       173.04 o
   5   3   1       6447.01       6783.14       137.50 o
   6   3   1        753.82        945.17        36.65 o
   7   3   1        363.79        382.38        38.22 o
   8   3   1        886.22        859.67        28.95 o
   9   3   1        480.86        413.81        20.43 o
  10   3   1         26.33         51.25        11.95 o
  11   3   1        130.12        138.43        16.78 o
  12   3   1        394.13        388.57        26.62 o
  13   3   1        175.27        261.38        23.08 o
  14   3   1        384.57        411.83        25.79 o
   1   4   1       3466.42       3875.40        84.34 o
   2   4   1      20849.71      22809.22       337.32 o
   3   4   1       1358.28       1600.58        51.53 o
   4   4   1        426.52        444.84        26.96 o
   5   4   1        355.98        388.71        25.52 o
   6   4   1         82.88        117.63        15.23 o
   7   4   1        476.63        501.29        20.88 o
   8   4   1       1559.25       1585.11        43.48 o
   9   4   1        349.47        343.98        20.18 o
  10   4   1       2585.47       2720.51        78.60 o
  11   4   1        305.67        307.89        23.93 o
  12   4   1        303.57        400.52        37.51 o
  13   4   1        148.10        110.17        24.89 o
  14   4   1       1275.05        919.18        36.68 o
   0   5   1      13260.29      14189.82       320.93 o
   1   5   1       1853.50       2228.92        89.01 o
   2   5   1        470.50        422.02        38.06 o
   3   5   1        709.89        602.05        46.01 o
   4   5   1       1256.00       1335.62        72.79 o
   5   5   1        470.46        493.83        26.86 o
   6   5   1       7246.20       7649.50       195.03 o
   7   5   1        571.71        559.23        32.07 o
   8   5   1        616.80        580.33        23.90 o
   9   5   1        110.23         85.48        14.88 o
  10   5   1        842.87        828.41        29.78 o
  11   5   1        169.11        167.08        14.59 o
  12   5   1        670.11        624.84        49.01 o
  13   5   1        438.74        317.98        22.31 o
   1   6   1       3130.58       3052.44        56.65 o
   2   6   1         31.53         34.90         8.38 o
   3   6   1       1731.68       1648.01        40.22 o
   4   6   1        895.22        894.24        33.78 o
   5   6   1       1287.12       1247.88        36.33 o
   6   6   1       1302.97       1324.08        49.21 o
   7   6   1        698.51        600.82        42.64 o
   8   6   1       1383.66       1350.44       123.21 o
   9   6   1        262.53        274.64        16.87 o
  10   6   1        132.78        120.31        21.65 o
  11   6   1        524.39        569.35        34.20 o
  12   6   1         95.71         96.34        14.35 o
   0   7   1        200.92        230.43        24.19 o
   1   7   1         50.76         58.57        11.99 o
   2   7   1        439.12        401.60        22.33 o
   3   7   1        829.88        801.64        42.71 o
   4   7   1        116.93        127.65        15.36 o
   5   7   1       1850.83       1795.55        50.84 o
   6   7   1         10.65         22.14        17.65 o
   7   7   1       1041.49        963.86        50.99 o
   8   7   1        344.20        347.23        30.93 o
   9   7   1        359.35        386.74        29.38 o
  10   7   1         13.47         46.60        12.82 o
  11   7   1         79.24         85.54        12.06 o
   1   8   1          7.30         25.53        11.26 o
   2   8   1       1903.00       1994.41        53.04 o
   3   8   1        370.46        319.91        21.23 o
   4   8   1        773.45        736.14        30.03 o
   5   8   1        456.09        496.43        33.95 o
   6   8   1        395.55        367.49        30.15 o
   7   8   1         21.58         10.04        12.12 o
   8   8   1       1020.02       1097.00        44.68 o
   9   8   1        154.88        141.30        14.78 o
   0   9   1        520.88        498.45        33.46 o
   1   9   1         56.12         58.38        11.10 o
   2   9   1        599.46        584.22        24.95 o
   3   9   1         90.25         76.14        15.67 o
   4   9   1        213.49        196.42        20.64 o
   5   9   1        500.70        524.33        29.81 o
   6   9   1       1715.38       1826.82        57.45 o
   7   9   1        170.96        151.73        13.61 o
   1  10   1        306.96        258.37        13.95 o
   2  10   1        232.30        235.08        12.86 o
   3  10   1        389.93        336.71        20.27 o
   4  10   1        321.11        329.21        18.74 o
   5  10   1        240.98        194.56        12.33 o
   2   0   2       1710.29       1642.96        40.35 o
   4   0   2       1608.45       1709.97        40.34 o
   6   0   2       3181.60       3027.65        66.41 o
  10   0   2        303.70        327.78        19.66 o
  12   0   2         15.00         28.07        11.34 o
  14   0   2         32.09         65.21        13.24 o
   1   1   2       9303.83      10187.86       119.37 o
   2   1   2       7614.80       8188.80       164.29 o
   3   1   2       2220.75       2244.44        48.16 o
   4   1   2       4125.95       3807.81       121.48 o
   5   1   2       1167.32       1084.84        23.10 o
   6   1   2        730.23        792.20        24.94 o
   7   1   2        169.00        210.46        28.68 o
   8   1   2       1506.87       1488.26        65.84 o
   9   1   2       1516.02       1507.93        46.82 o
  10   1   2       2229.01       2389.72        45.74 o
  11   1   2        811.44        906.12        34.84 o
  12   1   2        237.78        205.04        12.37 o
  13   1   2       1814.86       2077.31        44.41 o
  14   1   2       1883.38       2192.78        65.68 o
   0   2   2       6536.10       7281.25       114.72 o
   1   2   2       5682.62       5642.61        77.92 o
   2   2   2       1709.12       1770.38        42.35 o
   3   2   2       4148.25       4437.50        83.81 o
   4   2   2         42.65         30.55         7.17 o
   5   2   2       4712.61       4273.20        86.23 o
   6   2   2      15255.24      17220.64       259.27 o
   7   2   2       2850.56       2771.27       101.50 o
   8   2   2        896.64        971.34        57.89 o
   9   2   2        182.07        195.79        14.42 o
  10   2   2        270.57        273.62        20.13 o
  11   2   2        881.93        896.44        38.52 o
  12   2   2       1079.78       1210.55        48.36 o
  13   2   2        634.86        760.73        36.32 o
  14   2   2         37.16         41.46        11.48 o
   1   3   2       2739.36       2620.63        49.38 o
   2   3   2      28842.36      30731.41       430.13 o
   3   3   2        802.01        726.92        30.63 o
   4   3   2        107.98        135.89        15.15 o
   5   3   2       1053.36       1143.81        41.87 o
   6   3   2         12.83         11.15         7.16 o
   7   3   2        465.19        415.29        39.02 o
   8   3   2         19.89         25.44         7.31 o
   9   3   2       1005.35        938.49        42.12 o
  10   3   2       2614.00       2802.98        79.13 o
  11   3   2        557.92        529.55        30.79 o
  12   3   2        168.51        173.85        19.52 o
  13   3   2        986.52       1176.98        47.63 o
  14   3   2       1502.92       1637.23        55.41 o
   0   4   2       1005.33        899.60        36.33 o
   1   4   2       6182.53       7024.78       130.77 o
   2   4   2        121.55        101.87        13.43 o
   3   4   2        644.66        640.79        31.95 o
   4   4   2       2393.15       2436.53        68.07 o
   5   4   2        366.52        447.06        27.94 o
   6   4   2       7137.33       7564.29       148.37 o
   7   4   2        232.16        253.64        15.05 o
   8   4   2        563.65        574.74        24.95 o
   9   4   2        953.75        898.39        33.25 o
  10   4   2       1252.08       1273.02        49.58 o
  11   4   2        117.69        106.01        16.82 o
  12   4   2        169.59        188.04        20.32 o
  13   4   2        118.82        127.34        27.86 o
  14   4   2          5.47         -3.06        11.46 o
   1   5   2       2567.46       2482.92        97.60 o
   2   5   2       4773.59       4770.42       149.80 o
   3   5   2       1376.92       1340.49        65.43 o
   4   5   2        769.26        858.95        65.53 o
   5   5   2         58.38         59.81         9.69 o
   6   5   2         43.80         57.70        11.92 o
   7   5   2        287.34        259.62        14.06 o
   8   5   2         49.16         37.96        17.70 o
   9   5   2         25.49         34.01        11.51 o
  10   5   2       2490.61       2722.56       140.97 o
  11   5   2        338.48        347.07        20.24 o
  12   5   2        111.41        109.93        18.55 o
  13   5   2        533.65        487.93        28.78 o
   0   6   2        209.79        168.22        20.60 o
   1   6   2        985.21        920.53        32.04 o
   2   6   2         13.18         20.75         7.29 o
   3   6   2       2574.31       2452.78        52.13 o
   4   6   2        769.59        772.94        29.13 o
   5   6   2       4220.41       4203.15        83.44 o
   6   6   2       1709.63       1627.99        43.38 o
   7   6   2       1402.36       1432.95        65.02 o
   8   6   2         67.93         42.31        17.21 o
   9   6   2        405.75        487.04        36.56 o
  10   6   2        215.46        193.95        23.99 o
  11   6   2        600.52        623.01        36.76 o
  12   6   2         29.19          5.63        10.77 o
   1   7   2        398.80        369.00        22.08 o
   2   7   2       1233.92       1272.50        41.45 o
   3   7   2        808.30        763.87        39.73 o
   4   7   2        133.20        127.37        24.26 o
   5   7   2        798.23        819.83        33.96 o
   6   7   2        180.37        140.68        25.07 o
   7   7   2         16.65          7.19        16.03 o
   8   7   2        240.52        234.42        26.02 o
   9   7   2        390.48        353.18        29.12 o
  10   7   2        935.05       1029.16        45.16 o
  11   7   2        153.57        147.64        14.80 o
   0   8   2        418.86        329.77        30.04 o
   1   8   2         66.94         53.70        11.76 o
   2   8   2        630.20        594.53        31.46 o
   3   8   2        467.21        400.63        23.90 o
   4   8   2         32.52         17.02        10.89 o
   5   8   2        953.44       1011.44        35.69 o
   6   8   2       2088.68       2226.86        77.14 o
   7   8   2         18.65         22.44        12.44 o
   8   8   2        429.85        492.18        29.61 o
   9   8   2         19.73         20.41        10.46 o
   1   9   2        349.38        322.84        19.77 o
   2   9   2        375.78        406.61        21.21 o
   3   9   2        127.52        120.04        13.20 o
   4   9   2        128.18        115.40        16.85 o
   5   9   2         18.88         28.58        11.27 o
   6   9   2        140.57        107.89        14.40 o
   7   9   2         10.89         16.86         8.18 o
   8   9   2        150.42        117.01        10.73 o
   0  10   2         12.50         -7.45         9.96 o
   1  10   2        324.40        282.50        35.99 o
   2  10   2        498.34        516.12        29.10 o
   3  10   2        249.72        235.68        17.56 o
   4  10   2         61.08         57.05        10.01 o
   5  10   2        798.69        772.67        27.79 o
   2   0   3       8833.25       8556.12       170.78 o
   4   0   3       1364.07       1195.46        33.33 o
   6   0   3        131.91        160.29        13.78 o
  10   0   3         14.19         21.94         7.71 o
  12   0   3        598.29        586.34        29.42 o
  14   0   3        116.87        124.37        14.32 o
   0   1   3      19643.56      21800.50       425.08 o
   1   1   3       4005.03       4249.45        59.39 o
   2   1   3      21333.26      21741.34       368.96 o
   3   1   3       4996.50       5096.90        91.19 o
   4   1   3       4454.49       4629.11        87.61 o
   5   1   3       1188.23       1037.46        35.58 o
   6   1   3       3775.08       4269.14        77.10 o
   7   1   3        108.76         86.08        11.42 o
   8   1   3       3641.31       3792.65       119.40 o
   9   1   3        725.87        716.52        29.44 o
  10   1   3        274.59        281.02        13.23 o
  11   1   3       2932.04       3271.71        59.88 o
  12   1   3        964.77       1064.98        28.92 o
  13   1   3        542.65        642.88        23.23 o
  14   1   3        357.44        410.42        28.33 o
   1   2   3        979.55       1080.79        26.68 o
   2   2   3        754.67        695.64        20.91 o
   3   2   3        374.65        296.35        17.87 o
   4   2   3         44.82         57.32         9.88 o
   5   2   3       4132.05       3957.11       116.33 o
   6   2   3         85.17        107.04        13.77 o
   7   2   3       3109.19       3123.08        75.84 o
   8   2   3       2013.73       2112.81        92.71 o
   9   2   3        279.32        322.93        17.20 o
  10   2   3         83.37         85.84        12.71 o
  11   2   3        407.05        399.53        25.78 o
  12   2   3        175.63        177.01        20.18 o
  13   2   3        135.22        162.97        17.76 o
  14   2   3        311.61        363.12        24.49 o
   0   3   3      12424.94      12717.50       216.38 o
   1   3   3       2852.92       2849.93        54.61 o
   2   3   3        905.73        966.92        35.26 o
   3   3   3        689.54        541.43        26.70 o
   4   3   3       4289.45       4630.27       124.54 o
   5   3   3        822.50        762.22        34.39 o
   6   3   3        190.30        215.33        19.21 o
   7   3   3       1237.18       1280.40        48.81 o
   8   3   3        283.43        275.69        15.82 o
   9   3   3        510.33        449.93        21.99 o
  10   3   3        272.63        282.65        22.91 o
  11   3   3       1264.44       1508.00        54.93 o
  12   3   3        918.19       1010.03        45.01 o
  13   3   3        623.94        758.98        38.06 o
  15   3   3        293.27        213.84        16.14 o
   1   4   3       3640.03       4040.92        90.34 o
   2   4   3        483.02        568.01        29.72 o
   3   4   3        895.31        966.68        40.71 o
   4   4   3       3668.55       3575.30        88.41 o
   5   4   3        367.48        467.50        59.79 o
   6   4   3        285.11        302.12        25.53 o
   7   4   3          1.35         13.18         6.36 o
   8   4   3       1887.55       1939.93        50.47 o
   9   4   3        563.14        544.87        29.48 o
  10   4   3         33.30         46.38        11.22 o
  11   4   3         70.94         54.75        12.98 o
  12   4   3        476.39        590.46        33.96 o
  13   4   3         44.60         52.61         9.54 o
  14   4   3         31.51         27.75        11.38 o
   1   5   3       3203.22       3306.51       117.95 o
   2   5   3        985.46        944.56        43.85 o
   3   5   3       1938.82       2013.06        67.38 o
   4   5   3       1929.43       2029.83        68.99 o
   5   5   3        964.18        932.06        26.90 o
   6   5   3       1503.06       1457.96        30.60 o
   7   5   3       2859.16       2952.48       112.11 o
   8   5   3        140.53        118.69        12.24 o
   9   5   3        162.90        147.61        13.59 o
  10   5   3        328.28        324.17        21.39 o
  11   5   3       1161.99       1140.70        36.39 o
  12   5   3       2450.50       2774.00        87.32 o
  13   5   3        171.27        113.17        16.54 o
   1   6   3        645.60        646.48        27.22 o
   2   6   3        151.47        144.91        15.03 o
   3   6   3       3147.59       2970.70        59.27 o
   4   6   3       3216.29       3190.26        77.56 o
   5   6   3       3294.11       3294.03        93.20 o
   6   6   3         98.66        102.78        15.94 o
   7   6   3        286.83        277.63        31.57 o
   8   6   3       1726.58       1936.73        78.87 o
   9   6   3        546.68        580.80        41.30 o
  10   6   3          9.32         35.88        17.70 o
  11   6   3        232.97        249.84        25.04 o
  12   6   3        149.37        113.48        16.63 o
   0   7   3       3476.39       3478.44       107.86 o
   1   7   3       1017.80        936.68        35.28 o
   2   7   3         71.06         78.71        13.91 o
   3   7   3       1079.92       1110.71        39.52 o
   4   7   3        404.37        377.88        23.73 o
   5   7   3        157.64        166.95        17.58 o
   6   7   3         98.48         85.75        19.56 o
   7   7   3        794.12        870.03        47.26 o
   8   7   3        446.16        529.87        36.59 o
   9   7   3        136.29        140.17        20.01 o
  10   7   3        180.24        158.52        19.05 o
  11   7   3        509.21        571.91        28.91 o
   1   8   3         29.83         27.65        11.10 o
   2   8   3         91.61         92.96        14.10 o
   3   8   3        683.46        612.73        28.90 o
   4   8   3       2264.97       2438.39       171.77 o
   5   8   3        948.52        906.26        73.86 o
   6   8   3        253.90        301.40        28.75 o
   7   8   3        109.44        107.51        18.77 o
   8   8   3       2120.98       2426.17        75.99 o
   9   8   3         52.65         40.23        11.80 o
  10   8   3          5.67          6.47         6.62 o
   0   9   3       2753.95       2838.99        90.67 o
   1   9   3        597.80        588.99        26.19 o
   2   9   3         37.08         41.69        17.15 o
   3   9   3        265.85        234.49        17.06 o
   4   9   3       1099.95        994.74        32.27 o
   5   9   3        234.23        214.71        20.33 o
   6   9   3        421.36        419.42        26.77 o
   7   9   3         50.99         73.52        11.56 o
   8   9   3        756.31        816.41        29.28 o
   1  10   3         51.03         49.10         8.22 o
   2  10   3        159.70        156.06        11.44 o
   3  10   3        414.82        393.26        23.33 o
   4  10   3        457.80        412.53        22.38 o
   5  10   3        310.12        298.59        16.80 o
   2   0   4      16807.77      15336.54       286.56 o
   4   0   4       1729.16       1534.84        51.57 o
   6   0   4       1918.77       1741.90        53.51 o
  10   0   4        122.14        131.11        13.34 o
  12   0   4       3963.58       4470.30       109.66 o
   1   1   4        944.17       1025.82        30.80 o
   2   1   4      40953.86      43219.48       472.30 o
   3   1   4       6379.73       6314.15       256.81 o
   4   1   4       6586.39       6522.69       117.52 o
   5   1   4       1417.38       1290.50        42.52 o
   6   1   4       3641.67       4084.59        78.69 o
   7   1   4        973.27        854.34        32.59 o
   8   1   4       3898.64       4046.37       125.30 o
   9   1   4       1173.82       1212.62        27.54 o
  10   1   4       3337.09       3382.99        59.67 o
  11   1   4        715.51        693.27        22.05 o
  12   1   4         36.20         44.11         9.45 o
  13   1   4        621.74        630.29        23.07 o
  14   1   4       1407.23       1570.39        52.68 o
   0   2   4       2353.66       2568.90        83.67 o
   1   2   4        268.53        276.18        19.36 o
   2   2   4       4659.21       4438.53        69.74 o
   3   2   4       2590.22       2573.89        61.84 o
   4   2   4        751.86        752.02        31.43 o
   5   2   4       3531.99       3359.50        78.27 o
   6   2   4        618.54        655.14        39.12 o
   7   2   4       1566.55       1545.37        52.49 o
   8   2   4        241.47        227.16        13.42 o
   9   2   4       1191.94       1172.77        80.46 o
  10   2   4         29.53         44.07        11.36 o
  11   2   4        726.78        882.22        39.32 o
  12   2   4        126.67        132.27        17.78 o
  13   2   4        115.36        146.34        17.52 o
  14   2   4          8.96          6.48         8.88 o
   1   3   4       3699.77       3737.81        66.50 o
   2   3   4       2098.84       2333.02        49.64 o
   3   3   4        751.60        740.75        32.91 o
   4   3   4       1353.84       1259.15        44.92 o
   5   3   4       3722.37       4033.14       102.97 o
   6   3   4        275.04        237.56        20.52 o
   7   3   4       1090.52       1070.39        45.70 o
   8   3   4        244.33        225.01        14.54 o
   9   3   4        648.08        649.75        35.74 o
  10   3   4       1947.25       1985.71        63.73 o
  11   3   4        775.16        832.45        40.17 o
  12   3   4        317.97        374.65        26.92 o
  13   3   4        767.19        866.84        40.79 o
  15   3   4        289.62        124.09        14.29 o
   0   4   4       5191.84       5214.35       162.27 o
   1   4   4        455.58        389.54        21.37 o
   2   4   4       5727.58       6164.87       124.76 o
   3   4   4        874.67        999.52        43.34 o
   4   4   4       2370.98       2598.19        75.09 o
   5   4   4        655.38        732.58        38.68 o
   6   4   4       3914.51       4209.38       104.87 o
   7   4   4         36.02         39.56         7.38 o
   8   4   4       2462.43       2519.97        67.08 o
   9   4   4        719.56        754.84        35.61 o
  10   4   4       1246.64       1313.10        50.96 o
  11   4   4        137.41        146.35        18.34 o
  12   4   4       2159.28       2310.90        73.25 o
  13   4   4          9.48         17.47        14.95 o
  14   4   4        484.36        324.83        22.91 o
   1   5   4       2281.55       2285.67       107.09 o
   2   5   4       1060.95       1037.93        47.51 o
   3   5   4       2028.35       2095.93        69.97 o
   4   5   4       3601.26       3549.86       203.54 o
   5   5   4       1683.03       1595.44        40.22 o
   6   5   4        102.42        114.53         8.53 o
   7   5   4       2807.99       3059.52        76.67 o
   8   5   4       4448.44       4385.32        83.94 o
   9   5   4         92.35         95.42        12.55 o
  10   5   4       3098.21       3499.34       234.40 o
  11   5   4        257.35        255.29        28.38 o
  12   5   4         65.42         79.46        18.01 o
  13   5   4        136.70        100.05        16.45 o
   0   6   4         84.42         95.85        18.37 o
   1   6   4       2004.18       1857.25        49.49 o
   2   6   4        266.91        245.77        18.08 o
   3   6   4        979.47        955.58        35.20 o
   4   6   4        109.55        103.15        12.46 o
   5   6   4       1109.04       1018.33        34.47 o
   6   6   4         82.94         90.76        23.40 o
   7   6   4        255.39        301.15        31.14 o
   8   6   4          7.75         -5.79        17.64 o
   9   6   4        344.39        380.52        32.52 o
  10   6   4         94.19         64.37        19.61 o
  11   6   4        899.82        892.00        43.98 o
  12   6   4         34.15          0.88        11.35 o
   1   7   4        867.02        812.75        32.97 o
   2   7   4       3828.12       3858.65        83.29 o
   3   7   4       1900.34       1812.48        81.13 o
   4   7   4        229.20        244.66        29.56 o
   5   7   4        767.03        702.18        32.48 o
   6   7   4       1121.22        949.57        55.27 o
   7   7   4       1452.69       1342.33        65.18 o
   8   7   4        394.51        363.06        32.18 o
   9   7   4        371.05        390.83        30.40 o
  10   7   4        257.26        337.24        25.77 o
  11   7   4         92.16        128.10        14.46 o
   0   8   4        769.23        741.54        44.91 o
   1   8   4        186.21        139.47        15.68 o
   2   8   4        250.18        228.91        18.94 o
   3   8   4        205.24        185.73        17.30 o
   4   8   4        414.17        454.55        25.36 o
   5   8   4        919.30        853.17        39.51 o
   6   8   4        259.12        282.19        26.61 o
   7   8   4         92.43        105.73        17.78 o
   8   8   4        320.30        342.05        25.95 o
   9   8   4        312.50        263.83        22.08 o
  10   8   4         52.69         60.18         9.66 o
   1   9   4        808.25        862.37        31.75 o
   2   9   4       1218.94       1261.10        38.93 o
   3   9   4        247.48        238.62        17.08 o
   4   9   4       1194.11       1228.19        37.12 o
   5   9   4        536.02        537.12        31.97 o
   6   9   4         26.90         25.13        11.42 o
   7   9   4        131.88        156.51        16.10 o
   8   9   4        563.91        574.27        24.20 o
   0  10   4        838.71        899.24        38.18 o
   1  10   4        184.91        187.30        12.84 o
   2  10   4        147.23        141.73        11.06 o
   3  10   4        254.76        262.98        19.69 o
   4  10   4          8.76         32.49        10.09 o
   5  10   4         58.35         45.77         8.52 o
   2   0   5      21640.48      24003.90       337.84 o
   4   0   5        264.60        331.52        37.75 o
   6   0   5         17.22         27.77        21.24 o
  10   0   5      10462.32      11432.77       232.34 o
  12   0   5        100.99         97.12        14.25 o
   0   1   5         31.13         27.66        12.65 o
   1   1   5       4397.93       4665.69        89.79 o
   2   1   5      23530.88      23402.99       331.41 o
   3   1   5       5198.24       5353.75       101.84 o
   4   1   5       9791.29       9625.51       163.08 o
   5   1   5       2783.85       2622.80        67.35 o
   6   1   5       3696.67       3242.70        72.13 o
   7   1   5       1536.09       1295.55        42.55 o
   9   1   5       1283.13       1402.08        30.52 o
  10   1   5        220.74        211.74        11.33 o
  11   1   5         35.61         36.21         7.10 o
  12   1   5        367.37        375.83        18.86 o
  13   1   5        527.95        590.32        32.44 o
   1   2   5       3307.47       3150.29        70.88 o
   2   2   5       3583.54       3626.03        82.95 o
   3   2   5       4806.46       4885.13        99.26 o
   4   2   5       2644.62       3027.13        74.35 o
   5   2   5       1044.27        952.58        39.68 o
   6   2   5        829.08        903.56        39.65 o
   7   2   5       1581.02       1448.42        52.30 o
   8   2   5        162.85        173.95        12.01 o
   9   2   5       2653.53       2741.08        73.51 o
  10   2   5        709.33        723.60        33.90 o
  11   2   5        992.28        999.36        43.48 o
  12   2   5         41.35         54.67        14.06 o
  13   2   5        819.52        848.84        40.13 o
   0   3   5       1767.74       1785.29        77.79 o
   1   3   5       3145.38       3384.12        81.09 o
   2   3   5        112.32        156.39        12.77 o
   3   3   5       1707.13       1748.64        54.64 o
   4   3   5       1316.18       1319.58        48.18 o
   5   3   5       6311.27       6733.67       135.38 o
   6   3   5       5407.27       5552.36       121.16 o
   7   3   5        461.77        375.16        38.91 o
   8   3   5        214.89        244.11        17.24 o
   9   3   5        481.05        476.12        34.97 o
  10   3   5         43.61         58.34        11.74 o
  11   3   5       1115.90       1106.10        47.09 o
  12   3   5         38.52         35.40        13.81 o
  13   3   5        166.91        162.88        20.92 o
  15   3   5        274.93         98.38        13.37 o
   1   4   5       1931.69       2063.38        66.64 o
   2   4   5      31533.35      34238.44       497.11 o
   3   4   5       1709.97       1969.79        64.01 o
   4   4   5         94.34        141.02        18.00 o
   5   4   5         98.28         95.81        21.11 o
   6   4   5        342.98        352.16        28.51 o
   7   4   5         81.38         63.19         8.29 o
   8   4   5        228.53        194.89        15.11 o
   9   4   5        398.93        397.97        26.19 o
  10   4   5       1814.62       1774.27        62.15 o
  11   4   5        224.71        230.30        22.55 o
  12   4   5        541.05        686.78        38.05 o
  13   4   5        109.21         93.44        20.44 o
  14   4   5        800.07        659.07        32.40 o
   0   5   5         35.71         23.99        19.74 o
   1   5   5        904.75        944.66        68.96 o
   2   5   5       1939.12       1834.10        97.95 o
   3   5   5       1963.75       1944.43        69.51 o
   4   5   5        434.72        376.93        49.10 o
   5   5   5       1446.65       1432.91        67.09 o
   6   5   5       3758.92       3674.97       121.70 o
   7   5   5       1722.65       1796.86        69.48 o
   8   5   5        108.20         97.51        12.40 o
   9   5   5        180.57        160.08        44.63 o
  10   5   5       3098.27       3487.66       107.76 o
  11   5   5        128.35        113.47        22.61 o
  12   5   5        254.73        266.84        25.73 o
  13   5   5        258.05        203.40        20.36 o
   1   6   5       4405.20       4092.09       119.69 o
   2   6   5       3304.96       3086.91        91.24 o
   3   6   5        718.05        681.03        63.05 o
   4   6   5         87.80         77.82        14.32 o
   5   6   5        243.27        209.50        18.97 o
   6   6   5        272.19        282.61        40.84 o
   7   6   5        986.80       1115.52        57.81 o
   8   6   5         10.81         10.11        17.16 o
   9   6   5        178.76        179.49        24.86 o
  10   6   5         19.60          7.13        16.08 o
  11   6   5        746.89        752.87        41.04 o
  12   6   5         35.17         33.23        12.44 o
   0   7   5       2030.95       1967.02        77.33 o
   1   7   5        199.64        182.95        17.57 o
   2   7   5        970.25        962.33        36.89 o
   3   7   5       2729.45       2781.92       107.23 o
   4   7   5        317.00        296.90        22.31 o
   5   7   5        699.86        676.35        31.59 o
   6   7   5        138.32        122.64        23.78 o
   7   7   5        420.57        421.28        34.44 o
   8   7   5          0.40         -2.83        15.79 o
   9   7   5        400.23        408.97        31.08 o
  10   7   5        111.62        104.98        16.94 o
  11   7   5         18.84          5.05         9.47 o
   1   8   5        146.28        160.04        17.10 o
   2   8   5       1651.30       1609.20        48.75 o
   3   8   5        112.56        105.09        15.03 o
   4   8   5          8.41        -20.28        18.72 o
   5   8   5        604.16        601.48        78.15 o
   6   8   5         58.17         36.51        15.99 o
   7   8   5        139.78        167.06        21.42 o
   8   8   5         23.27         35.92        12.96 o
   9   8   5        270.01        289.59        22.09 o
  10   8   5       1517.99       1731.63        49.90 o
   0   9   5        643.42        623.52        39.09 o
   1   9   5        614.53        596.95        26.61 o
   2   9   5        690.95        643.76        26.90 o
   3   9   5         69.67         85.30        12.69 o
   4   9   5        207.62        171.57        14.18 o
   5   9   5        879.21        994.95        43.12 o
   6   9   5       2716.72       2940.40        82.60 o
   7   9   5         43.69         30.43         9.97 o
   8   9   5        135.25        119.34        11.75 o
   1  10   5        435.69        452.10        18.45 o
   2  10   5        418.18        415.39        17.46 o
   3  10   5        353.18        346.73        21.69 o
   4  10   5          7.47         14.31         8.88 o
   5  10   5        420.32        370.73        19.71 o
   0   0   6      48513.34      55887.10      1064.54 o
   2   0   6       8722.96      10611.50       170.42 o
   4   0   6        650.99        700.34        58.73 o
   6   0   6        243.92        204.59        37.66 o
   8   0   6        459.10        378.35        49.04 o
  10   0   6       3427.02       3689.37        91.01 o
  12   0   6        642.58        689.88        33.09 o
   1   1   6       3273.85       3488.83       126.38 o
   2   1   6      77182.97      81719.88      1082.46 o
   3   1   6       3939.00       3719.93        73.90 o
   4   1   6       2096.97       1979.30        97.58 o
   5   1   6       2655.50       2565.95        82.89 o
   6   1   6         84.21         25.68         8.16 o
   7   1   6       1729.53       1504.37        67.71 o
   8   1   6       5181.37       4708.49       200.96 o
   9   1   6       1261.11       1239.23        45.55 o
  10   1   6          9.38         13.02         5.00 o
  11   1   6       1111.06       1146.68        30.11 o
  12   1   6         23.66         19.77        11.11 o
  13   1   6         72.58         59.64        13.36 o
   0   2   6          8.58          1.13        12.54 o
   1   2   6       2937.95       2966.31        94.31 o
   2   2   6      12048.26      13313.08       431.08 o
   3   2   6      12988.53      12937.58       167.32 o
   4   2   6        715.37        911.96        38.81 o
   5   2   6        961.75        816.17        37.76 o
   6   2   6        269.26        349.29        25.91 o
   7   2   6       2064.02       2042.53        66.65 o
   8   2   6       1948.36       2026.86        77.08 o
   9   2   6       1547.46       1565.03        50.63 o
  10   2   6        158.80        157.93        16.51 o
  11   2   6       1391.89       1414.55        52.86 o
  12   2   6        536.50        566.67        33.05 o
  13   2   6        439.23        491.63        30.87 o
   1   3   6        558.06        660.60        33.59 o
   2   3   6        428.36        445.64        28.23 o
   3   3   6       2513.15       2477.00        70.18 o
   4   3   6      11496.90      12136.43       209.90 o
   5   3   6       2842.08       2870.04        80.94 o
   6   3   6        154.86        118.63        16.08 o
   7   3   6       1325.21       1164.05        51.47 o
   8   3   6       1764.12       1703.99        62.97 o
   9   3   6        218.40        203.82        18.54 o
  10   3   6        384.95        378.24        25.98 o
  11   3   6         53.57         72.89        14.73 o
  12   3   6        472.62        488.58        31.86 o
  15   3   6        678.25        241.04        17.30 o
   0   4   6       3156.63       2614.41       111.68 o
   1   4   6       2999.62       3405.34        91.85 o
   2   4   6          8.69          4.33        12.60 o
   3   4   6       2658.99       2890.36       100.35 o
   4   4   6       7093.32       7401.05       171.35 o
   5   4   6         61.26         88.13        17.03 o
   6   4   6       6099.52       6354.16       308.48 o
   7   4   6        126.85        121.53        16.16 o
   8   4   6       1373.35       1253.33        46.73 o
   9   4   6        288.58        335.43        24.59 o
  10   4   6         93.10         90.41        15.48 o
  11   4   6        274.52        270.56        24.14 o
  13   4   6         50.93         33.22        15.58 o
  14   4   6         17.78         -7.39        10.56 o
   1   5   6          4.46         29.05        19.10 o
   2   5   6         98.75         84.55        25.67 o
   3   5   6       1898.45       1847.53        99.93 o
   4   5   6       3310.15       3318.01        78.99 o
   5   5   6        442.23        394.58        20.28 o
   6   5   6        425.23        427.46        22.44 o
   7   5   6        390.54        389.24        18.11 o
   8   5   6        248.54        232.97        16.73 o
   9   5   6        245.60        261.91        30.29 o
  10   5   6         26.43         28.42        17.63 o
  11   5   6        151.42        103.32        22.34 o
  12   5   6         32.39         36.39        16.48 o
  13   5   6         60.57         33.62        12.10 o
   0   6   6        194.99        139.19        20.20 o
   1   6   6       4684.19       4492.07        88.58 o
   2   6   6       1643.41       1463.65        46.59 o
   3   6   6       1428.68       1421.88        40.33 o
   4   6   6       1884.79       1831.37        67.26 o
   5   6   6       1138.13       1013.74        38.59 o
   6   6   6        400.35        394.20        53.12 o
   7   6   6        731.30        778.89        48.26 o
   8   6   6        218.14        213.67        30.08 o
   9   6   6       1491.51       1683.65        69.76 o
  10   6   6         74.33         84.33        21.03 o
  11   6   6       1540.99       1662.09        63.41 o
  12   6   6        123.99        110.43        16.17 o
   1   7   6        120.63        110.92        15.91 o
   2   7   6         28.69         20.93        18.86 o
   3   7   6       2354.53       2247.57        91.70 o
   4   7   6         61.85         72.98        15.33 o
   5   7   6        390.98        399.30        24.79 o
   6   7   6        174.99        165.45        26.22 o
   7   7   6        805.90        860.87        48.86 o
   8   7   6        986.34       1107.24        53.38 o
   9   7   6        303.78        288.53        27.37 o
  10   7   6        197.06        183.28        21.22 o
  11   7   6         83.82         97.63        13.77 o
   0   8   6       2430.95       2411.49        86.65 o
   1   8   6         83.41        114.04        15.63 o
   2   8   6         41.38         48.39        13.69 o
   3   8   6        197.15        198.62        19.41 o
   4   8   6        387.50        456.87        25.53 o
   5   8   6        163.33        139.32        16.34 o
   6   8   6       1292.31       1351.23        59.40 o
   7   8   6         10.45         -7.51        13.21 o
   8   8   6        783.14        898.25        41.94 o
   9   8   6        215.48        221.30        19.19 o
  10   8   6        448.44        473.78        22.60 o
   1   9   6        104.68        109.98        14.15 o
   2   9   6        572.68        587.42        25.54 o
   3   9   6         33.64         46.29        12.71 o
   4   9   6        688.92        688.87        26.13 o
   5   9   6        213.74        193.15        20.54 o
   6   9   6         38.41         -2.44        11.41 o
   7   9   6          3.81          5.63         8.55 o
   8   9   6        265.82        262.97        16.39 o
   0  10   6        188.13        174.61        17.03 o
   1  10   6        620.77        583.57        20.91 o
   2  10   6        382.45        395.38        22.31 o
   3  10   6        514.90        476.14        25.16 o
   4  10   6         69.32         61.79        10.96 o
   5  10   6        640.28        585.17        24.85 o
   2   0   7      33826.47      37586.06       527.94 o
   4   0   7      18589.08      18209.80       437.53 o
   6   0   7        341.12        290.60        45.56 o
   8   0   7       1771.77       1540.88       105.29 o
  10   0   7       1595.18       1579.55        50.80 o
  12   0   7        848.87        936.79        40.22 o
   0   1   7       1859.32       2312.29        92.60 o
   1   1   7       3010.74       3036.43        74.29 o
   2   1   7      22876.03      25325.60       368.38 o
   3   1   7       1858.68       2097.20        52.56 o
   4   1   7       2101.13       2006.20       102.27 o
   5   1   7       3925.84       3934.33       156.72 o
   6   1   7        593.28        472.97        38.53 o
   7   1   7        188.20        149.33        28.20 o
   8   1   7       1923.35       1944.71        82.01 o
   9   1   7        313.93        334.45        13.82 o
  10   1   7        369.04        365.40        15.49 o
  11   1   7       3251.32       3553.20       102.45 o
  12   1   7        356.32        384.56        26.63 o
   1   2   7       3249.02       3469.26        83.71 o
   2   2   7        596.68        634.26        31.65 o
   3   2   7      18296.07      18626.80       286.21 o
   4   2   7       2213.18       2470.81       113.52 o
   5   2   7       1707.53       1351.52        83.71 o
   6   2   7         20.34         41.28        20.68 o
   7   2   7       5687.14       5496.08       191.02 o
   8   2   7        175.20        184.98        17.44 o
   9   2   7       2430.90       2376.65        68.06 o
  10   2   7        996.02       1050.95        42.71 o
  11   2   7        142.51        158.19        17.71 o
  12   2   7         49.00         66.24        14.93 o
   0   3   7       1334.94       1517.20        75.91 o
   1   3   7       1147.77       1000.59        43.41 o
   2   3   7         38.83         18.61        11.71 o
   3   3   7        941.87        907.15        41.87 o
   4   3   7        193.17        270.79        24.63 o
   5   3   7       1682.74       1629.73        60.65 o
   6   3   7        848.23        705.16        39.65 o
   7   3   7       1161.63       1173.24        42.91 o
   8   3   7        135.04        180.83        15.91 o
   9   3   7        835.71        776.30        35.81 o
  10   3   7        106.52         90.50        14.98 o
  11   3   7         85.76        116.83        18.60 o
  12   3   7         42.64         52.05        14.67 o
  15   3   7        314.51        141.69        13.59 o
   1   4   7        818.06        879.40        45.19 o
   2   4   7       2167.24       2232.54        73.14 o
   3   4   7        748.52        834.22        63.93 o
   4   4   7       7666.09       7771.91       236.63 o
   5   4   7        377.27        387.66        44.74 o
   6   4   7        260.04        285.26        14.89 o
   7   4   7        316.07        314.11        21.17 o
   8   4   7       3192.63       3023.12        84.40 o
   9   4   7        361.96        375.79        25.75 o
  10   4   7        791.17        790.69        39.90 o
  13   4   7         34.03         18.07        14.13 o
  14   4   7        193.58         97.24        14.16 o
   0   5   7       4889.01       5203.89       188.19 o
   1   5   7        463.25        627.16        41.60 o
   2   5   7         41.54         38.95        18.46 o
   3   5   7        351.03        361.19        46.64 o
   4   5   7       1102.07       1170.60        48.30 o
   5   5   7        259.74        254.88        17.67 o
   6   5   7        586.00        601.27        25.77 o
   7   5   7        458.56        438.81        91.55 o
   8   5   7       1504.50       1806.54        71.95 o
   9   5   7        199.56        171.89        29.51 o
  10   5   7         93.86         70.21        22.39 o
  11   5   7        261.20        237.89        27.26 o
  12   5   7        808.84        858.56        42.92 o
  13   5   7         90.52         60.50        14.10 o
   1   6   7       3429.27       3299.34        80.89 o
   2   6   7        723.35        615.07        29.60 o
   3   6   7       5187.06       5305.20       114.43 o
   4   6   7        316.56        271.26        18.63 o
   5   6   7        826.62        701.42        32.57 o
   6   6   7        717.98        662.11        28.38 o
   7   6   7        322.13        348.11        35.05 o
   8   6   7         44.70         38.12        19.77 o
   9   6   7       1840.81       2054.40        79.11 o
  10   6   7         65.86         80.48        18.39 o
  11   6   7        332.30        398.34        29.53 o
  12   6   7         22.56          5.72        10.70 o
   0   7   7        179.84        214.18        24.95 o
   1   7   7        450.51        471.94        25.49 o
   2   7   7        559.80        549.87        27.38 o
   3   7   7        606.96        542.13        27.57 o
   4   7   7        447.13        450.84        25.46 o
   5   7   7        181.09        205.02        24.23 o
   6   7   7        477.80        489.43        40.33 o
   7   7   7        594.96        607.66        41.82 o
   8   7   7          4.06         10.77        15.65 o
   9   7   7        441.44        499.79        33.74 o
  10   7   7          6.96          3.69        11.95 o
  11   7   7        320.14        304.19        20.97 o
   1   8   7         33.10         55.13        13.82 o
   2   8   7        798.46        866.72        33.94 o
   3   8   7         75.09         48.81        12.48 o
   4   8   7       1591.66       1671.74        47.68 o
   5   8   7         42.95         59.77        12.37 o
   6   8   7        295.39        313.03        29.67 o
   7   8   7         92.82        106.89        19.52 o
   8   8   7        963.26       1085.29        46.91 o
   9   8   7        109.64        125.81        15.47 o
  10   8   7        736.84        833.70        30.49 o
   0   9   7       2430.46       2633.21        85.18 o
   1   9   7        130.48        125.69        14.22 o
   2   9   7        121.05        121.43        13.76 o
   3   9   7        103.87         82.41        11.87 o
   4   9   7        798.60        864.65        28.75 o
   5   9   7         23.39         35.85        12.91 o
   6   9   7        197.98        209.73        19.14 o
   7   9   7         14.52         15.92         8.58 o
   8   9   7        106.87        115.24        11.65 o
   1  10   7        227.82        250.55        13.92 o
   2  10   7         11.69         11.87         6.35 o
   3  10   7        448.01        443.38        24.34 o
   4  10   7         98.65         76.38        12.08 o
   5  10   7        293.82        282.40        16.67 o
   0   0   8      94428.89     102860.21      1934.45 o
   2   0   8     109916.51     116174.78      1536.00 o
   4   0   8        382.63        376.43        46.57 o
   6   0   8      22678.30      20640.63       516.50 o
   8   0   8         83.75         91.71        35.19 o
  10   0   8      12083.90      12544.83       256.54 o
   1   1   8       4997.15       5043.64       108.49 o
   2   1   8       8668.89       8972.70       236.40 o
   3   1   8       1814.41       1940.50        52.90 o
   4   1   8       1556.08       1545.31        92.58 o
   5   1   8        935.97        942.89        75.28 o
   6   1   8        488.26        393.62        37.33 o
   7   1   8        649.39        632.26        47.75 o
   8   1   8        271.86        244.35        19.93 o
   9   1   8        462.80        446.85        16.24 o
  10   1   8        178.24        147.90        22.36 o
  11   1   8        888.84        914.64        27.20 o
  12   1   8        159.12        185.41        19.66 o
   0   2   8      10360.61      10903.32       270.52 o
   1   2   8       3688.74       3686.57        91.59 o
   2   2   8       1964.49       2201.43        65.57 o
   3   2   8      12018.81      12929.41       316.78 o
   4   2   8       2249.77       2643.87       122.24 o
   5   2   8       3636.22       3067.41       137.22 o
   6   2   8        537.08        488.42        53.16 o
   7   2   8       5290.48       4983.42       143.73 o
   8   2   8        222.53        241.67        19.43 o
   9   2   8       1679.92       1665.32        55.09 o
  10   2   8        689.53        677.99        34.12 o
  11   2   8        276.40        290.34        24.01 o
  12   2   8        283.19        274.60        24.00 o
   1   3   8       5023.69       5132.71       182.80 o
   2   3   8        153.54        195.90        21.31 o
   3   3   8       1554.17       1519.05        56.47 o
   4   3   8       2500.43       2960.69       129.81 o
   5   3   8         67.04         38.34        17.58 o
   6   3   8        757.58        626.31        59.30 o
   7   3   8        547.08        483.03        22.73 o
   8   3   8         75.98        108.54        16.55 o
   9   3   8       1994.77       2107.08        67.31 o
  10   3   8       1049.95       1038.53        45.42 o
  11   3   8        203.38        185.04        20.82 o
  15   3   8        116.04         23.48         8.82 o
   0   4   8        684.13        744.64        60.48 o
   1   4   8        236.69        229.71        24.87 o
   2   4   8       2246.37       2160.24        74.59 o
   3   4   8        180.49        221.32        35.14 o
   4   4   8        323.04        361.88        45.54 o
   5   4   8        483.64        522.20        54.61 o
   6   4   8      15873.57      15492.12       350.05 o
   7   4   8        174.38        163.63        14.79 o
   8   4   8        299.73        300.45        23.60 o
   9   4   8        516.75        510.33        31.93 o
  13   4   8         92.65         63.36        16.14 o
  14   4   8         78.33         60.35        13.25 o
   1   5   8       1799.48       1943.36        75.66 o
   2   5   8       3120.54       2984.60       137.95 o
   3   5   8        822.86        829.24        70.55 o
   4   5   8         12.19         21.90        12.07 o
   5   5   8        243.80        225.02        16.55 o
   6   5   8          4.87         15.99        10.16 o
   7   5   8        277.16        286.62        23.97 o
   8   5   8       1325.65       1192.36        59.36 o
   9   5   8        639.40        646.44        43.51 o
  10   5   8       3317.09       3997.57       117.66 o
  11   5   8         64.91         60.49        19.36 o
  12   5   8         58.17         59.46        16.38 o
  13   5   8         44.68         27.67        11.21 o
   0   6   8       1066.73       1042.18        51.40 o
   1   6   8        978.67        959.32        31.16 o
   2   6   8        306.23        289.53        18.17 o
   3   6   8       3434.02       3221.89        73.51 o
   4   6   8         43.96         54.40        12.19 o
   5   6   8       1477.84       1480.18        79.91 o
   6   6   8        477.06        440.56        22.89 o
   7   6   8        237.29        233.57        30.21 o
   8   6   8         81.78         48.82        21.41 o
   9   6   8       1025.49       1039.76        55.11 o
  10   6   8          7.81         11.60        15.70 o
  11   6   8        249.37        217.02        23.49 o
  12   6   8         13.40          0.68        10.54 o
   1   7   8        875.81        862.42        34.34 o
   2   7   8        234.15        195.31        18.51 o
   3   7   8       1850.17       1902.31        53.32 o
   4   7   8        554.98        544.40        27.64 o
   5   7   8        146.82        145.61        17.07 o
   6   7   8         34.71         12.58        16.38 o
   7   7   8         98.71        116.90        24.35 o
   8   7   8        102.66         78.84        19.66 o
   9   7   8       1065.90       1169.26        51.20 o
  10   7   8        339.73        361.49        25.60 o
  11   7   8        176.15        172.22        16.57 o
   0   8   8        705.86        658.56        41.00 o
   1   8   8        127.06        114.76        21.51 o
   2   8   8         93.66        105.82        14.55 o
   3   8   8         70.66         93.65        24.02 o
   4   8   8         50.14         58.97        13.11 o
   5   8   8        407.75        455.65        23.14 o
   6   8   8       2946.89       3096.48        96.54 o
   7   8   8        318.21        327.46        27.00 o
   8   8   8          6.38         13.40        11.91 o
   9   8   8         38.56         37.79        10.94 o
  10   8   8         34.45         22.30         7.36 o
   1   9   8        537.76        500.01        23.61 o
   2   9   8       1785.35       1930.25        48.16 o
   3   9   8        248.31        240.94        20.90 o
   4   9   8        145.97        163.76        13.56 o
   5   9   8        117.68        135.63        17.50 o
   6   9   8          3.74         -6.20         9.99 o
   7   9   8          9.41         17.74         9.23 o
   8   9   8         53.78         49.68         8.90 o
   0  10   8         91.70        128.42        14.97 o
   1  10   8         93.96         96.24         9.61 o
   2  10   8        319.73        304.28        14.14 o
   3  10   8        110.12        134.24        13.97 o
   4  10   8          2.04          0.86         7.28 o
   5  10   8        215.09        193.30        13.88 o
   2   0   9       1394.40       1369.33        49.69 o
   4   0   9      32830.30      31870.40       711.04 o
   6   0   9       2205.43       2082.41       124.59 o
   8   0   9       3411.04       2852.90       155.39 o
  10   0   9        327.21        346.71        22.60 o
   0   1   9         97.54         92.92        22.71 o
   1   1   9       5464.38       5326.21       117.12 o
   2   1   9        967.67       1095.52        46.18 o
   3   1   9       4456.19       4354.61       107.78 o
   4   1   9        137.59        152.86        31.05 o
   5   1   9         91.87         39.94        15.44 o
   6   1   9       8274.09       8240.89       207.07 o
   7   1   9       1692.57       1608.04        87.22 o
   8   1   9       2299.90       2189.97        51.66 o
   9   1   9       2063.52       1980.18        41.21 o
  10   1   9       5593.84       5864.83       138.12 o
  11   1   9        665.96        686.91        35.64 o
   1   2   9       1259.44       1542.22        56.16 o
   2   2   9        698.40        696.97        36.76 o
   3   2   9       6969.21       7184.37       142.28 o
   4   2   9       1752.09       2115.98       113.67 o
   5   2   9       3131.85       2862.13       137.79 o
   6   2   9        629.15        636.92        65.57 o
   7   2   9       5649.61       5739.95       229.96 o
   8   2   9        289.21        309.84        18.13 o
   9   2   9       2213.96       2392.76        71.54 o
  10   2   9        129.21        149.19        17.49 o
  11   2   9        553.77        566.17        33.80 o
   0   3   9       2464.92       2375.46       105.91 o
   1   3   9       4817.99       4922.11       117.22 o
   2   3   9       1904.99       1749.25        64.28 o
   3   3   9       4045.22       3900.79       147.30 o
   4   3   9          6.25         31.99        19.97 o
   5   3   9        673.31        590.73        58.35 o
   6   3   9       8532.01       8716.59       272.07 o
   7   3   9        552.83        528.47        24.53 o
   8   3   9         54.43         42.53        12.84 o
   9   3   9        592.88        569.84        31.69 o
  10   3   9         13.32          0.76        11.44 o
  14   3   9         37.57         28.02        13.12 o
   1   4   9       1147.08       1083.04        53.37 o
   2   4   9       1788.65       1734.36        67.76 o
   3   4   9        164.90        204.86        34.84 o
   4   4   9       5919.58       5998.83       208.87 o
   5   4   9         67.76         71.17        24.90 o
   6   4   9       1009.33       1065.47        79.85 o
   7   4   9        161.66        192.07        38.25 o
  13   4   9        250.78        178.20        21.46 o
  14   4   9         48.13          7.19        10.47 o
   0   5   9       9018.65       9155.96       276.77 o
   1   5   9       1030.06       1031.57        56.35 o
   2   5   9       4291.40       4327.24       175.81 o
   3   5   9       1504.10       1487.39        38.78 o
   4   5   9       2852.11       2754.87        63.27 o
   5   5   9        196.57        184.90        15.79 o
   6   5   9        294.26        311.03        21.57 o
   7   5   9        747.99        791.41        41.20 o
   8   5   9        295.92        311.11        33.06 o
   9   5   9        616.96        526.91        41.43 o
  10   5   9       1196.19       1211.73        57.10 o
  11   5   9        340.61        385.67        31.99 o
  12   5   9       1049.18       1055.90        47.80 o
  13   5   9         98.80         79.71        13.90 o
   1   6   9       1493.74       1489.70        40.75 o
   2   6   9       3677.27       3708.52        71.09 o
   3   6   9        826.35        739.53        28.79 o
   4   6   9         37.05         35.21        10.85 o
   5   6   9       1281.96       1238.71        38.14 o
   6   6   9       3104.28       3077.41        87.50 o
   7   6   9        544.73        503.76        39.38 o
   8   6   9          0.13        -10.52        17.60 o
   9   6   9        763.29        812.70        46.30 o
  10   6   9        312.65        336.84        29.94 o
  11   6   9         80.65         81.77        16.65 o
  12   6   9         15.75         21.16        10.58 o
   0   7   9         59.51         59.77        18.05 o
   1   7   9       1127.64       1132.78        39.14 o
   2   7   9         71.75         79.89        29.41 o
   3   7   9       3551.82       3711.13        80.73 o
   4   7   9         91.53        102.89        15.18 o
   5   7   9        166.16        179.37        33.31 o
   6   7   9        275.00        288.24        29.90 o
   7   7   9         41.44         46.79        15.95 o
   8   7   9        155.13        176.49        23.76 o
   9   7   9        283.33        301.50        27.87 o
  10   7   9        192.66        174.75        18.77 o
  11   7   9        380.61        376.32        22.21 o
   1   8   9        115.58        100.30        14.59 o
   2   8   9        420.56        396.53        23.73 o
   3   8   9        256.70        273.66        19.18 o
   4   8   9       1049.32       1147.39        46.68 o
   5   8   9        947.84        952.11        33.28 o
   6   8   9        379.06        437.68        31.89 o
   7   8   9        308.91        305.72        27.01 o
   8   8   9       1016.62       1207.29        47.44 o
   9   8   9        210.39        187.63        17.47 o
  10   8   9        319.76        360.84        18.43 o
   0   9   9       2609.26       2797.50        87.08 o
   1   9   9        448.12        477.13        22.65 o
   2   9   9        142.56        146.95        13.99 o
   3   9   9        180.70        197.93        14.96 o
   4   9   9        427.22        396.93        19.47 o
   5   9   9        419.13        463.72        28.09 o
   6   9   9       1078.34       1082.05        42.17 o
   7   9   9          3.71          7.87         7.68 o
   8   9   9        227.75        253.86        15.23 o
   1  10   9        156.11        140.58        11.10 o
   2  10   9        230.08        202.86        11.62 o
   3  10   9        171.68        172.55        15.15 o
   4  10   9         67.35         76.51         9.97 o
   5  10   9        287.31        302.33        16.20 o
   0   0  10       5725.56       5478.45       173.11 o
   2   0  10       4420.52       4624.19       149.83 o
   4   0  10       3341.64       3198.69       149.64 o
   6   0  10        999.74        958.14        85.87 o
   8   0  10       1093.59       1019.55        46.34 o
   1   1  10       2493.98       2590.95        77.48 o
   2   1  10        111.38        158.93        19.87 o
   3   1  10       3272.71       3201.68       104.52 o
   4   1  10      11027.88      10351.90       306.28 o
   5   1  10       1676.44       1475.11        73.35 o
   6   1  10        552.68        514.99        44.73 o
   7   1  10       4982.64       4641.99       145.52 o
   8   1  10       3754.38       3521.14        73.11 o
   9   1  10       1794.28       1693.06        56.35 o
  10   1  10        360.80        362.98        25.15 o
   0   2  10        368.51        421.77        45.27 o
   1   2  10       1247.38       1175.21        51.27 o
   2   2  10        810.77        742.20        39.25 o
   3   2  10       1472.28       1274.45        51.28 o
   4   2  10       8777.56       9254.26       301.27 o
   5   2  10       1875.34       1801.78       109.33 o
   6   2  10        231.79        255.09        43.73 o
   7   2  10        903.04        881.34        30.77 o
   8   2  10        115.23        126.11        12.23 o
   9   2  10       2651.00       2695.15        79.02 o
  10   2  10        656.25        667.72        35.63 o
  15   2  10         29.29         30.37         9.92 o
   1   3  10       2042.67       2062.79        94.05 o
   2   3  10        530.96        530.22        36.45 o
   3   3  10       1679.21       1555.91        60.02 o
   4   3  10      23012.96      23245.86       551.47 o
   5   3  10       1744.88       1656.74       104.14 o
   6   3  10        448.85        460.69        54.01 o
   7   3  10       2532.08       2354.44        61.02 o
   8   3  10       4505.63       4379.27       112.95 o
  14   3  10          0.37         -3.51        11.06 o
   0   4  10       1247.24       1121.71        78.32 o
   1   4  10       1209.41       1225.77        57.77 o
   2   4  10        140.53        111.76        18.90 o
   3   4  10        105.27         97.57        18.43 o
   4   4  10       2552.85       2581.05       129.86 o
   5   4  10         95.74         97.22        31.41 o
   6   4  10        654.82        611.20        63.28 o
   7   4  10        365.88        325.12        48.45 o
   8   4  10       1700.37       1654.57       104.59 o
  12   4  10       1768.46       1511.21        63.34 o
  13   4  10        108.35         82.68        16.17 o
  14   4  10         53.11         27.61         9.56 o
   1   5  10       1437.51       1421.03        67.62 o
   2   5  10        839.75        812.99        32.36 o
   3   5  10       1612.64       1680.64        32.21 o
   4   5  10       1172.01       1264.71        48.98 o
   5   5  10        471.40        504.74        23.12 o
   6   5  10        119.32        126.49        14.17 o
   7   5  10       1285.13       1335.54        52.93 o
   8   5  10       2335.53       2507.84        87.05 o
   9   5  10        451.40        350.20        35.42 o
  10   5  10         88.14         91.56        21.91 o
  11   5  10        330.99        301.69        29.09 o
  12   5  10         33.11         35.69        14.00 o
  13   5  10         56.13         31.86        11.13 o
   0   6  10        195.15        165.59        10.87 o
   1   6  10       4023.01       4088.21        74.96 o
   2   6  10        372.44        353.63        19.91 o
   3   6  10        914.13        864.11        34.83 o
   4   6  10         45.65         56.48        12.03 o
   5   6  10       2348.97       2456.24        86.45 o
   6   6  10        162.18        159.68        15.32 o
   7   6  10        539.77        565.21        41.21 o
   8   6  10        352.02        349.61        33.41 o
   9   6  10        947.22        998.53        51.50 o
  10   6  10        187.98        202.33        24.44 o
  11   6  10        683.96        740.70        38.06 o
  12   6  10        337.39        279.48        20.05 o
   1   7  10        514.69        556.53        34.00 o
   2   7  10         28.54         29.79        12.82 o
   3   7  10       2026.33       2139.35        56.82 o
   4   7  10       2153.83       2339.00        59.53 o
   5   7  10        275.58        284.16        20.57 o
   6   7  10         36.14         27.89        17.12 o
   7   7  10        925.79        928.87        50.61 o
   8   7  10        755.18        761.49        44.37 o
   9   7  10         42.56         58.54        16.17 o
  10   7  10         61.12         76.50        15.10 o
  11   7  10         87.93         82.21        11.91 o
   0   8  10       1702.51       1834.07        69.92 o
   1   8  10         36.99         42.64        12.77 o
   2   8  10        108.61        113.08        14.21 o
   3   8  10        463.16        478.45        24.10 o
   4   8  10       1077.21       1218.90        38.39 o
   5   8  10        603.64        570.89        25.62 o
   6   8  10         71.01         78.39        18.04 o
   7   8  10         89.65         88.64        16.41 o
   8   8  10        100.75        116.95        16.90 o
   9   8  10        167.57        141.62        15.44 o
  10   8  10         73.50         74.44         9.55 o
   1   9  10        151.68        167.14        14.47 o
   2   9  10         55.33         57.28        10.22 o
   3   9  10         45.68         46.25         9.83 o
   4   9  10        789.01        852.72        26.89 o
   5   9  10        245.21        250.07        21.34 o
   6   9  10         84.61         96.88        13.44 o
   7   9  10         34.01         45.96         9.61 o
   8   9  10         82.30         80.36         9.33 o
   0  10  10       1739.92       1833.58        54.03 o
   1  10  10        735.57        774.60        29.96 o
   2  10  10          2.23          7.32         6.12 o
   3  10  10        506.17        498.83        23.42 o
   4  10  10          0.76          1.49         6.78 o
   5  10  10         91.34         93.33         8.98 o
   2   0  11        318.25        267.91        24.94 o
   4   0  11       9596.47       9561.48       301.22 o
   6   0  11        131.27        107.27        34.73 o
   8   0  11         18.90         23.93        29.30 o
   0   1  11        376.00        550.33        51.04 o
   1   1  11        652.22        632.47        38.37 o
   2   1  11        126.51         83.50        14.43 o
   3   1  11       1553.24       1696.34        45.81 o
   4   1  11       4880.94       5246.66       170.25 o
   5   1  11       4674.79       4572.91       139.58 o
   6   1  11       9180.38       9013.61       219.12 o
   7   1  11       3306.70       3020.03       139.18 o
   8   1  11        305.88        307.52        18.75 o
   1   2  11       2011.42       1888.33        68.71 o
   2   2  11       2346.63       2373.19        77.26 o
   3   2  11       1804.59       1740.39        62.61 o
   4   2  11         25.08         19.87        24.48 o
   5   2  11        269.50        246.08        43.37 o
   6   2  11        882.45        783.28        74.56 o
   7   2  11        527.05        495.35        48.24 o
   8   2  11        215.35        205.96        35.66 o
  15   2  11         56.69         13.72         8.41 o
   0   3  11         81.18         93.33        26.31 o
   1   3  11        553.38        550.56        37.31 o
   2   3  11         39.06         28.66        17.93 o
   3   3  11        702.12        687.19        41.35 o
   4   3  11        258.77        288.09        48.33 o
   5   3  11       3519.38       3156.19       152.48 o
   6   3  11       6096.03       5928.24       225.87 o
   7   3  11       1958.55       1864.89       116.72 o
   8   3  11        398.69        303.31        35.81 o
  14   3  11        175.45        104.09        15.13 o
   1   4  11        694.86        648.96        43.00 o
   2   4  11        502.85        382.94        32.75 o
   3   4  11        391.15        366.65        32.74 o
   4   4  11       1213.16       1225.41        90.39 o
   5   4  11        150.46        136.83        34.62 o
   6   4  11        245.06        244.44        43.75 o
   7   4  11        482.51        443.63        55.48 o
   8   4  11        880.99        719.84        57.18 o
  12   4  11        351.52        294.41        28.00 o
  13   4  11        264.19        268.73        22.23 o
  14   4  11        163.57         91.29        11.03 o
   0   5  11       2880.14       2970.78       143.68 o
   1   5  11       2277.17       2231.12        63.12 o
   2   5  11       1117.16       1066.86        37.49 o
   3   5  11        456.92        436.27        18.06 o
   4   5  11        597.07        663.79        25.54 o
   5   5  11       1818.12       1862.09        45.19 o
   6   5  11       2216.58       2389.69        89.43 o
   7   5  11       1065.68       1069.91        59.89 o
   8   5  11         49.24         38.91        18.78 o
   9   5  11        872.04        755.74        47.28 o
  10   5  11        210.11        252.60        28.87 o
  11   5  11        209.54        174.01        23.60 o
  12   5  11        120.00        123.40        18.00 o
  13   5  11         23.23         -2.23         9.45 o
   1   6  11       6507.75       6597.34       105.34 o
   2   6  11       2199.78       2279.97        60.95 o
   3   6  11        747.17        717.83        30.41 o
   4   6  11        436.13        419.20        21.82 o
   5   6  11        692.59        683.54        27.45 o
   6   6  11        304.34        328.92        31.77 o
   7   6  11        130.65        118.07        23.24 o
   8   6  11         11.60          0.83        17.13 o
   9   6  11        509.60        581.45        38.82 o
  10   6  11        416.31        422.92        30.84 o
  11   6  11        595.58        653.19        34.63 o
  12   6  11         19.32         31.44        10.48 o
   0   7  11         43.06         37.49        16.74 o
   1   7  11         78.47         77.03        13.43 o
   2   7  11       1002.31       1049.68        37.35 o
   3   7  11        850.03        937.26        37.93 o
   4   7  11          6.90         17.86        12.09 o
   5   7  11        586.72        578.68        27.00 o
   6   7  11        523.56        583.34        39.91 o
   7   7  11       1086.86       1108.46        54.29 o
   8   7  11        357.30        348.34        29.59 o
   9   7  11        359.44        419.02        28.01 o
  10   7  11        231.04        172.52        18.04 o
  11   7  11         24.72          1.89         8.10 o
   1   8  11         66.21         81.64        13.50 o
   2   8  11       2482.37       2633.00        62.02 o
   3   8  11        109.19         99.92        14.41 o
   4   8  11         20.40          6.39        10.46 o
   5   8  11        537.17        543.54        35.46 o
   6   8  11         69.09        111.24        19.75 o
   7   8  11         25.09          9.73        11.71 o
   8   8  11         41.55         27.30        11.69 o
   9   8  11         42.93         41.69         9.59 o
   0   9  11        142.68        170.15        19.97 o
   1   9  11        278.66        301.49        25.56 o
   2   9  11        291.46        298.77        19.68 o
   3   9  11        201.52        192.79        14.07 o
   4   9  11        222.88        205.39        20.45 o
   5   9  11        218.99        227.12        19.29 o
   6   9  11       1160.36       1284.74        43.65 o
   7   9  11         22.72         16.09         8.90 o
   1  10  11        501.69        516.16        20.62 o
   2  10  11        476.34        417.42        14.52 o
   3  10  11        406.54        361.47        18.92 o
   4  10  11         94.76         99.82        10.27 o
   0   0  12        157.57        194.91        32.48 o
   2   0  12       7671.74       8278.49       170.80 o
   4   0  12        568.44        820.45        79.61 o
   6   0  12       4798.53       4332.88       203.77 o
   8   0  12        191.51        124.39        38.04 o
   1   1  12        825.54        819.27        45.04 o
   2   1  12       3627.10       3957.98       104.83 o
   3   1  12       1438.04       1561.07        41.95 o
   4   1  12       3444.53       3178.74       118.50 o
   5   1  12       2733.30       2692.43       110.14 o
   6   1  12        411.87        368.55        41.73 o
   7   1  12       3696.84       3540.18       337.61 o
   8   1  12       4552.54       4230.08       146.73 o
   9   1  12        488.81        388.82        62.49 o
   0   2  12       1333.31       1431.31        86.20 o
   1   2  12       2739.52       2526.97        83.61 o
   2   2  12       3139.37       3289.09        96.21 o
   3   2  12       4029.70       3855.75       103.18 o
   4   2  12       1619.51       1879.03       114.43 o
   5   2  12       3344.01       3008.09       153.40 o
   6   2  12        172.91        157.48        29.25 o
   7   2  12       2158.18       2114.94       101.15 o
   8   2  12        885.25        805.64        61.23 o
   1   3  12        880.93        744.14        45.14 o
   2   3  12        450.14        500.64        37.75 o
   3   3  12       2588.54       2479.21        85.01 o
   4   3  12       4091.76       4156.12       179.91 o
   5   3  12       1134.49       1173.92        91.67 o
   6   3  12         35.40         70.28        29.18 o
   7   3  12       2076.20       1923.47       130.27 o
   8   3  12       1239.74       1076.29        75.83 o
  14   3  12        414.13        198.22        17.53 o
   0   4  12        491.48        419.04        50.71 o
   1   4  12        175.13        159.02        23.95 o
   2   4  12        550.45        457.77        42.37 o
   3   4  12        548.95        495.88        39.32 o
   4   4  12        152.42        181.73        24.42 o
   5   4  12        325.32        320.06        24.06 o
   6   4  12       7078.37       7147.85       252.70 o
   7   4  12        246.11        222.11        40.32 o
   8   4  12       1208.19       1180.45        73.86 o
  12   4  12       1732.72       1969.96        67.00 o
  13   4  12        180.39        112.57        15.99 o
  14   4  12         68.42          4.42         7.03 o
   1   5  12       1283.58       1279.01        25.59 o
   2   5  12       2785.54       2806.01        55.08 o
   3   5  12        217.80        177.62        10.66 o
   4   5  12       1185.44       1204.82        35.20 o
   5   5  12        993.53        989.10        31.49 o
   6   5  12        333.37        395.43        29.54 o
   7   5  12        575.70        583.35        35.22 o
   8   5  12        795.67        866.21        49.74 o
   9   5  12        839.66        860.11        50.13 o
  10   5  12       1207.18       1345.82        58.61 o
  11   5  12         52.55         24.70        14.81 o
  12   5  12         90.22         78.02        14.82 o
  13   5  12          5.21          5.66         7.96 o
   0   6  12        511.22        475.78        17.87 o
   1   6  12       4290.21       4469.96        63.40 o
   2   6  12        333.88        324.32        19.10 o
   3   6  12        282.21        297.87        35.84 o
   4   6  12        426.50        421.92        23.15 o
   5   6  12        115.13        116.62        13.59 o
   6   6  12          4.50         34.85        18.98 o
   7   6  12         81.05        112.08        23.76 o
   8   6  12        219.04        239.99        27.84 o
   9   6  12        558.15        534.41        36.99 o
  10   6  12         26.93         27.83        16.45 o
  11   6  12        816.79        789.37        37.00 o
  12   6  12        207.60        161.04        14.19 o
   1   7  12        900.45        908.94        33.77 o
   2   7  12        146.95        125.14        14.58 o
   3   7  12        980.27       1028.38        36.13 o
   4   7  12       1366.43       1437.86        50.10 o
   5   7  12        700.77        751.19        29.86 o
   6   7  12        101.86        110.00        21.85 o
   7   7  12       1678.11       1787.36        68.57 o
   8   7  12        626.34        672.18        38.60 o
   9   7  12        431.32        466.61        28.96 o
  10   7  12         92.17         90.89        13.80 o
  11   7  12        277.87        213.08        14.93 o
   0   8  12       1111.50       1166.87        53.64 o
   1   8  12        283.47        295.67        19.41 o
   2   8  12          0.28         -1.40        10.53 o
   3   8  12         38.55         52.65        11.78 o
   4   8  12         69.69         79.06        11.59 o
   5   8  12        313.65        306.09        27.02 o
   6   8  12       1283.74       1338.45        53.99 o
   7   8  12         50.44         53.94        13.44 o
   8   8  12        101.16         97.35        14.57 o
   9   8  12         18.04          9.34         7.20 o
   1   9  12        227.76        222.67        15.05 o
   2   9  12        992.59       1072.15        50.10 o
   3   9  12        302.14        301.49        15.88 o
   4   9  12        230.25        211.66        19.22 o
   5   9  12        101.63        102.81        14.54 o
   6   9  12         15.75         18.55         8.45 o
   7   9  12         22.12         32.70         8.62 o
   0  10  12        179.81        189.26        14.73 o
   1  10  12        311.86        314.74        12.43 o
   2  10  12        138.89        144.66        12.34 o
   3  10  12         77.56         68.01         9.14 o
   4  10  12         14.75         31.94         7.13 o
   2   0  13       1558.42       1506.53        62.60 o
   4   0  13      33605.56      34847.90       805.91 o
   6   0  13        138.62         89.50        37.90 o
   8   0  13       4087.52       3925.96       203.64 o
   0   1  13       1744.50       1920.64        72.86 o
   1   1  13       2939.68       2830.56        64.13 o
   2   1  13         16.87         19.71        10.86 o
   3   1  13        297.01        337.25        23.88 o
   4   1  13       5067.46       5575.02       263.09 o
   5   1  13       1160.66       1244.09        73.28 o
   6   1  13         54.68         53.68        23.06 o
   7   1  13       1011.47        948.13       102.96 o
   8   1  13       1217.38       1185.15        75.37 o
   9   1  13        254.30        273.17        38.76 o
   1   2  13        619.67        600.91        40.73 o
   2   2  13       1091.51       1200.11        58.16 o
   3   2  13       5954.35       5800.98       138.75 o
   4   2  13        818.46        882.06        81.70 o
   5   2  13       3434.98       3221.94       162.80 o
   6   2  13        876.92        917.77        65.26 o
   7   2  13       7673.36       7405.77       207.31 o
   8   2  13        239.11        224.81        35.57 o
   9   2  13        731.50        652.01        91.59 o
   0   3  13        951.38        746.61        65.74 o
   1   3  13       2694.48       2616.47        89.42 o
   2   3  13        347.85        353.90        33.13 o
   3   3  13       3865.06       3753.94       109.92 o
   4   3  13        993.52        888.10        80.58 o
   5   3  13        197.31        201.19        15.88 o
   6   3  13         74.70         60.00        28.20 o
   7   3  13        553.10        506.53        77.04 o
   8   3  13        253.71        287.86        38.06 o
  13   3  13        292.26        203.05        21.83 o
  14   3  13        160.04         89.39        11.63 o
   1   4  13        117.90        115.22        19.72 o
   2   4  13        286.87        288.01        31.15 o
   3   4  13       1305.46       1345.84        45.76 o
   4   4  13       7759.25       8205.40       127.22 o
   5   4  13        554.20        558.16        43.60 o
   6   4  13        455.81        373.12        55.05 o
   7   4  13         63.68         46.84        24.35 o
   8   4  13       5475.71       4844.01       163.04 o
  11   4  13        319.15        216.18        27.38 o
  12   4  13          6.59         14.65        14.19 o
  13   4  13         64.69         54.52        12.65 o
   0   5  13      12673.27      12763.72       176.44 o
   1   5  13       1531.07       1506.10        24.26 o
   2   5  13        258.79        294.76        10.27 o
   3   5  13         14.13         14.56         6.74 o
   4   5  13        868.45        800.77        27.71 o
   5   5  13        177.06        171.87        14.54 o
   6   5  13        776.71        748.94        39.50 o
   7   5  13        106.58        101.95        22.21 o
   8   5  13        303.07        394.44        34.83 o
   9   5  13        177.81        199.09        26.50 o
  10   5  13        358.77        341.21        30.61 o
  11   5  13        670.46        644.30        35.89 o
  12   5  13       1512.75       1517.72        52.14 o
  13   5  13         36.73         33.02         8.85 o
   1   6  13       1743.30       1695.44        27.37 o
   2   6  13         11.03         11.86         9.06 o
   3   6  13         85.05        100.97        12.64 o
   4   6  13        186.48        236.41        21.15 o
   5   6  13       1469.51       1509.63        43.95 o
   6   6  13          1.13         -4.20        16.21 o
   7   6  13       1096.06       1320.52        60.45 o
   8   6  13         11.55         38.93        18.51 o
   9   6  13        447.59        460.05        33.23 o
  10   6  13        194.70        190.49        20.95 o
  11   6  13         64.94         64.82        13.07 o
  12   6  13         39.90         30.93         8.73 o
   0   7  13        234.17        235.52        26.45 o
   1   7  13       2101.29       2301.65        95.72 o
   2   7  13        389.87        381.13        21.84 o
   3   7  13        602.15        679.87        28.32 o
   4   7  13        236.49        231.99        17.95 o
   5   7  13        272.07        304.81        20.74 o
   6   7  13         19.67         39.51        17.00 o
   7   7  13        450.61        461.78        33.09 o
   8   7  13         31.33         52.49        15.72 o
   9   7  13        383.34        413.10        27.22 o
  10   7  13         43.29         26.24         9.39 o
  11   7  13        731.72        657.98        24.58 o
   1   8  13        250.19        232.52        17.38 o
   2   8  13         38.11         44.09        10.56 o
   3   8  13        196.82        227.57        16.62 o
   4   8  13       1971.57       2066.52        48.88 o
   5   8  13        312.63        353.86        27.24 o
   6   8  13         41.02         42.09        14.08 o
   7   8  13        292.26        321.71        22.84 o
   8   8  13       1163.87       1285.88        44.05 o
   9   8  13         21.11         32.03         7.90 o
   0   9  13       1210.18       1296.29        48.86 o
   1   9  13         85.45        106.71        11.06 o
   2   9  13        151.37        148.30        12.31 o
   3   9  13        174.52        174.01        12.02 o
   4   9  13        302.74        312.20        21.25 o
   5   9  13        116.92        126.89        14.48 o
   6   9  13        102.00        105.76        11.80 o
   7   9  13         14.27         33.30         7.45 o
   1  10  13          4.37         -3.25         4.38 o
   2  10  13         12.51          7.17         6.36 o
   3  10  13        137.32        125.42        10.34 o
   0   0  14       7189.63       7233.65       235.40 o
   2   0  14       1418.77       1379.08        62.24 o
   4   0  14        534.56        606.89        73.65 o
   6   0  14      17112.74      16452.78       485.32 o
   8   0  14       2520.20       2169.75       150.13 o
   1   1  14       4616.58       4358.04        85.42 o
   2   1  14      12911.31      13649.93       181.07 o
   3   1  14        217.61        182.38        17.90 o
   4   1  14      13168.88      13295.67       283.28 o
   5   1  14        382.33        410.68        44.96 o
   6   1  14        742.88        746.38        61.24 o
   7   1  14        111.66         95.11        27.03 o
   8   1  14        593.92        461.03        48.92 o
   9   1  14        391.48        373.22        44.48 o
   0   2  14        767.05        831.05        69.23 o
   1   2  14        704.40        575.43        40.87 o
   2   2  14       3483.35       3840.07       110.79 o
   3   2  14       6959.80       6895.95       235.02 o
   4   2  14       9427.13       9525.41       309.99 o
   5   2  14       2182.23       1887.31        93.96 o
   6   2  14         13.50         10.91         7.38 o
   7   2  14       4539.23       4381.20       154.48 o
   8   2  14         10.55         21.25        21.88 o
   9   2  14       1700.81       1438.28       127.63 o
  14   2  14         11.90         20.22        10.18 o
   1   3  14       4086.24       3889.06       114.42 o
   2   3  14       2576.17       2538.42        89.71 o
   3   3  14       1751.81       1704.96        71.92 o
   4   3  14        872.85        811.87        77.30 o
   5   3  14        593.52        619.14        40.13 o
   6   3  14         59.75         43.32        22.29 o
   7   3  14         42.20         36.54        22.68 o
   8   3  14       1209.71       1017.72        72.12 o
  13   3  14        370.80        247.13        21.67 o
  14   3  14        718.28        401.00        19.79 o
   0   4  14        641.68        577.37        62.79 o
   1   4  14        306.15        239.98        29.84 o
   2   4  14       1380.56       1412.68        38.68 o
   3   4  14       1062.52       1158.21        28.62 o
   4   4  14         98.60         94.02        11.24 o
   5   4  14        541.90        474.71        40.36 o
   6   4  14       7066.94       7439.96       147.17 o
   7   4  14         35.92          5.52        17.97 o
  10   4  14        163.45        215.15        26.24 o
  11   4  14        126.12        169.86        22.72 o
  12   4  14        130.94        100.48        16.13 o
  13   4  14         45.35         34.66        10.53 o
   1   5  14        827.56        802.84        17.02 o
   2   5  14        405.15        358.80        16.81 o
   3   5  14        106.57        108.91         9.44 o
   4   5  14          9.27        -13.61         9.77 o
   5   5  14        187.07        180.87        15.89 o
   6   5  14          5.57         28.32        14.59 o
   7   5  14        310.92        266.87        30.16 o
   8   5  14       1443.35       1538.94        64.37 o
   9   5  14        218.77        249.95        27.18 o
  10   5  14        316.69        372.10        30.38 o
  11   5  14        294.19        345.31        26.04 o
  12   5  14         16.32         26.64        10.58 o
   0   6  14       1636.89       1685.42        37.68 o
   1   6  14       1342.30       1344.10        23.33 o
   2   6  14        116.42         98.63        19.61 o
   3   6  14        489.79        456.27        21.81 o
   4   6  14        146.31        143.10        14.69 o
   5   6  14       3626.62       3764.36        76.47 o
   6   6  14         15.43          4.59        16.12 o
   7   6  14       1268.13       1347.09        60.70 o
   8   6  14         69.08         93.68        19.32 o
   9   6  14       1110.25       1095.50        49.78 o
  10   6  14         90.51        127.13        17.95 o
  11   6  14        237.32        195.14        17.37 o
   1   7  14       1894.89       2008.40        97.63 o
   2   7  14         57.02         68.57        12.46 o
   3   7  14        219.02        234.07        24.45 o
   4   7  14        278.12        269.51        20.74 o
   5   7  14        245.04        272.60        17.77 o
   6   7  14        142.29        144.73        21.48 o
   7   7  14        128.35        167.54        21.58 o
   8   7  14         83.96         96.82        15.91 o
   9   7  14        232.89        250.63        20.39 o
  10   7  14        200.47        207.16        16.60 o
   0   8  14        167.10        189.88        22.50 o
   1   8  14         79.83         83.56        12.46 o
   2   8  14        117.68        133.63        13.20 o
   3   8  14          6.46          2.47         8.92 o
   4   8  14        974.94       1005.28        37.68 o
   5   8  14        277.64        283.42        23.66 o
   6   8  14       2182.82       2383.13        71.88 o
   7   8  14        139.87        128.91        15.82 o
   8   8  14         51.01         58.15        10.57 o
   9   8  14          2.43          1.27         6.01 o
   1   9  14          2.34          8.22         7.49 o
   2   9  14        485.68        470.59        38.21 o
   3   9  14         89.85         77.30         8.39 o
   4   9  14        218.07        178.73        16.36 o
   5   9  14          8.65         26.20         9.32 o
   6   9  14         27.96         40.36         8.24 o
   0  10  14        847.91        839.22        27.06 o
   1  10  14        139.52        131.30        10.40 o
   2  10  14        119.78        100.43         9.07 o
   2   0  15      15238.25      16031.26       291.99 o
   4   0  15         68.24        109.55        42.85 o
   6   0  15       1473.83       1394.88       118.87 o
   8   0  15       3023.83       2974.79       180.89 o
   0   1  15         42.87         52.35        19.60 o
   1   1  15       2324.59       2189.08        59.34 o
   2   1  15        613.06        730.78        33.21 o
   3   1  15        789.87        718.66        37.52 o
   4   1  15         21.81          6.64        18.06 o
   5   1  15        440.35        393.52        43.71 o
   6   1  15       5078.53       5193.65       232.51 o
   7   1  15        906.39        987.18        71.95 o
   8   1  15        230.76        179.97        33.73 o
   9   1  15       1287.28       1093.73       113.21 o
   1   2  15       4023.19       3630.69       110.37 o
   2   2  15        122.65        149.41        25.30 o
   3   2  15      10777.52      10578.99       213.01 o
   4   2  15       2707.79       2911.19       116.48 o
   5   2  15        251.90        220.26        18.27 o
   6   2  15         70.28         66.33        22.29 o
   7   2  15       3062.38       3008.59       128.58 o
   8   2  15          0.77          0.26        32.37 o
  14   2  15         13.18         11.61         8.62 o
   0   3  15         68.47        102.32        30.49 o
   1   3  15       1922.65       1739.49        74.34 o
   2   3  15       2884.84       2847.23       111.39 o
   3   3  15        259.65        253.10        29.93 o
   4   3  15        450.32        517.30        25.60 o
   5   3  15       2569.85       2609.96       161.82 o
   6   3  15       2521.29       2503.14       115.49 o
   7   3  15        387.93        368.76        60.90 o
   8   3  15        127.56        174.30        36.37 o
  13   3  15         30.23         26.55        12.20 o
   1   4  15        323.89        282.86        12.16 o
   2   4  15       1527.60       1394.11        29.20 o
   3   4  15        137.43        140.55         8.44 o
   4   4  15        361.20        364.53        12.84 o
   5   4  15        157.24        161.85        13.50 o
   6   4  15         75.92         63.92        16.11 o
   7   4  15        179.55        152.93        19.61 o
   8   4  15        256.41        298.19        28.79 o
   9   4  15         22.06         42.40        19.52 o
  10   4  15        520.19        504.79        36.60 o
  11   4  15        198.53        175.28        21.23 o
  12   4  15         61.97         54.03        13.38 o
  13   4  15         53.20         47.24        10.45 o
   0   5  15         46.23         48.05        10.40 o
   1   5  15        116.38        118.88        10.39 o
   2   5  15        505.97        494.49        13.37 o
   3   5  15          8.12         13.25         4.66 o
   4   5  15         99.85        103.63        12.63 o
   5   5  15        706.88        568.19        34.28 o
   6   5  15       1711.11       1675.91        70.00 o
   7   5  15        479.25        458.85        35.84 o
   8   5  15       1235.71       1352.07        59.85 o
   9   5  15         26.10         39.41        16.84 o
  10   5  15         13.21          6.03        13.54 o
  11   5  15         68.38         51.06        13.45 o
  12   5  15          4.42         15.75         8.74 o
   1   6  15       3574.95       3635.20        44.68 o
   2   6  15        351.09        367.81        15.14 o
   3   6  15       1070.77       1103.73        48.08 o
   4   6  15         51.71         43.12        17.23 o
   5   6  15       1491.34       1641.25        43.34 o
   6   6  15        206.40        258.58        27.40 o
   7   6  15       1846.01       1893.65        71.55 o
   8   6  15         35.54         24.11        15.89 o
   9   6  15        654.45        636.25        36.03 o
  10   6  15        146.40        116.08        15.57 o
  11   6  15        275.94        241.51        17.33 o
   0   7  15          3.74         -2.58        13.12 o
   1   7  15        257.41        258.14        17.69 o
   2   7  15          5.87         -9.63         9.85 o
   3   7  15        628.17        690.27        27.23 o
   4   7  15       1499.69       1673.99        43.23 o
   5   7  15        828.86        827.55        43.79 o
   6   7  15        265.44        272.94        25.78 o
   7   7  15        667.10        685.95        37.07 o
   8   7  15         89.73         94.51        15.85 o
   9   7  15         58.43         46.28        11.40 o
  10   7  15         99.79         95.06        10.94 o
   1   8  15         34.81         26.56         8.72 o
   2   8  15       1510.87       1670.31        41.83 o
   3   8  15        152.45        133.30        17.83 o
   4   8  15        710.22        781.30        25.27 o
   5   8  15        164.73        156.94        18.57 o
   6   8  15         10.93         16.03        10.44 o
   7   8  15         50.79         38.68        10.30 o
   8   8  15        465.97        474.61        22.38 o
   0   9  15        271.12        282.59        19.83 o
   1   9  15         13.71         20.37         6.71 o
   2   9  15        185.67        189.59        11.55 o
   3   9  15        337.59        327.73        20.49 o
   4   9  15         34.25         33.35         9.09 o
   5   9  15         96.00         78.50        10.09 o
   6   9  15        730.02        719.40        25.13 o
   0   0  16      15223.14      14804.88       400.30 o
   2   0  16         17.47         25.15        20.45 o
   4   0  16         75.30         71.41        34.35 o
   6   0  16        107.30         66.80        29.57 o
   8   0  16        250.73        277.43        56.23 o
   1   1  16        272.09        258.44        21.62 o
   2   1  16         76.13         69.73        15.57 o
   3   1  16       2121.22       2083.62        95.09 o
   4   1  16        817.61        798.85        60.56 o
   5   1  16        247.67        238.37        36.71 o
   6   1  16        153.89        177.07        34.98 o
   7   1  16       2313.84       2258.52       110.64 o
   8   1  16        132.56         63.86        23.69 o
  14   1  16         33.77         -9.35         7.88 o
   0   2  16         19.76         11.29        20.56 o
   1   2  16       4814.76       4534.02       158.75 o
   2   2  16       2059.93       2195.81        68.42 o
   3   2  16       5711.05       5623.27       226.03 o
   4   2  16        659.84        751.75       106.17 o
   5   2  16        422.32        442.22        23.06 o
   6   2  16         22.88         16.51         8.40 o
   7   2  16        168.62         97.30        27.16 o
   8   2  16        127.93        126.39        30.21 o
   1   3  16        111.61         88.18        19.47 o
   2   3  16         26.48         31.80         8.04 o
   3   3  16       1746.77       1714.03        49.57 o
   4   3  16        706.33        673.16        23.48 o
   5   3  16       2664.97       2761.66        86.70 o
   6   3  16         10.12         13.65        10.11 o
   7   3  16       2263.90       2193.96       107.71 o
  12   3  16        161.23        126.30        16.74 o
  13   3  16        151.43         66.99        11.54 o
   0   4  16       4976.96       4776.42        96.11 o
   1   4  16         52.03         55.34         7.29 o
   2   4  16        185.77        191.38         9.91 o
   3   4  16        153.33        142.96         8.71 o
   4   4  16       1344.29       1273.85        26.22 o
   5   4  16        337.33        323.18        17.78 o
   6   4  16        140.74        162.37        18.11 o
   7   4  16        293.49        211.70        27.59 o
   8   4  16       1513.21       1739.93        65.31 o
   9   4  16        370.49        270.55        29.67 o
  10   4  16        233.91        236.01        25.22 o
  11   4  16         19.66          9.65        12.88 o
  12   4  16        949.58        836.97        35.37 o
  13   4  16         30.27          6.26         6.79 o
   1   5  16        810.57        816.33        18.53 o
   2   5  16        486.86        479.49        14.64 o
   3   5  16        171.40        161.43         9.41 o
   4   5  16       1601.98       1657.84        40.73 o
   5   5  16        274.87        247.30        24.25 o
   6   5  16        326.99        305.39        28.96 o
   7   5  16       1003.86        986.15        50.26 o
   8   5  16       2091.27       2214.74        78.32 o
   9   5  16         75.63         80.84        18.04 o
  10   5  16        112.22         88.28        17.55 o
  11   5  16         47.92         30.57        12.24 o
  12   5  16        202.58        150.10        13.30 o
   0   6  16         11.18          8.68         9.32 o
   1   6  16       2559.65       2633.88        74.49 o
   2   6  16        344.26        341.53        11.46 o
   3   6  16         85.28         86.12        11.72 o
   4   6  16        837.55        819.91        68.97 o
   5   6  16        477.70        474.19        35.42 o
   6   6  16        126.62        110.51        20.45 o
   7   6  16        414.05        414.05        31.81 o
   8   6  16         82.89         85.83        17.62 o
   9   6  16        352.11        356.40        26.24 o
  10   6  16          0.46         -1.60         9.60 o
  11   6  16        250.37        260.81        16.80 o
   1   7  16        428.04        475.46        31.95 o
   2   7  16          9.04         26.65        10.12 o
   3   7  16       2004.12       2150.62        50.17 o
   4   7  16       1073.15       1161.62        34.25 o
   5   7  16        415.61        457.79        31.55 o
   6   7  16        119.20        139.72        18.98 o
   7   7  16       2062.34       2144.14        69.10 o
   8   7  16        185.77        194.93        18.62 o
   9   7  16        308.99        315.23        19.74 o
  10   7  16          8.82          3.79         5.67 o
   0   8  16        343.50        356.02        26.21 o
   1   8  16        223.96        237.87        15.29 o
   2   8  16          1.86         -1.38         7.86 o
   3   8  16        185.01        188.67        13.07 o
   4   8  16        404.58        456.08        27.13 o
   5   8  16        100.84         93.01        13.67 o
   6   8  16        126.87        142.02        15.54 o
   7   8  16         92.01         86.64        11.45 o
   8   8  16        433.46        470.20        20.31 o
   1   9  16        114.30         98.12        11.26 o
   2   9  16        113.32        109.59         8.29 o
   3   9  16        361.18        352.35        19.78 o
   4   9  16        621.98        621.45        25.29 o
   5   9  16        290.01        271.40        15.34 o
   2   0  17       3209.48       2952.68       101.43 o
   4   0  17         85.87         10.90        28.58 o
   6   0  17       2070.84       2186.04       156.30 o
   8   0  17        474.54        446.21        71.83 o
   0   1  17       2299.03       2326.07        91.98 o
   1   1  17        840.53        724.02        35.30 o
   2   1  17        323.70        287.44        23.27 o
   3   1  17       3277.44       3023.73       119.69 o
   4   1  17         64.52         74.31        26.17 o
   5   1  17        755.12        696.36        29.15 o
   6   1  17       1349.09       1183.20        79.91 o
   7   1  17       1024.05        941.96        72.17 o
   8   1  17        234.95        214.12        35.37 o
   1   2  17       3153.10       3020.28        76.15 o
   2   2  17       2331.21       2391.74        65.93 o
   3   2  17       2016.16       1795.55        46.97 o
   4   2  17        296.08        298.16        19.44 o
   5   2  17        843.18        874.57        33.88 o
   6   2  17        240.67        231.04        18.73 o
   7   2  17        887.62        802.11        70.00 o
   8   2  17        345.61        364.85        42.07 o
  13   2  17        539.48        228.79        18.50 o
   0   3  17        788.64        645.58        29.23 o
   1   3  17        814.00        763.15        20.19 o
   2   3  17        281.76        247.32        16.14 o
   3   3  17       1961.24       1931.90        54.52 o
   4   3  17       1636.14       1708.89        60.12 o
   5   3  17       2779.37       2308.14       127.28 o
   6   3  17         79.99         68.32        12.41 o
   7   3  17       1487.45       1491.82        90.21 o
  11   3  17        337.18        289.11        24.54 o
  12   3  17         34.75         46.15        12.93 o
  13   3  17        313.29        168.42        14.00 o
   1   4  17        121.41        103.74         8.64 o
   2   4  17       1908.77       1755.67        34.55 o
   3   4  17        483.51        535.28        16.01 o
   4   4  17         11.23         22.04         6.05 o
   5   4  17        218.18        229.28        11.26 o
   6   4  17         28.57         34.04        13.23 o
   7   4  17        196.58        185.79        24.71 o
   8   4  17        373.05        431.55        31.88 o
   9   4  17        479.73        376.01        30.31 o
  10   4  17        772.97        794.35        39.83 o
  11   4  17        161.13        140.70        17.24 o
  12   4  17        202.11        116.87        14.49 o
   0   5  17       4988.16       4954.55       103.17 o
   1   5  17       1846.60       1824.06        36.11 o
   2   5  17        850.70        821.84        19.56 o
   3   5  17        484.05        455.03        14.92 o
   4   5  17         31.60         22.25        16.09 o
   5   5  17        169.53        153.60        22.05 o
   6   5  17       2624.42       2715.24        89.66 o
   7   5  17        321.20        359.38        30.20 o
   8   5  17         16.46          6.71        14.31 o
   9   5  17        263.42        296.80        26.10 o
  10   5  17        117.58        100.38        16.36 o
  11   5  17        174.94        165.57        16.14 o
  12   5  17        472.30        330.34        16.77 o
   1   6  17        807.25        820.54        41.00 o
   2   6  17        204.39        215.82        12.20 o
   3   6  17        824.28        882.97        90.57 o
   4   6  17         20.00        -10.14        13.88 o
   5   6  17         51.70         70.34        17.39 o
   6   6  17        661.16        626.67        37.70 o
   7   6  17         30.25         33.20        15.22 o
   8   6  17        156.83        169.49        20.12 o
   9   6  17       1018.16        999.64        41.00 o
  10   6  17         22.20         18.60         9.25 o
  11   6  17          2.99          4.92         5.52 o
   0   7  17        579.98        590.44        34.62 o
   1   7  17        590.86        652.33        45.08 o
   2   7  17         60.14         64.96        15.97 o
   3   7  17       1618.62       1691.15        41.71 o
   4   7  17         98.03        126.57        22.44 o
   5   7  17        201.70        200.50        21.66 o
   6   7  17        583.98        643.11        34.09 o
   7   7  17        890.00        786.38        35.44 o
   8   7  17          1.09         15.59         9.78 o
   9   7  17        577.12        570.67        24.44 o
   1   8  17        395.31        437.32        18.65 o
   2   8  17        527.96        536.06        21.43 o
   3   8  17        181.21        179.70        11.82 o
   4   8  17        359.87        342.62        22.32 o
   5   8  17        390.24        396.35        23.20 o
   6   8  17        263.27        295.33        19.25 o
   7   8  17        508.60        501.76        22.41 o
   0   9  17        164.20        136.55        12.37 o
   1   9  17        132.47        116.95         8.27 o
   2   9  17        696.43        751.40        27.70 o
   3   9  17        249.59        235.17        14.61 o
   4   9  17         98.30        119.95        10.55 o
   0   0  18       3480.64       3929.86       178.67 o
   2   0  18       1458.80       1328.81        70.81 o
   4   0  18       1723.71       1617.57       127.18 o
   6   0  18       3943.85       3929.58       215.64 o
   8   0  18       3912.13       3790.20       208.22 o
   1   1  18       2677.43       2462.78        68.56 o
   2   1  18       4663.27       4314.21        91.93 o
   3   1  18       2397.36       2208.79       103.18 o
   4   1  18       1221.65       1137.95        42.26 o
   5   1  18       2021.86       1854.33        50.59 o
   6   1  18          3.72         -0.47        15.57 o
   7   1  18        466.63        391.99        46.54 o
   8   1  18        369.57        373.81       126.27 o
   0   2  18       1387.07       1379.80        74.27 o
   1   2  18        824.35        711.69        23.56 o
   2   2  18         91.64        111.26        10.49 o
   3   2  18        946.42        907.47        32.13 o
   4   2  18        257.37        215.29        17.81 o
   5   2  18       1553.05       1466.42        58.99 o
   6   2  18        280.68        259.19        19.68 o
   7   2  18       1274.40       1265.09        85.44 o
  12   2  18         22.09         -6.06        11.16 o
  13   2  18         55.57         -7.39         7.19 o
   1   3  18       2138.49       2068.31        46.37 o
   2   3  18       3640.32       3590.79        71.54 o
   3   3  18       1290.89       1216.98        42.20 o
   4   3  18        563.78        514.94        34.35 o
   5   3  18        592.16        565.49        21.22 o
   6   3  18        339.82        332.85        42.20 o
   7   3  18       1042.73       1056.75        48.25 o
   9   3  18        521.18        516.11        32.30 o
  10   3  18       1882.86       1322.60        58.63 o
  11   3  18        509.70        470.24        27.01 o
  12   3  18        122.32         61.09        12.59 o
   0   4  18        833.74        761.83        29.90 o
   1   4  18        237.22        218.17        11.64 o
   2   4  18        543.28        522.86        17.61 o
   3   4  18        916.23        954.24        46.72 o
   4   4  18        472.33        443.75        21.53 o
   5   4  18        124.16        134.49         8.85 o
   6   4  18       2312.03       2159.64        77.64 o
   7   4  18         52.72         30.92        15.75 o
   8   4  18        512.46        508.75        35.59 o
   9   4  18        575.30        489.41        31.83 o
  10   4  18        130.18        100.44        15.94 o
  11   4  18        342.11        288.19        20.73 o
  12   4  18        325.93        229.99        15.48 o
   1   5  18       2814.80       2833.59        56.41 o
   2   5  18         55.85         42.65         6.64 o
   3   5  18        505.23        491.00        15.43 o
   4   5  18        143.52        152.85         9.31 o
   5   5  18        110.38        101.89        17.71 o
   6   5  18         90.30         60.32        15.05 o
   7   5  18         36.67         62.34        17.49 o
   8   5  18         12.15         -1.92        13.19 o
   9   5  18        460.97        409.28        28.14 o
  10   5  18       1707.97       1651.09        54.06 o
  11   5  18        112.13         85.31        11.09 o
   0   6  18       1207.87       1260.30        72.95 o
   1   6  18        226.79        214.02        10.43 o
   2   6  18         28.82         19.42         6.46 o
   3   6  18       2122.10       2252.11        74.19 o
   4   6  18         95.87         82.54        17.48 o
   5   6  18        952.97        954.71        44.95 o
   6   6  18        434.36        451.26        30.51 o
   7   6  18        208.15        190.55        20.43 o
   8   6  18         46.47         62.16        13.63 o
   9   6  18       1089.91       1103.45        40.29 o
  10   6  18         37.40         20.40         8.24 o
   1   7  18        891.50        903.52        28.35 o
   2   7  18       1512.56       1568.59        38.70 o
   3   7  18        935.04        919.81        33.70 o
   4   7  18        697.53        700.89        36.05 o
   5   7  18        106.45         83.15        14.68 o
   6   7  18         51.60         41.59        10.54 o
   7   7  18        232.52        198.98        17.19 o
   8   7  18         64.48         75.56        10.70 o
   9   7  18        320.04        320.09        15.96 o
   0   8  18         12.19         23.05        10.15 o
   1   8  18        291.97        301.86        14.47 o
   2   8  18        360.20        336.72        14.37 o
   3   8  18         12.67          9.69         9.53 o
   4   8  18         49.08         59.19        11.87 o
   5   8  18        475.84        495.21        24.19 o
   6   8  18       1211.72       1322.49        39.76 o
   7   8  18        244.83        239.25        13.67 o
   1   9  18         57.28         54.94         8.14 o
   2   9  18        662.74        642.10        22.96 o
   3   9  18         98.57         88.10         8.24 o
   2   0  19        158.84        177.83        41.61 o
   4   0  19       1646.29       1652.71       131.10 o
   6   0  19       2161.92       2066.31       156.29 o
   0   1  19       1119.49        948.92        60.87 o
   1   1  19       2056.43       1865.49        63.61 o
   2   1  19         23.85         23.93         6.66 o
   3   1  19       1106.34        961.82        34.67 o
   4   1  19       3514.38       3415.24        73.64 o
   5   1  19       2185.21       2013.06        53.03 o
   6   1  19       1357.11       1280.86        41.07 o
   7   1  19        410.61        406.34        50.13 o
   1   2  19        703.50        675.72        23.22 o
   2   2  19        777.30        835.57        27.57 o
   3   2  19       2463.99       2380.37        65.07 o
   4   2  19        403.43        417.65        22.32 o
   5   2  19       2001.53       1893.18        62.81 o
   6   2  19        760.98        740.36        32.53 o
   7   2  19       2230.33       2069.18       108.38 o
  12   2  19         36.24         27.05         9.16 o
   0   3  19       4324.66       4256.39        83.18 o
   1   3  19       1994.41       1818.47        50.31 o
   2   3  19        337.05        322.38        19.93 o
   3   3  19       1511.43       1509.71        51.36 o
   4   3  19        657.65        659.33        43.39 o
   5   3  19        168.76        170.51        17.52 o
   6   3  19          5.96         -1.94        12.99 o
   7   3  19        204.64        233.17        21.92 o
   8   3  19       1441.28       1091.81        53.56 o
   9   3  19        197.87        203.60        21.27 o
  10   3  19        118.55         70.36        14.66 o
  11   3  19        942.32        856.61        35.36 o
  12   3  19        275.55        175.41        13.87 o
   1   4  19        326.93        310.61        14.21 o
   2   4  19       1278.94       1213.52        34.69 o
   3   4  19        600.89        611.54        20.67 o
   4   4  19        965.76        930.92        29.71 o
   5   4  19        338.71        333.18        13.30 o
   6   4  19        348.27        334.18        28.25 o
   7   4  19        188.56        160.89        21.49 o
   8   4  19       1103.09       1189.81        50.63 o
   9   4  19         83.37         79.27        15.85 o
  10   4  19        535.43        486.50        28.06 o
  11   4  19        527.63        360.00        21.68 o
   0   5  19       1154.79       1124.60        38.24 o
   1   5  19       2857.05       2776.29        61.04 o
   2   5  19        262.79        272.26        11.82 o
   3   5  19        221.52        205.56        10.92 o
   4   5  19        235.80        220.08        10.99 o
   5   5  19        228.48        254.00        24.72 o
   6   5  19         50.45          8.99        13.61 o
   7   5  19         25.23         29.42        13.79 o
   8   5  19        404.64        410.25        27.12 o
   9   5  19        277.48        266.49        20.67 o
  10   5  19        156.19        152.47        15.01 o
  11   5  19        180.11        111.95        10.31 o
   1   6  19       1646.88       1695.40        31.24 o
   2   6  19        115.05        110.89        10.99 o
   3   6  19       1524.74       1491.72        34.55 o
   4   6  19         84.46         97.16        16.24 o
   5   6  19        805.31        821.86        40.44 o
   6   6  19        107.00        124.49        18.41 o
   7   6  19        705.96        672.26        34.49 o
   8   6  19        447.59        419.28        25.20 o
   9   6  19        567.23        599.98        26.52 o
  10   6  19         25.81         32.35         7.02 o
   0   7  19       1207.18       1256.79        46.36 o
   1   7  19        859.83        837.69        27.82 o
   2   7  19         30.71         71.36        13.49 o
   3   7  19        723.42        771.92        35.40 o
   4   7  19        189.59        178.45        18.05 o
   5   7  19        151.09        156.14        16.17 o
   6   7  19         21.42         22.48         9.62 o
   7   7  19         48.86         41.66        10.30 o
   8   7  19         32.51         43.44         8.19 o
   1   8  19        113.70        121.19        13.64 o
   2   8  19          8.59          7.89         8.19 o
   3   8  19         10.41         17.83         8.18 o
   4   8  19       1118.88       1211.78        38.75 o
   5   8  19        161.10        155.43        12.66 o
   6   8  19         29.53         34.14         6.36 o
   0   0  20      21627.00      22638.23       574.71 o
   2   0  20       1332.29       1308.78        40.83 o
   4   0  20       1663.76       1611.38       130.81 o
   6   0  20         28.39        105.70        45.83 o
   1   1  20        714.77        651.17        35.20 o
   2   1  20       3664.41       3695.03        76.17 o
   3   1  20        445.57        399.20        29.87 o
   4   1  20        393.15        354.47        32.87 o
   5   1  20       1257.49       1195.45        39.11 o
   6   1  20        230.85        242.52        18.06 o
   7   1  20        237.52        230.40        41.21 o
   0   2  20       2955.45       2856.45        62.54 o
   1   2  20       3325.64       3147.00        58.02 o
   2   2  20         71.80         59.00        10.24 o
   3   2  20       4314.13       4098.57        88.38 o
   4   2  20        481.19        481.80        24.95 o
   5   2  20       2094.83       1967.57        54.37 o
   6   2  20       1919.92       1895.83        52.72 o
  10   2  20         58.45         26.72        13.47 o
  11   2  20        450.53        232.76        20.23 o
   1   3  20       1590.38       1516.17        29.97 o
   2   3  20        551.58        533.64        20.55 o
   3   3  20        922.52        863.78        34.01 o
   4   3  20         29.21         38.43        12.24 o
   5   3  20       1521.92       1574.53        88.75 o
   7   3  20        579.38        477.60        31.48 o
   8   3  20         78.68         43.49        14.02 o
   9   3  20        324.22        318.98        23.69 o
  10   3  20        371.06        337.63        23.17 o
  11   3  20        294.66        231.75        16.86 o
   0   4  20       3812.10       3613.21        79.16 o
   1   4  20        122.08        109.79         9.33 o
   2   4  20       1469.39       1468.95        32.35 o
   3   4  20        151.23        164.69        10.85 o
   4   4  20        970.39       1012.82        45.86 o
   5   4  20        425.58        397.48        14.59 o
   6   4  20        207.30        218.99        14.61 o
   7   4  20         38.86         31.43        14.79 o
   8   4  20        722.00        716.01        36.64 o
   9   4  20         37.26          9.81        11.12 o
  10   4  20         21.60         14.17        10.30 o
  11   4  20         60.95         37.54         8.76 o
   1   5  20        399.37        422.89        17.43 o
   2   5  20         44.16         31.22         7.60 o
   3   5  20        129.02        135.87         8.99 o
   4   5  20        403.36        400.15        14.40 o
   5   5  20         67.37         46.43        12.30 o
   6   5  20         14.41          0.63        11.92 o
   7   5  20        123.65        128.46        18.26 o
   8   5  20        874.48        820.07        37.01 o
   9   5  20        177.75        152.68        14.87 o
  10   5  20        417.91        356.87        18.86 o
   0   6  20         41.03         56.41        11.28 o
   1   6  20       2130.29       2208.47        43.86 o
   2   6  20        578.11        545.21        15.64 o
   3   6  20        776.62        770.73        22.19 o
   4   6  20          0.03         -4.93        12.04 o
   5   6  20        836.98        862.27        38.14 o
   6   6  20         35.21         34.39        11.18 o
   7   6  20        362.51        373.02        23.44 o
   8   6  20         13.99         16.40         9.02 o
   9   6  20        296.52        283.48        16.19 o
   1   7  20        331.88        333.78        22.13 o
   2   7  20        704.14        753.80        33.01 o
   3   7  20        822.50        907.88        36.48 o
   4   7  20         85.08         97.34        13.40 o
   5   7  20        510.30        513.20        25.46 o
   6   7  20        213.96        180.87        14.07 o
   7   7  20        581.23        587.77        23.52 o
   3   8  20        143.11        145.48        11.94 o
   4   8  20        227.63        182.93        12.44 o
   2   0  21       3605.93       3239.82        75.66 o
   4   0  21       1667.97       1662.88       134.51 o
   6   0  21        493.63        547.00        77.40 o
   0   1  21       2728.05       2789.63       108.54 o
   1   1  21        386.38        371.58        17.64 o
   2   1  21        920.77        822.14        31.05 o
   3   1  21        199.21        178.72        14.49 o
   4   1  21         26.99         35.44        22.10 o
   5   1  21       1515.74       1424.24        56.27 o
   6   1  21        368.32        333.83        22.86 o
   1   2  21       4664.62       4396.77        72.88 o
   2   2  21        133.74        125.55        13.01 o
   3   2  21       3203.04       3183.88        71.71 o
   4   2  21        582.16        570.38        26.88 o
   5   2  21        566.07        525.74        26.19 o
   6   2  21        653.99        596.68        31.80 o
   9   2  21       1134.99        858.78        37.66 o
  10   2  21         47.61         10.04         9.78 o
   0   3  21         41.15         32.95         9.55 o
   1   3  21       1183.98       1158.58        26.72 o
   2   3  21          6.82         -1.11         5.97 o
   3   3  21        327.45        314.47        27.76 o
   4   3  21         40.88         37.96        11.31 o
   5   3  21       3186.26       3432.03        92.02 o
   8   3  21         25.41         11.65        10.28 o
   9   3  21        380.67        326.32        22.61 o
  10   3  21         83.55         58.31        11.95 o
   1   4  21        221.68        206.15        11.76 o
   2   4  21       3340.76       3375.94        56.27 o
   3   4  21         90.78         76.63         8.64 o
   4   4  21        204.98        184.15        12.41 o
   5   4  21        220.16        219.62        12.82 o
   6   4  21        104.24        124.89        39.06 o
   7   4  21         12.28          4.43        12.90 o
   8   4  21        386.55        355.63        24.16 o
   9   4  21         36.36         37.84        11.23 o
  10   4  21       2144.80       1917.86        52.88 o
   0   5  21       1239.00       1374.04        47.09 o
   1   5  21         52.12         64.98         8.71 o
   2   5  21       1166.09       1216.30        31.27 o
   3   5  21        371.83        360.92        16.07 o
   4   5  21        119.20        116.20        11.99 o
   5   5  21        190.86        180.87        18.97 o
   6   5  21        597.14        624.07        32.75 o
   7   5  21         86.83        105.39        14.76 o
   8   5  21        105.77         73.00        11.97 o
   9   5  21          3.13        -13.18         8.67 o
   1   6  21        504.78        519.00        26.96 o
   2   6  21         83.97         81.97        11.45 o
   3   6  21       1120.21       1140.32        27.37 o
   4   6  21        169.44        155.08        15.81 o
   5   6  21        368.02        328.01        21.72 o
   6   6  21         60.21         60.48        11.95 o
   7   6  21        163.70        173.32        14.56 o
   8   6  21         14.50         15.22         6.54 o
   3   7  21        641.32        684.34        28.54 o
   4   7  21        115.01         95.81        11.47 o
   5   7  21        877.19        831.56        30.36 o
   0   0  22       7488.57       7086.18       263.96 o
   2   0  22       1056.70       1012.28        36.13 o
   4   0  22       3549.01       3549.72       201.91 o
   1   1  22        929.28        909.64        31.85 o
   2   1  22       1050.17        985.55        41.94 o
   3   1  22        428.89        409.07        30.99 o
   4   1  22       3483.36       3505.85        76.27 o
   5   1  22       1387.80       1327.61        40.65 o
   0   2  22        449.43        477.11        23.06 o
   1   2  22       3241.71       3131.89        69.72 o
   2   2  22          7.26          2.44         9.08 o
   3   2  22       1887.15       1886.31        51.03 o
   4   2  22        384.97        373.17        22.68 o
   5   2  22        967.96        996.10        35.63 o
   6   2  22        804.44        799.54        35.62 o
   1   3  22        515.20        527.20        25.82 o
   2   3  22         79.18         70.55         8.78 o
   3   3  22        626.95        645.36        27.06 o
   4   3  22        201.91        169.95        18.51 o
   5   3  22       2006.06       2082.21        64.51 o
   8   3  22        648.43        706.39        26.99 o
   0   4  22       6104.10       6042.62       252.45 o
   1   4  22         97.61        105.90        11.06 o
   2   4  22         11.63         22.66         7.83 o
   3   4  22        311.52        313.50        15.46 o
   4   4  22        491.15        474.64        18.50 o
   5   4  22         28.45         40.86         7.88 o
   6   4  22        179.20        203.64        14.66 o
   8   4  22       1382.68       1366.12        45.15 o
   1   5  22        295.75        292.87        14.78 o
   2   5  22          3.07          0.83        13.46 o
   3   5  22        197.25        194.72        11.96 o
   4   5  22        505.26        511.02        23.48 o
   5   5  22        290.32        275.64        15.98 o
   7   5  22        586.10        540.63        26.05 o
   0   6  22         24.82         21.58         9.40 o
   1   6  22        893.83        917.51        23.97 o
   2   6  22         36.58         49.83         9.50 o
   3   6  22       1410.41       1370.98        39.36 o
   2   0  23       1167.04       1014.78        36.21 o
   4   0  23       1012.92       1051.09       107.56 o
   0   1  23       1266.26       1147.53       124.74 o
   1   1  23       1016.09        885.05        32.05 o
   2   1  23         41.07         38.35         7.03 o
   3   1  23       1314.84       1251.69        39.30 o
   4   1  23        427.62        431.90        22.81 o
   5   1  23        501.36        494.38        26.29 o
   1   2  23       1524.57       1505.48        40.27 o
   2   2  23        260.04        242.88        20.99 o
   3   2  23        688.16        644.46        43.47 o
   4   2  23         50.03         57.24        10.79 o
   5   2  23       2350.37       2437.13        70.19 o
   6   2  23         90.59         89.34        12.53 o
   0   3  23       6325.96       6384.14       349.43 o
   1   3  23        640.58        591.25        19.84 o
   2   3  23       1095.72       1116.53        28.06 o
   3   3  23       1425.60       1456.58        73.90 o
   4   3  23        922.81        940.35        27.34 o
   5   3  23        713.06        695.77        22.63 o
   6   3  23        284.85        278.47        18.76 o
   7   3  23         32.21         37.32         8.82 o
   8   3  23        315.46        309.26        16.67 o
   1   4  23         25.45         23.50         8.18 o
   2   4  23         27.92         28.95         7.81 o
   3   4  23        219.87        215.96        13.19 o
   4   4  23        570.19        597.26        38.78 o
   5   4  23        275.56        289.14        18.21 o
   6   4  23         27.27         29.96         8.28 o
   0   5  23        156.67        122.35        14.84 o
   1   5  23        354.87        336.76        15.43 o
   2   5  23         14.28         20.02         6.79 o
   3   5  23        305.67        279.62        13.44 o
   4   5  23        922.13        883.87        31.36 o
   5   5  23         88.15         94.57         9.34 o
   1   6  23       1496.30       1471.05        31.60 o
   2   6  23          9.74          8.52         7.41 o
   3   6  23        826.71        780.06        26.53 o
   0   0  24         42.64         86.99        36.95 o
   2   0  24       1395.70       1319.91       121.51 o
   1   1  24        800.90        718.91        29.15 o
   2   1  24        310.74        315.10        13.62 o
   3   1  24       1267.80       1228.51        42.49 o
   4   1  24         40.50         34.64        10.59 o
   5   1  24         84.93         71.14        12.37 o
   0   2  24       2853.18       2954.41       265.91 o
   1   2  24        185.97        173.78        11.78 o
   2   2  24         12.47          6.36         9.83 o
   3   2  24        532.62        523.32        28.93 o
   4   2  24         64.98         77.02        13.18 o
   5   2  24       2078.25       2235.15        64.90 o
   1   3  24       1860.82       1720.60        39.87 o
   2   3  24       1718.69       1733.41        64.62 o
   3   3  24        678.31        731.05        23.88 o
   4   3  24         50.24         48.00         8.53 o
   5   3  24        271.68        277.58        14.42 o
   6   3  24          1.64         -8.08         9.06 o
   7   3  24         85.65         63.29         9.63 o
   8   3  24        228.22        216.67        13.38 o
   0   4  24        284.74        314.68        21.73 o
   1   4  24        107.02        100.58        10.13 o
   2   4  24        358.82        367.73        16.66 o
   3   4  24        179.47        181.60        26.29 o
   4   4  24         23.23         19.57         6.57 o
   5   4  24        404.56        380.76        20.27 o
   6   4  24       1216.00       1266.72        38.15 o
   1   5  24        399.95        384.38        16.23 o
   2   5  24        510.36        517.78        18.18 o
   3   5  24        264.99        287.82        14.59 o
   4   5  24         15.67          2.90         7.10 o
   5   5  24         43.48         47.99         7.03 o
   0   6  24        338.71        320.32        18.40 o
   1   6  24        114.28        102.75         8.04 o
   2   6  24         37.52         29.93         7.34 o
   3   6  24        583.28        536.50        20.50 o
   2   0  25        237.96        204.80        23.90 o
   0   1  25       1135.92       1109.15        43.99 o
   1   1  25        414.84        424.11        21.62 o
   2   1  25        251.79        248.34        13.11 o
   3   1  25        729.73        761.76        33.55 o
   4   1  25        189.16        171.62        16.44 o
   5   1  25        616.02        646.97        28.37 o
   1   2  25        213.35        205.50        13.05 o
   2   2  25          4.05          0.54        15.99 o
   3   2  25        919.74        880.64        37.00 o
   4   2  25         72.70         70.82        12.09 o
   5   2  25        776.53        784.95        32.79 o
   9   2  25        508.09        555.18        20.67 o
   0   3  25        755.02        809.46        35.43 o
   1   3  25       1125.64       1174.67        30.87 o
   2   3  25          4.61         -1.23         7.22 o
   3   3  25        882.10        848.81        25.53 o
   4   3  25          4.13          5.91         6.62 o
   5   3  25        549.75        557.74        19.22 o
   6   3  25         24.12         22.94         8.32 o
   7   3  25        172.11        179.00        13.41 o
   1   4  25        435.26        426.42        17.51 o
   2   4  25        350.48        343.22        18.24 o
   3   4  25        308.74        329.40        14.75 o
   4   4  25         86.19         88.87         8.89 o
   5   4  25        105.54         81.58        10.36 o
   6   4  25         33.94         27.16         6.91 o
   0   5  25       3587.42       3738.88        90.51 o
   1   5  25        655.49        634.65        19.91 o
   2   5  25        252.86        240.85        12.33 o
   3   5  25        409.75        388.00        14.70 o
   4   5  25        700.54        739.85        26.43 o
   5   5  25         78.11         73.91         7.93 o
   1   6  25        507.81        471.47        20.38 o
   2   6  25        179.26        163.47        11.63 o
   3   6  25        336.37        332.16        14.73 o
   0   0  26       7397.70       7458.92       164.28 o
   2   0  26        599.52        541.29        27.56 o
   1   1  26        179.58        191.40        10.13 o
   2   1  26        343.76        320.41        15.34 o
   3   1  26        209.87        190.38        16.91 o
   4   1  26         13.93         28.98         8.94 o
   5   1  26       1129.31       1165.45        39.13 o
   0   2  26        946.56        957.17        39.75 o
   1   2  26        815.47        859.29        25.82 o
   2   2  26        134.42        125.04        11.05 o
   3   2  26       1370.50       1425.77        38.68 o
   4   2  26         91.48        102.55        13.68 o
   5   2  26         45.28         41.02        10.37 o
   8   2  26          9.63         -1.89         6.39 o
   1   3  26        213.51        202.29        13.18 o
   2   3  26        171.56        190.87        12.13 o
   3   3  26        778.67        816.30        24.28 o
   4   3  26        544.53        587.02        19.88 o
   5   3  26        419.77        448.77        16.69 o
   6   3  26        209.96        218.07        15.27 o
   7   3  26        383.14        426.21        19.14 o
   0   4  26        880.20        874.53        35.39 o
   1   4  26        580.08        561.67        19.77 o
   2   4  26        470.50        502.15        18.35 o
   3   4  26        270.01        263.87        13.23 o
   4   4  26         38.14         40.43         6.52 o
   5   4  26        140.80        126.71        11.44 o
   6   4  26        276.08        241.70        13.69 o
   1   5  26        785.51        793.73        23.15 o
   2   5  26        121.36        125.61        12.25 o
   3   5  26        411.40        427.27        19.73 o
   4   5  26        523.10        500.49        20.09 o
   1   6  26        899.53        918.02        28.98 o
   2   6  26        105.32        114.15         9.36 o
   2   0  27        178.37        179.25        15.89 o
   0   1  27         35.30         42.45         7.19 o
   1   1  27         36.36         47.63         6.27 o
   2   1  27        149.18        134.03         9.94 o
   3   1  27         45.65         34.31        10.46 o
   4   1  27        286.57        294.39        18.52 o
   5   1  27       1783.90       1797.50        50.09 o
   9   1  27         89.48        115.75         9.15 o
   1   2  27       1589.53       1661.32        37.83 o
   2   2  27         25.82         20.74         9.30 o
   3   2  27        871.31        938.64        26.28 o
   4   2  27         51.79         57.35        23.87 o
   5   2  27        242.88        243.09        12.42 o
   6   2  27         38.72         54.02        10.62 o
   7   2  27       1013.16       1065.87        34.87 o
   8   2  27         15.89         24.27         6.33 o
   0   3  27         84.17         91.28        13.30 o
   1   3  27        131.44        133.90        10.77 o
   2   3  27        835.93        845.29        24.64 o
   3   3  27        417.08        428.12        16.79 o
   4   3  27        169.24        178.71        10.91 o
   5   3  27        324.51        366.70        19.91 o
   6   3  27        594.11        683.82        25.96 o
   7   3  27        122.87        162.77        11.07 o
   1   4  27        384.40        385.59        15.49 o
   2   4  27       1614.18       1717.70        36.31 o
   3   4  27        191.94        193.39        11.03 o
   4   4  27         35.29         42.44         8.74 o
   5   4  27        192.97        212.45        13.18 o
   6   4  27         48.51         55.17         6.95 o
   0   5  27         10.53         14.80         7.84 o
   1   5  27        367.66        371.87        13.83 o
   2   5  27        131.99        132.26         8.91 o
   3   5  27        121.09        118.69        10.69 o
   4   5  27          3.72          6.03         5.34 o
   0   0  28       1015.40       1021.13        39.38 o
   2   0  28       2807.82       2908.35        74.03 o
   1   1  28        122.22        113.00         7.72 o
   2   1  28         42.20         37.68         7.33 o
   3   1  28         56.15         49.66        11.32 o
   4   1  28       1325.77       1336.73        42.51 o
   8   1  28        559.35        579.84        22.06 o
   9   1  28         35.17         35.50         5.56 o
   0   2  28         29.95         21.73         6.10 o
   1   2  28       1039.90       1048.05        27.96 o
   2   2  28         11.91          4.61         6.85 o
   3   2  28       1161.03       1192.15        29.87 o
   4   2  28        452.96        482.68        32.82 o
   5   2  28        926.84       1042.46        37.14 o
   6   2  28        283.35        291.47        17.31 o
   7   2  28       1266.41       1394.30        39.71 o
   8   2  28        302.81        325.70        14.28 o
   1   3  28        859.60        827.10        29.63 o
   2   3  28        155.72        152.56        10.88 o
   3   3  28        170.70        175.80        11.07 o
   4   3  28        314.58        292.56        12.91 o
   5   3  28        304.04        271.46        16.49 o
   6   3  28        618.43        650.00        23.79 o
   7   3  28        305.30        326.20        14.01 o
   0   4  28       2677.00       2798.36        71.83 o
   1   4  28         36.68         45.98         7.37 o
   2   4  28          2.39         -2.21         8.78 o
   3   4  28        169.42        160.79         9.48 o
   4   4  28         16.39         24.32         6.56 o
   5   4  28         24.73         26.73         6.46 o
   1   5  28         65.70         59.39         6.29 o
   2   5  28        659.88        641.13        23.27 o
   3   5  28          0.09         -2.29         5.47 o
   4   5  28         63.20         62.42         6.67 o
   2   0  29         12.46         14.92         7.02 o
   0   1  29       1956.46       1941.72        45.57 o
   1   1  29        328.52        329.31        10.15 o
   2   1  29         46.17         37.66         6.78 o
   3   1  29        309.22        293.51        13.47 o
   4   1  29        808.66        823.32        41.37 o
   5   1  29        161.53        161.94        14.31 o
   6   1  29        273.05        284.20        17.11 o
   7   1  29        193.26        193.68        13.42 o
   8   1  29         21.42         46.28         6.95 o
   1   2  29        177.02        182.92         8.85 o
   2   2  29        161.20        156.66        18.50 o
   3   2  29        885.34        972.99        24.99 o
   4   2  29        287.62        288.43        25.74 o
   5   2  29        932.76       1052.65        35.75 o
   6   2  29        142.30        143.96        11.59 o
   7   2  29        975.44       1159.67        32.82 o
   8   2  29          1.48         12.48         4.33 o
   0   3  29         16.19          7.46         8.74 o
   1   3  29        942.81        934.09        24.56 o
   2   3  29          2.71         -3.88         6.09 o
   3   3  29        324.01        363.73        13.92 o
   4   3  29         16.41         14.63         4.93 o
   5   3  29         79.56         76.89         9.37 o
   6   3  29        147.58        151.08        10.62 o
   7   3  29        336.19        339.68        13.21 o
   1   4  29        123.34        109.84         8.17 o
   2   4  29         85.14         99.71         8.05 o
   3   4  29         60.25         60.74        11.00 o
   4   4  29       1036.30       1118.61        32.70 o
   5   4  29         54.68         47.11         6.53 o
   0   5  29        116.58         99.22         9.41 o
   1   5  29        308.74        286.28        10.57 o
   2   5  29        214.20        208.04        12.00 o
   3   5  29        102.38         91.19         7.73 o
   0   0  30        142.62        165.51        13.38 o
   2   0  30        351.47        310.76        12.93 o
   8   0  30        166.09        137.68         9.22 o
   1   1  30        370.93        376.93        10.07 o
   2   1  30        989.01        986.07        20.43 o
   3   1  30        250.82        268.96        26.89 o
   4   1  30         10.28         29.70        10.38 o
   5   1  30         85.39        109.56        12.00 o
   6   1  30        177.23        203.24        13.80 o
   7   1  30        680.03        749.65        24.75 o
   8   1  30         65.23         69.61         6.39 o
   0   2  30         20.83         21.66         8.33 o
   1   2  30        124.48        114.91         6.89 o
   2   2  30          0.22          1.56         4.08 o
   3   2  30        279.38        315.74        13.05 o
   4   2  30         35.62         46.14         6.13 o
   5   2  30        670.57        720.77        26.73 o
   6   2  30          1.23          6.65         6.11 o
   7   2  30        145.22        171.62         9.85 o
   1   3  30        359.72        347.94        15.31 o
   2   3  30          7.46         26.04         5.95 o
   3   3  30        279.52        270.77        11.33 o
   4   3  30        324.04        355.22        17.29 o
   5   3  30         57.23         66.95         8.11 o
   6   3  30         20.82         36.68         5.65 o
   0   4  30        488.14        522.01        22.17 o
   1   4  30        189.48        175.38         9.09 o
   2   4  30        688.76        707.42        17.98 o
   3   4  30         85.74         81.16         8.27 o
   4   4  30        126.94        120.56         9.18 o
   5   4  30         28.70         18.71         4.46 o
   1   5  30        293.41        259.46        12.65 o
   2   5  30        651.48        615.56        19.76 o
   3   5  30         82.14         80.23         6.19 o
   2   0  31         20.80         14.05         4.53 o
   4   0  31        538.60        618.23        25.24 o
   6   0  31         60.11         77.47         8.66 o
   0   1  31        681.58        713.98        19.06 o
   1   1  31        169.86        171.14         6.53 o
   2   1  31         15.28          7.67         3.95 o
   3   1  31        277.84        298.03        15.62 o
   4   1  31        463.46        489.59        22.31 o
   5   1  31        463.34        487.17        20.97 o
   6   1  31        933.05       1087.00        31.77 o
   7   1  31        327.28        398.60        17.56 o
   1   2  31        447.27        439.21        11.52 o
   2   2  31         49.63         41.41         4.79 o
   3   2  31        211.70        200.13         7.69 o
   4   2  31          0.90          6.85         6.20 o
   5   2  31        284.01        276.65        14.74 o
   6   2  31         47.28         54.32         6.58 o
   0   3  31        992.05        941.25        31.75 o
   1   3  31         46.11         49.65         7.60 o
   2   3  31        241.18        219.40        13.16 o
   3   3  31        245.51        229.48         9.97 o
   4   3  31          6.22          8.16         6.95 o
   5   3  31         78.25         92.66         7.90 o
   1   4  31         54.82         49.19         6.59 o
   2   4  31        762.78        753.03        20.85 o
   3   4  31        172.19        170.16        10.33 o
   4   4  31        324.72        313.37        12.41 o
   0   0  32        754.89        713.39        25.76 o
   2   0  32        221.02        232.33         9.48 o
   4   0  32        636.94        648.78        24.20 o
   6   0  32         41.98         47.69         6.61 o
   1   1  32         16.08         17.13         4.17 o
   2   1  32         66.07         56.63         4.69 o
   3   1  32        141.37        144.85         9.21 o
   4   1  32        815.90        918.82        20.78 o
   5   1  32        504.20        542.67        14.29 o
   6   1  32         10.50         20.94         3.90 o
   0   2  32         17.96         21.95         7.09 o
   1   2  32        360.45        363.59        20.28 o
   2   2  32        122.99        129.75         5.95 o
   3   2  32        361.79        386.63        11.91 o
   4   2  32         13.61         18.85         4.93 o
   5   2  32         54.96         60.97         4.93 o
   6   2  32         24.85         27.43         3.30 o
   1   3  32        154.44        153.13         7.76 o
   2   3  32        472.83        467.02        14.63 o
   3   3  32        357.45        343.43        15.38 o
   4   3  32       1258.64       1374.15        34.81 o
   5   3  32         54.81         57.79         5.50 o
   0   4  32        472.86        455.10        17.26 o
   1   4  32          0.82         -2.40         5.37 o
   2   4  32         57.40         54.18         6.36 o
   3   4  32        164.95        162.89         8.59 o
   2   0  33        102.36        100.48         9.09 o
   4   0  33       1621.29       1803.65        44.65 o
   6   0  33          5.68          9.09         3.98 o
   0   1  33         61.49         63.07         5.12 o
   1   1  33         82.54         86.14         5.33 o
   2   1  33        536.52        535.94        17.05 o
   3   1  33         48.99         54.02         5.32 o
   4   1  33        170.62        162.58         7.13 o
   5   1  33        296.11        330.83        13.49 o
   1   2  33        167.33        149.70         7.46 o
   2   2  33         25.89         28.23         4.07 o
   3   2  33        435.13        430.81        13.31 o
   4   2  33        124.24        135.43         5.82 o
   5   2  33        164.98        171.44         8.86 o
   0   3  33         31.99         31.67         5.97 o
   1   3  33        220.74        200.86        12.78 o
   2   3  33         92.01         98.61         7.86 o
   3   3  33        436.48        448.84        15.78 o
   1   4  33          7.50          4.63         3.21 o
   0   0  34        384.96        364.39        13.97 o
   2   0  34       1164.21       1126.85        30.41 o
   4   0  34       1744.31       1822.11        41.89 o
   1   1  34         93.11         87.59         5.14 o
   2   1  34         65.64         60.59         4.41 o
   3   1  34        223.98        214.79         7.41 o
   4   1  34         20.01         18.04         4.33 o
   0   2  34         13.13         13.86         4.78 o
   1   2  34         15.70          7.69         5.24 o
   2   2  34        426.51        409.93        15.29 o
   3   2  34        440.92        411.02        14.65 o
   1   3  34        482.00        427.07        14.47 o
   2   3  34         33.16         26.15         4.43 o
                                                
